# Supplementary material for: Characterization of transcriptome dynamics during watermelon fruit development: sequencing, assembly, annotation and gene expression profiles
Source: BMC Genomics. 2011 Sep 21;12:454. doi: 10.1186/1471-2164-12-454 (PMC3197533; doi:10.1186/1471-2164-12-454)
Supplement: Additional file 2 — watermelon SSRs. The table provides the list of SSRs identified from watermelon ESTs, their motif sequences and surrounding primer pair information [file 1471-2164-12-454-S2.XLS]

## Sheet: sheet1
unigene ID	SSR no.	SSR motif	size	start	end	primer pair #1									primer pair #2									primer pair #3
						forward	Tm	size	reverse	Tm	size	product size	start	end	forward	Tm	size	reverse	Tm	size	product size	start	end	forward	Tm	size	reverse	Tm	size	product size	start	end
WMU04723	1	(GA)6aa(AG)8	30	1	30
WMU04725	1	(GAA)6	18	1169	1186	CCAGAGGAAGAGCATGGAAG	59.943	20	TATTTACGGAATGGACCCCA	60.009	20	250	1000	1249	ACCAGAGGAAGAGCATGGAA	59.803	20	TATTTACGGAATGGACCCCA	60.009	20	251	999	1249	AACCAGAGGAAGAGCATGGA	59.803	20	TATTTACGGAATGGACCCCA	60.009	20	252	998	1249
WMU04728	1	(CTG)9	27	204	230	CAAACACAACGAGACTCCGA	59.873	20	TCATCTCCATCCACCTCCTC	60.008	20	272	28	299	AGATGGCGTGCTGAAAGAAT	59.843	20	TCATCTCCATCCACCTCCTC	60.008	20	225	75	299	CACAACGAGACTCCGATTCA	59.831	20	TCATCTCCATCCACCTCCTC	60.008	20	268	32	299
WMU04729	1	(TC)6	12	216	227
WMU04733	1	(TTA)5	15	290	304	GATGGGGCATTTCCTCTCTT	60.41	20	GGCCACAATTTAGTCCCTCA	59.933	20	169	191	359	GATGGGGCATTTCCTCTCTT	60.41	20	CCTATCAACGGCCACAATTT	59.823	20	178	191	368	AATGATGGGGCATTTCCTCT	60.662	20	GGCCACAATTTAGTCCCTCA	59.933	20	172	188	359
WMU04744	1	(GT)6	12	381	392	CGGAGTTTGTGCGTATGATG	60.134	20	TCATAATTGATGGGTCCGGT	60.014	20	213	265	477	CGGAGTTTGTGCGTATGATG	60.134	20	ACAACGGTCCAAACCACAAT	60.134	20	182	265	446	CGGCTCTTGATGCTTTTGAT	60.352	20	TCATAATTGATGGGTCCGGT	60.014	20	169	309	477
WMU04755	1	(CT)7	14	518	531	CTAGCATGGCGACGACTGTA	60.035	20	TTTTACAAGGAAACCCATCTTCA	59.865	23	181	397	577	TACACTCTAGCATGGCGACG	60.035	20	TTTTACAAGGAAACCCATCTTCA	59.865	23	187	391	577	TAGCATGGCGACGACTGTAG	60.035	20	TTTTACAAGGAAACCCATCTTCA	59.865	23	180	398	577
WMU04769	1	(AG)7	14	30	43	GGGGAGGGAGATTAGGAAGA	59.467	20	AAAACCCTTTCTCCGTCGAT	59.94	20	154	1	154	GGGGAGGGAGATTAGGAAGA	59.467	20	CATCATGTCGGAAAACCCTT	59.79	20	165	1	165	GGGGAGGGAGATTAGGAAGA	59.467	20	TTCTGGAGGGGAAGAGTGAA	59.773	20	248	1	248
WMU04772	1	(AT)8	16	979	994	TTTTGATTTTGGCGTCTTCC	60.053	20	TCAGAGGATCCACAACATGG	59.473	20	193	859	1051	TTTTGATTTTGGCGTCTTCC	60.053	20	CAGAGGATCCACAACATGGA	59.473	20	192	859	1050	TCTCGATTTCCCTCGACACT	59.803	20	TCAGAGGATCCACAACATGG	59.473	20	277	775	1051
WMU04790	1	(CT)13	26	1	26
WMU04790	2	(GAA)5	15	157	171	ATCTACAGCGAAGAAGCGGA	60.118	20	CGAAGCCAATTGAGAAAAGC	59.96	20	175	77	251	GATCTACAGCGAAGAAGCGG	60.118	20	CGAAGCCAATTGAGAAAAGC	59.96	20	176	76	251	CCAAGCTTTCCCACATTGAT	59.933	20	ACCGTTGGGATCATGTCTTC	59.786	20	266	105	370
WMU04826	1	(CCA)5	15	647	661	AGATGAAGCGGCAACAAAAT	59.713	20	AGCGTGATGCAAGGAAAAAG	60.386	20	235	451	685	CAGCTGCAGATCGACTTTGA	60.287	20	AGCGTGATGCAAGGAAAAAG	60.386	20	173	513	685	TGAACATTGGTTGCTGAAGG	59.691	20	AGCGTGATGCAAGGAAAAAG	60.386	20	156	530	685
WMU04840	1	(CTT)7	21	1	21
WMU04842	1	(TTC)5	15	675	689
WMU04873	1	(CA)6	12	345	356	TATGCCTCTTGATGGGCTCT	59.797	20	TTATGCCAACGAAAATGCAC	59.567	20	124	270	393	TATGCCTCTTGATGGGCTCT	59.797	20	TGTTCCTCTTATGCCAACGA	59.272	20	132	270	401	GGGCTCTTCTTTTTGTCGAA	59.429	20	TTATGCCAACGAAAATGCAC	59.567	20	111	283	393
WMU04874	1	(TCT)6	18	889	906	CGTGTGACGGTCTTTGTTTG	60.19	20	CCCAAGAAGTGGTAGCCAAC	59.592	20	194	746	939	TTGAAAAATCCTAGCGGCAC	60.209	20	CCCAAGAAGTGGTAGCCAAC	59.592	20	257	683	939	CTTCGTTTTGGGGCTAACTG	59.741	20	CCCAAGAAGTGGTAGCCAAC	59.592	20	172	768	939
WMU04890	1	(GAA)6	18	39	56	AGCACAGAATTCGGTCTTGC	60.406	20	CTTTGGCACTTTCTTCTCCG	59.986	20	188	13	200	ACAGAATTCGGTCTTGCAGC	60.406	20	CTTTGGCACTTTCTTCTCCG	59.986	20	185	16	200	AGCACAGAATTCGGTCTTGC	60.406	20	CCCTTTTCCTTCGCTCTTCT	59.955	20	252	13	264
WMU04897	1	(TTA)5	15	674	688	TGTTCGCAGTGATTTTAGCG	60.014	20	GGGGGAAAATATGATCAACAGA	60.02	22	236	534	769	ATCGCTGTTGCTGGAACTCT	60.02	20	GGGGGAAAATATGATCAACAGA	60.02	22	255	515	769	CTAGATTCGAAGGTGGACGG	59.688	20	GGGGGAAAATATGATCAACAGA	60.02	22	185	585	769
WMU04912	1	(TA)6	12	337	348	TGCGCCCTCTCTACTTGTTT	60.015	20	CAAGGCCATCAAGGGTTTTA	59.931	20	232	212	443	TGCGCCCTCTCTACTTGTTT	60.015	20	AAATCTAAATCCAACCCGCC	60.15	20	263	212	474	TGCGCCCTCTCTACTTGTTT	60.015	20	GCCAATACTCTCGACAAGGC	59.843	20	246	212	457
WMU04929	1	(ATG)7	21	360	380	TGCGGTTAGGATCAATTGTG	59.542	20	GGCAAAAGGGAAAAGGAAAG	60.048	20	213	221	433	TGCGGTTAGGATCAATTGTG	59.542	20	CTCTTCGAAATGGGCAAAAG	59.817	20	225	221	445	TGCGGTTAGGATCAATTGTG	59.542	20	AAATGGGCAAAAGGGAAAAG	60.285	20	218	221	438
WMU04933	1	(GTG)7	21	5	25
WMU04947	1	(AC)6	12	338	349
WMU04960	1	(TTC)9	27	162	188	TAGCCATTGCCCATTTTCTC	60.038	20	CTCAGCTCTGTAGCGCCATC	61.248	20	101	122	222	TAGCCATTGCCCATTTTCTC	60.038	20	TCTCAGCTCTGTAGCGCCAT	61.248	20	102	122	223	TAGCCATTGCCCATTTTCTC	60.038	20	CATCTCAGCTCTGTAGCGCC	61.248	20	104	122	225
WMU04973	1	(AGA)7	21	558	578
WMU04994	1	(AT)8	16	399	414
WMU04997	1	(AT)8	16	374	389
WMU05008	1	(CTT)8ctccttcttcaatggtcgctggcgtttgaattttggaaagtggaagctccaatctctcactctctgtaagacctctgttttt(TTC)10	136	355	490	TTTATTGCAGTGGTAGCGGC	61.15	20	CATCAGAGAAACCCCCAGAA	60.042	20	279	313	591	TTATTGCAGTGGTAGCGGC	59.848	19	CATCAGAGAAACCCCCAGAA	60.042	20	278	314	591	TTTATTGCAGTGGTAGCGGC	61.15	20	CAGAGAAACCCCCAGAAACA	60.081	20	276	313	588
WMU05020	1	(AAG)5	15	33	47	GGTCAGATGATTGGGTGAAGA	59.918	21	CAATTCCCATTCCATCCATC	59.952	20	244	7	250	GGTCAGATGATTGGGTGAAGA	59.918	21	TCAATTCCCATTCCATCCAT	59.952	20	245	7	251	GTCGGTCAGATGATTGGGTG	61.356	20	TCAATTCCCATTCCATCCAT	59.952	20	248	4	251
WMU05062	1	(AT)10	20	384	403
WMU05066	1	(AG)7	14	215	228	CAAGCGAGTAAGGTCCTTCG	60.008	20	ACCATGCAGATGCAATTCAA	60.08	20	267	83	349	CAAGCGAGTAAGGTCCTTCG	60.008	20	TGGAGTACAATGGGGGAAAA	60.162	20	223	83	305	TGGAGCTGAAACATTGTGGA	60.24	20	ACCATGCAGATGCAATTCAA	60.08	20	221	129	349
WMU05075	1	(GAA)5	15	581	595
WMU05084	1	(GA)6	12	186	197	TCAACCAAACCATAGCTCCC	59.933	20	TCACGGGTCCGTTCTACAAT	60.375	20	163	74	236	TCAACCAAACCATAGCTCCC	59.933	20	ATTCACGGGTCCGTTCTACA	60.375	20	165	74	238	TCAACCAAACCATAGCTCCC	59.933	20	CAGTATTCACGGGTCCGTTC	60.375	20	169	74	242
WMU05121	1	(AT)7	14	486	499
WMU05131	1	(CT)9	18	599	616
WMU05133	1	(TA)6	12	161	172	ACGAATCCATCCCTTCAGTG	59.927	20	CAGGCACAAAATTCCTCCAT	59.933	20	107	121	227	ACGAATCCATCCCTTCAGTG	59.927	20	CTACTGGCCTTGCCTTGAAC	59.875	20	242	121	362	ACGAATCCATCCCTTCAGTG	59.927	20	ACCGTATCGCCTGACAAAAG	60.132	20	160	121	280
WMU05140	1	(GA)7	14	310	323
WMU05146	1	(TTC)6	18	379	396	TTGCGAGAGAAGGAAATGGT	59.813	20	ATGAGTTCGCTCCAATTTCG	60.214	20	193	245	437	AAAGGACAATGGGTTTGTGG	59.688	20	ATGAGTTCGCTCCAATTTCG	60.214	20	133	305	437	TTTGAATTTTGAAGAGCGGC	60.323	20	ATGAGTTCGCTCCAATTTCG	60.214	20	113	325	437
WMU05221	1	(CT)7	14	31	44	ACCCATCGATCCATCAATCA	61.11	20	CAGAGACCACCTGCTCCTTC	59.986	20	219	7	225	ACCCATCGATCCATCAATCA	61.11	20	AGAGACCACCTGCTCCTTCA	59.986	20	218	7	224	ATCAACCCATCGATCCATCA	61.11	20	AGAGACCACCTGCTCCTTCA	59.986	20	222	3	224
WMU05226	1	(AC)6	12	218	229	AATCGGGAGGCTGAGAAAAT	60.039	20	TCCAAATTCCCCTGAATCAC	59.727	20	261	56	316	AAATTGTGAAATGGGCGAAG	59.938	20	TCCAAATTCCCCTGAATCAC	59.727	20	245	72	316	AGAAAATTGTGAAATGGGCG	59.938	20	TCCAAATTCCCCTGAATCAC	59.727	20	248	69	316
WMU05231	1	(AT)11	22	300	321	GGAAAACCAGCAATCTTCCA	60.051	20	CAGAGAGCACATCGTATTTTGA	58.054	22	218	157	374	GGATGGCATTCGGACAATAC	60.163	20	CAGAGAGCACATCGTATTTTGA	58.054	22	127	248	374	GGAAAACCAGCAATCTTCCA	60.051	20	CAGAGAGCACATCGTATTTTGAC	58.92	23	218	157	374
WMU05235	1	(TTA)8	24	500	523
WMU05254	1	(TGT)5	15	437	451	ACCAACATCCTCAGCAGTCC	60.12	20	CCCCCACTCTCAATTCTCAA	60.042	20	242	336	577	CAACATCCTCAGCAGTCCAA	59.831	20	CCCCCACTCTCAATTCTCAA	60.042	20	240	338	577	ACCAACATCCTCAGCAGTCC	60.12	20	GATCAAAACCCCCACTCTCA	59.903	20	250	336	585
WMU05260	1	(CTT)23	69	686	754	GGGGAAAAGAGATGGAAATGA	60.251	21	ACGCCTCTGTAAATTGGGTG	59.993	20	231	647	877	GGGGAAAAGAGATGGAAATGA	60.251	21	CGCCTCTGTAAATTGGGTGT	59.993	20	230	647	876	GGGGAAAAGAGATGGAAATGA	60.251	21	GGATCTCCGACACCCATTTA	59.75	20	269	647	915
WMU05272	1	(GT)10	20	553	572	AGGTGGCAAGATGTTGGAAG	60.111	20	CGTTATGGAAAATTCTGTATTGC	57.799	23	272	361	632	AGGTGGCAAGATGTTGGAAG	60.111	20	AACGTTATGGAAAATTCTGTATTGC	59.725	25	274	361	634	GGCAAGATGTTGGAAGGAGA	60.195	20	CGTTATGGAAAATTCTGTATTGC	57.799	23	268	365	632
WMU05295	1	(CT)6	12	58	69	GGGAGAAGCGCAGACATAAT	59.297	20	GGATGGGAAGGAGTGGAAAT	60.133	20	131	2	132	GGGAGAAGCGCAGACATAAT	59.297	20	CGTAGAGGGGTGAAGTGCTC	59.867	20	230	2	231	GGGAGAAGCGCAGACATAAT	59.297	20	AGAGGGGTGAAGTGCTCAAA	59.844	20	227	2	228
WMU05339	1	(CTTTT)7c(CT)10	56	110	165	AAGAGAAAAGCCGCCTCAAT	60.34	20	TGGGAAGGCTAGAAGCTGAA	60.088	20	218	5	222	AAGAGAAAAGCCGCCTCAAT	60.34	20	AAGGTGGGAAGGCTAGAAGC	59.848	20	222	5	226	GAGAAAAGCCGCCTCAATTA	59.433	20	TGGGAAGGCTAGAAGCTGAA	60.088	20	216	7	222
WMU05349	1	(CT)10	20	3	22
WMU05360	1	(CAG)9	27	172	198	ATGGGAGGAGGTAGTACGGG	60.204	20	TGGCATATTTCCAAAGCACA	60.073	20	243	114	356	ACAACCACTCATGTCACGGA	60.005	20	AGACTGTGCATTTGTTGGCA	60.31	20	229	19	247	ATGCCTATGCAACAACAGCA	60.288	20	TGGCATATTTCCAAAGCACA	60.073	20	216	141	356
WMU05398	1	(GGC)6	18	373	390	AGTACACGGCGGAGGATATG	59.978	20	TCATAATTCAGAATGGCCCC	59.722	20	256	328	583	AGTACACGGCGGAGGATATG	59.978	20	TCAGAATGGCCCCTACACAT	60.34	20	249	328	576	GAAGTACACGGCGGAGGATA	60.096	20	TCATAATTCAGAATGGCCCC	59.722	20	258	326	583
WMU05418	1	(TGC)5	15	743	757	TTCCAGGGTAATTTGCGAAG	60.067	20	ATCATGAAGTCCATTCCCCA	60.135	20	219	663	881	TTCAGGAATCCACAGAGCCT	59.803	20	ATCATGAAGTCCATTCCCCA	60.135	20	162	720	881	GTTCAGGAATCCACAGAGCC	59.661	20	ATCATGAAGTCCATTCCCCA	60.135	20	163	719	881
WMU05421	1	(TC)9	18	442	459	GTTGTGAACGCCCTACAGGT	60.035	20	GCAATACTTATTGGCGAAGTAGAAG	59.757	25	144	347	490	GTTGTGAACGCCCTACAGGT	60.035	20	GCAATACTTATTGGCGAAGTAGA	57.717	23	144	347	490	CGCCCTACAGGTGGAGATAA	60.088	20	GCAATACTTATTGGCGAAGTAGAAG	59.757	25	136	355	490
WMU05441	1	(TC)6	12	422	433
WMU05458	1	(AG)8	16	42	57	CCCCTTCACCTTTTCCAACT	60.332	20	AGCCAAACCAAGCATCAATC	60.081	20	264	20	283	CCCCTTCACCTTTTCCAACT	60.332	20	GCCAAACCAAGCATCAATCT	60.081	20	263	20	282	CCCCTTCACCTTTTCCAACT	60.332	20	GAGCCAAACCAAGCATCAAT	60.081	20	265	20	284
WMU05459	1	(CT)7	14	430	443
WMU05524	1	(AG)6	12	160	171	CGCTGGTTTTTCTTCCTCTG	59.986	20	TTAGTGAATGGAGGGTTCCG	59.926	20	264	17	280	AAGACTGTCGACCCATTTGC	60.119	20	AAAGATAACCGACGGTGACG	59.993	20	236	125	360	GGGTGGCAAGAAGAAGACTG	59.844	20	AAAGATAACCGACGGTGACG	59.993	20	249	112	360
WMU05567	1	(CT)8	16	304	319	GCTGCTCTTCGAAATCCTTG	60.096	20	GAAGGCAATAAACATTCGTGC	59.605	21	161	195	355	CTCCAAAAGGAAAAATTGCG	59.693	20	GAAGGCAATAAACATTCGTGC	59.605	21	238	118	355	CCAAAAGGAAAAATTGCGTC	59.564	20	GAAGGCAATAAACATTCGTGC	59.605	21	236	120	355
WMU05579	1	(TA)7	14	774	787
WMU05613	1	(GAA)5	15	300	314	TAGAAGCGGGAATGGTGAAC	60.074	20	TCATCATGAACAAACGCCAT	59.931	20	257	99	355	TTACGGCGGTAGAAAATTCG	60.089	20	TCATCATGAACAAACGCCAT	59.931	20	120	236	355	CAGGTGAATCTAGAAGCGGG	59.83	20	TCATCATGAACAAACGCCAT	59.931	20	267	89	355
WMU05624	1	(AT)7	14	585	598	CAACATGACAGAAGCTGGGA	59.831	20	CCTTGTGGTTGACACTGGAA	59.565	20	156	472	627	CAACATGACAGAAGCTGGGA	59.831	20	TTCCCTTGTGGTTGACACTG	59.565	20	159	472	630	GCAGCTGAAGGAGGTGAACT	59.604	20	CCTTGTGGTTGACACTGGAA	59.565	20	107	521	627
WMU05648	1	(TG)11	22	41	62	GGCTCGAACATCCACAATTT	59.939	20	CTGCTTCCTCTTTTTGCCAG	60.125	20	128	15	142	GGCTCGAACATCCACAATTT	59.939	20	TCTTCACTGGCTTGTTGTGG	59.873	20	159	15	173	GGCTCGAACATCCACAATTT	59.939	20	GCTTGTTGTGGGGAAGAAAG	59.711	20	150	15	164
WMU05649	1	(CTT)10	30	234	263	CTCCCTTCACTCCAAATCCA	60.042	20	CTCCTCAGCTAAACAACCCG	59.869	20	227	181	407	CTCCCTTCACTCCAAATCCA	60.042	20	CCTCAGCTAAACAACCCGAG	59.869	20	225	181	405	CTCCCTTCACTCCAAATCCA	60.042	20	GTCGTCTCTTGGCTTATCGG	59.836	20	193	181	373
WMU05651	1	(AT)9	18	222	239	CAGCGTTTTGATATGAGCGA	59.976	20	CAGATGTTTCCACGCACACT	59.751	20	178	126	303	CAGCGTTTTGATATGAGCGA	59.976	20	ACAGATGTTTCCACGCACAC	59.603	20	179	126	304	ATATGAGCGAAAACGCGAAT	59.71	20	CAGATGTTTCCACGCACACT	59.751	20	168	136	303
WMU05660	1	(TC)7	14	19	32
WMU05678	1	(TAT)5	15	321	335	ATTGATCAGGCCATTCTTGC	60.043	20	CCTTTCGAAGAAATTACCAAATTA	57.948	24	110	255	364	ATTGGGCAGACAGGATCAAG	60.073	20	CCTTTCGAAGAAATTACCAAATTA	57.948	24	179	186	364	ACAACAACAGCAGCAGCAAC	60.104	20	CCTTTCGAAGAAATTACCAAATTA	57.948	24	138	227	364
WMU05707	1	(CCA)6	18	269	286	CGATTCTCATTCGACCACCT	60.073	20	ATCGACCCAGTGACCAACTC	59.969	20	154	169	322	TCCCTTCCTCACTCCTCTGA	59.913	20	ATCGACCCAGTGACCAACTC	59.969	20	113	210	322	GAAAGAATGCAAGAGGCACC	59.82	20	ATCGACCCAGTGACCAACTC	59.969	20	256	67	322
WMU05724	1	(GGC)5	15	530	544	CGGTGACAGATCTCGAGTGA	59.98	20	TATCCAAGCTGAGAGCCCAT	59.797	20	265	317	581	CGGTGACAGATCTCGAGTGA	59.98	20	ATATCCAAGCTGAGAGCCCA	59.797	20	266	317	582	CGGTGACAGATCTCGAGTGA	59.98	20	GAGCCCATTTTTAGGGTTCC	59.777	20	253	317	569
WMU05725	1	(AG)13	26	486	511
WMU05731	1	(TG)14	28	793	820
WMU05744	1	(AC)6	12	28	39
WMU05755	1	(TTC)5	15	130	144	TTCTCCGATGCGATTATTCC	60.001	20	GGGTGGCTAACAAAATCCAA	59.801	20	121	65	185	TTCTCCGATGCGATTATTCC	60.001	20	TTGGGTGGCTAACAAAATCC	59.801	20	123	65	187	TTCTCCGATGCGATTATTCC	60.001	20	AGGGGTGTAATCTTGGGTGG	60.988	20	135	65	199
WMU05760	1	(GAA)8	24	58	81	TCTGCGTATCCATCATCGAA	60.182	20	CTCATGCCCTACCAAGGTGT	59.989	20	240	13	252	TCTGCGTATCCATCATCGAA	60.182	20	GGACGACTTCTCATGCCCTA	60.218	20	249	13	261	TCTGCGTATCCATCATCGAA	60.182	20	ACATTGACAGGATCCACCGT	60.246	20	151	13	163
WMU05760	2	(TGC)5	15	277	291	ACACCTTGGTAGGGCATGAG	59.989	20	GGGGCTCTGTTCAAATCAAA	60.051	20	112	233	344	ACACCTTGGTAGGGCATGAG	59.989	20	TATTTTCCTTCTTGGGGGCT	59.903	20	126	233	358	ACACCTTGGTAGGGCATGAG	59.989	20	CTATTTTCCTTCTTGGGGGC	59.903	20	127	233	359
WMU05793	1	(GAA)5	15	82	96	ATGAAGCTGTTTCCCCCATT	60.693	20	AGGCAAGCTTTCAAACAGGA	59.993	20	187	4	190	AATGAAGCTGTTTCCCCCAT	60.693	20	AGGCAAGCTTTCAAACAGGA	59.993	20	188	3	190	AGCCGAATTTGGGTCACTTT	60.856	20	AGGCAAGCTTTCAAACAGGA	59.993	20	149	42	190
WMU05799	1	(GTA)5(ATA)5	30	193	222	TGAACCGTTTGGGTACTTCC	59.83	20	CCGATTTCAGTGCCGATTAT	59.923	20	252	120	371	TGAACCGTTTGGGTACTTCC	59.83	20	CCGAGATCGGAATTTAATGG	59.365	20	127	120	246	TGAACCGTTTGGGTACTTCC	59.83	20	TTTCAGTGCCGATTATCGCT	60.742	20	248	120	367
WMU05810	1	(AAG)5	15	200	214	AGAAGCTTCCCAAAGACCGT	60.247	20	GGTCGGCTTCTTGTTGTAGC	59.882	20	228	172	399	AGAAGCTTCCCAAAGACCGT	60.247	20	GATGGTCGGCTTCTTGTTGT	60.119	20	231	172	402	AGAAGCTTCCCAAAGACCGT	60.247	20	GTGATGGTCGGCTTCTTGTT	60.119	20	233	172	404
WMU05821	1	(GAA)6gagagaagaagaagaagctgctgtaggtccaccaactggtagttagggattaatcttcttaaccaaacacttccttacggacc(AAG)10	131	117	247	CATGCTCATGGGATGAGAGA	59.743	20	CAGTTGAAAAGAAATCAAATGCC	59.997	23	219	57	275	CATGCTCATGGGATGAGAGA	59.743	20	CCAGTTGAAAAGAAATCAAATGC	59.997	23	220	57	276	AGGAGGAGGATGTGTTGCAG	60.261	20	CAGTTGAAAAGAAATCAAATGCC	59.997	23	256	20	275
WMU05836	1	(TA)6	12	303	314	GCAACCCATTGACTGTCCTT	59.973	20	CCTGACTGGTCCCTTGACAT	59.962	20	263	227	489	GCAACCCATTGACTGTCCTT	59.973	20	AATATCGCCCTTCCCTGACT	59.925	20	276	227	502	CAGTCTCAGCAACCCATTGA	59.831	20	CCTGACTGGTCCCTTGACAT	59.962	20	271	219	489
WMU05839	1	(AT)8	16	294	309	TTTCGCTGTCTTGGTTTTGA	59.439	20	CCGAAGAATATCCATCCCCT	60.11	20	162	268	429	TTCGCTGTCTTGGTTTTGAA	59.439	20	CCGAAGAATATCCATCCCCT	60.11	20	161	269	429	TTTCGCTGTCTTGGTTTTGA	59.439	20	AGAATATCCATCCCCTTGCC	60.117	20	158	268	425
WMU05840	1	(AT)10	20	290	309	CGTACGGATGTCGACTGAGA	59.855	20	ACGAATTAGGGCACACGTTC	60	20	187	217	403	CGTACGGATGTCGACTGAGA	59.855	20	CGAATTAGGGCACACGTTCT	60.132	20	186	217	402	AGACGCTTGGAGTTGGTACG	60.312	20	ACGAATTAGGGCACACGTTC	60	20	205	199	403
WMU05843	1	(GA)6	12	367	378	GGCAACTGGAATGGCTGTAT	59.962	20	TTTTAACCAACAAAACCCAAAAA	59.675	23	276	133	408	GGCAACTGGAATGGCTGTAT	59.962	20	TTTTTAACCAACAAAACCCAAAA	59.675	23	277	133	409	AACTGGAATGGCTGTATCGC	60.103	20	TTTTAACCAACAAAACCCAAAAA	59.675	23	273	136	408
WMU05896	1	(TA)8	16	595	610
WMU05933	1	(TCT)5	15	69	83	CAATAAACTCCCATGGCTGC	60.469	20	GGGGTGAGGATGTAGGGATT	60.015	20	153	25	177	CAATAAACTCCCATGGCTGC	60.469	20	AGCAATCTGTTTGTGGGTCC	59.973	20	176	25	200	CAATAAACTCCCATGGCTGC	60.469	20	ATCTGTTTGTGGGTCCCAAG	59.82	20	172	25	196
WMU05942	1	(AT)8	16	355	370
WMU05966	1	(GA)8	16	27	42	GGGAATTCCTTTCTTTTCTAGGAC	59.864	24	GTTGGCTTCGAAGTCTCTGG	59.989	20	170	1	170	GGGAATTCCTTTCTTTTCTAGGAC	59.864	24	CTCTGGAATTGGAGTACGGC	59.694	20	156	1	156	GGGAATTCCTTTCTTTTCTAGG	57.505	22	GTTGGCTTCGAAGTCTCTGG	59.989	20	170	1	170
WMU05997	1	(TTC)5	15	45	59	TCTTTCATCTGTGCTCTACGCT	59.29	22	TGCAAAACAGCAGAAAGTGG	60.027	20	147	18	164	CTCTTTCATCTGTGCTCTACGC	59.29	22	TGCAAAACAGCAGAAAGTGG	60.027	20	148	17	164	TCTTTCATCTGTGCTCTACGC	58.27	21	TGCAAAACAGCAGAAAGTGG	60.027	20	147	18	164
WMU06031	1	(TC)10	20	221	240
WMU06046	1	(CAT)6	18	351	368	CGAGGATCGTTTTCTTGCTC	59.955	20	TCTCAATTCGATCATGTAATGC	57.723	22	243	214	456	ATCGTTTTCTTGCTCGGAGA	59.955	20	TCTCAATTCGATCATGTAATGC	57.723	22	238	219	456	GAGGATCGTTTTCTTGCTCG	59.955	20	TCTCAATTCGATCATGTAATGC	57.723	22	242	215	456
WMU06071	1	(TTC)5	15	517	531
WMU06084	1	(TA)6	12	329	340	AATCGCAGTTGGAGGCTAAA	59.845	20	TGCATAAATTGTACAGGAAGTTCT	57.142	24	279	121	399	AAATCGCAGTTGGAGGCTAA	59.845	20	TGCATAAATTGTACAGGAAGTTCT	57.142	24	280	120	399	AATCGCAGTTGGAGGCTAAA	59.845	20	GTGCATAAATTGTACAGGAAGTTCT	57.947	25	280	121	400
WMU06094	1	(AG)22	44	786	829
WMU06104	1	(TTC)6	18	571	588	TTCGAACAGCTGATGCAGAG	60.287	20	TGAAAAGACATTCACAAAGAAAAG	57.683	24	262	356	617	CTCCACTGTGTTGGTTTCCC	60.399	20	GCATGCATATTAATTTCATTGAAGAG	60.231	26	105	541	645	ACTGTGTTGGTTTCCCCTCA	60.399	20	GCATGCATATTAATTTCATTGAAGAG	60.231	26	101	545	645
WMU06133	1	(TC)7	14	29	42	GCAACGGAGCGAGCTCAT	62.681	18	GCAGTAGCTCTTCGTTTGGG	60.015	20	173	8	180	GCAACGGAGCGAGCTCAT	62.681	18	GACGTGGGAATTGTCCTTGT	59.827	20	125	8	132	GCAACGGAGCGAGCTCAT	62.681	18	AGCTCTTCGTTTGGGTTGTG	60.291	20	168	8	175
WMU06144	1	(GAA)5	15	172	186
WMU06151	1	(CTT)5	15	67	81	TTTGGAGTTGAAAGGGTTGG	59.942	20	ACAAATCCATCAAAGCAGCC	60.081	20	129	4	132	TTTGGAGTTGAAAGGGTTGG	59.942	20	AAATCCATCAAAGCAGCCAT	59.533	20	127	4	130	TTGGAGTTGAAAGGGTTGGT	59.425	20	ACAAATCCATCAAAGCAGCC	60.081	20	128	5	132
WMU06151	2	(CTT)13	39	227	265	GGCTGCTTTGATGGATTTGT	60.081	20	CGGAGGAGAGCAATCAGAAG	60.088	20	227	113	339	GGCTGCTTTGATGGATTTGT	60.081	20	ATCGGAGGAGAGCAATCAGA	59.91	20	229	113	341	GGCTGCTTTGATGGATTTGT	60.081	20	AGTGGACTCTGTTTGGACGG	60.151	20	200	113	312
WMU06161	1	(CGG)5	15	251	265	GATCCACGAAGGTGTGGAGT	59.969	20	CTCGAAAATCCCCAATCTCA	60.006	20	240	218	457	GATCCACGAAGGTGTGGAGT	59.969	20	CCTCGTCAAAATTCTGGGAA	60.044	20	187	218	404	GATCCACGAAGGTGTGGAGT	59.969	20	TCGAAAATCCCCAATCTCAC	59.871	20	239	218	456
WMU06198	1	(ACA)8	24	2	25
WMU06224	1	(TCT)6	18	237	254	GAAAAGCTGCAGGATCCAAG	59.955	20	CCCCATTGAGAAGAGTGGAA	60.042	20	250	70	319	AGAAAAGCTGCAGGATCCAA	59.955	20	CCCCATTGAGAAGAGTGGAA	60.042	20	251	69	319	AAAACACCACGTCACACGAA	60.049	20	CCCCATTGAGAAGAGTGGAA	60.042	20	185	135	319
WMU06234	1	(TTA)7	21	297	317
WMU06249	1	(TTC)5	15	138	152	TTGAGGCTCAGTTTGAGGAA	58.569	20	GCACCTCTTTTCAGGGGTTT	60.476	20	184	37	220	GTTGAGGCTCAGTTTGAGGAA	59.463	21	GCACCTCTTTTCAGGGGTTT	60.476	20	185	36	220	TTGAGGCTCAGTTTGAGGAAC	59.463	21	GCACCTCTTTTCAGGGGTTT	60.476	20	184	37	220
WMU06251	1	(TTG)6	18	566	583	TTTGCCACGACATTTTGGTA	59.969	20	AAAGAACGAACCCAGCTTCA	59.853	20	119	498	616	GCCACGACATTTTGGTAAGG	60.365	20	AAAGAACGAACCCAGCTTCA	59.853	20	116	501	616	TGCCACGACATTTTGGTAAG	59.585	20	AAAGAACGAACCCAGCTTCA	59.853	20	117	500	616
WMU06260	1	(GGA)5	15	359	373
WMU06265	1	(TCC)5	15	83	97	TTCATGGAGAAGAACAACGC	58.85	20	TCTTCTTGCTTCTTTCGGCT	59.336	20	100	29	128	TTCATGGAGAAGAACAACGC	58.85	20	CTCTTCTTGCTTCTTTCGGC	59.336	20	101	29	129	TCATGGAGAAGAACAACGCC	61.188	20	CTCTTCTTGCTTCTTTCGGC	59.336	20	100	30	129
WMU06272	1	(GA)6	12	146	157	TGTGCAAAATGCGAGGTTTA	60.251	20	CAAAACCTTCTCGACTTCGG	59.846	20	204	101	304	TGTGCAAAATGCGAGGTTTA	60.251	20	CCGACCAGTTATCCATGACC	60.195	20	151	101	251	TCAGATTTCTTCCCCCTTCC	60.38	20	CAAAACCTTCTCGACTTCGG	59.846	20	271	34	304
WMU06278	1	(AAG)10	30	484	513	AAAGCTGAAGGTCTGACCGA	59.989	20	AACACACAATGCCTTCATCA	57.505	20	237	301	537	GAGTTGCAGAGGAAAACCCA	60.232	20	AACACACAATGCCTTCATCA	57.505	20	129	409	537	GTTGCAGAGGAAAACCCAGA	60.232	20	AACACACAATGCCTTCATCA	57.505	20	127	411	537
WMU06304	1	(CAG)6	18	260	277	TCCCAATAACGCAAAAGCTC	60.209	20	TTAGAGAGCGACAACGGAGG	60.529	20	260	61	320	ATTTTGTGGAGGCACATGGT	60.24	20	TTAGAGAGCGACAACGGAGG	60.529	20	105	216	320	CCTTTCTGCGCAGTTGAGTT	60.571	20	TTAGAGAGCGACAACGGAGG	60.529	20	237	84	320
WMU06313	1	(GAA)5	15	346	360
WMU06316	1	(AG)6	12	534	545	ATAACCCCAGGCCAAAAATC	60.02	20	ACAAAAACCCCTAATCGGCT	59.835	20	235	335	569	GATAACCCCAGGCCAAAAAT	60.02	20	ACAAAAACCCCTAATCGGCT	59.835	20	236	334	569	GAGGCTGGATTGCCTGATAA	60.177	20	ACAAAAACCCCTAATCGGCT	59.835	20	251	319	569
WMU06331	1	(CT)7	14	15	28
WMU06380	1	(ATG)7	21	106	126	CAATGGTGGTGAGAGCTGAG	59.415	20	AATTTAGTCCCACCCCAACC	59.919	20	134	84	217	ACAATGGTGGTGAGAGCTGA	59.261	20	AATTTAGTCCCACCCCAACC	59.919	20	135	83	217	CAATGGTGGTGAGAGCTGAG	59.415	20	TCCCACCCCAACCTTAAAAT	60.403	20	127	84	210
WMU06387	1	(TC)7	14	86	99	AAACCGTGTCGGTTCAATTC	59.836	20	GAAAATGCGATGAACAGCAA	59.816	20	181	5	185	AAACCGTGTCGGTTCAATTC	59.836	20	AAAGCCGCTGAACAATCAAT	59.713	20	210	5	214	AAACCGTGTCGGTTCAATTC	59.836	20	TCTGGAAGCCGAAAAAGATG	60.323	20	128	5	132
WMU06427	1	(GGAA)5	20	335	354	ACGACGAAAAGGGGAAAACT	59.976	20	GGGAAGGGAAGGATAGAGAGAA	60.035	22	102	310	411	TGTACAGAAAGCCATCGTCG	59.864	20	GGGAAGGGAAGGATAGAGAGAA	60.035	22	228	184	411	ACGACGAAAAGGGGAAAACT	59.976	20	GGGAAGGGAAGGATAGAGAGA	58.745	21	102	310	411
WMU06431	1	(GAA)6	18	151	168	CATTTGGGAGCTCATTTCGT	60.074	20	TTTTTAGCCCAAACACTGCC	60.11	20	255	37	291	CATTTGGGAGCTCATTTCGT	60.074	20	ACTTGCCACGACATCTTTCC	60.119	20	159	37	195	GCAGAGAGGATCATTTGGGA	60.158	20	TTTTTAGCCCAAACACTGCC	60.11	20	266	26	291
WMU06463	1	(AAT)5	15	127	141
WMU06485	1	(GT)6	12	46	57
WMU06487	1	(TC)8	16	61	76	CATAAAACTATCCAACCATGCG	59.385	22	GGAAATGGAGGTGTGAGGAA	59.903	20	105	24	128	ACCATGCGCACGAAGAAG	60.991	18	TTGGGAATCTCTCTGGTTGG	60.042	20	274	38	311	CATAAAACTATCCAACCATGCG	59.385	22	AGGAAATGGAGGTGTGAGGA	59.505	20	106	24	129
WMU06490	1	(ATT)6	18	388	405
WMU06503	1	(TTC)11	33	638	670	TTCACAAGACACCCCATGAA	59.935	20	TCCCTTCTTTATTTCACCAACTTC	59.887	24	262	438	699	CCAAGGAAAATTCGATTCCA	59.872	20	TCCCTTCTTTATTTCACCAACTTC	59.887	24	196	504	699	GGAGGGGAAAACTAAACCCA	60.159	20	TCCCTTCTTTATTTCACCAACTTC	59.887	24	213	487	699
WMU06504	1	(CAG)7	21	261	281	TGGTTTGGGACAAAGGCTAC	59.971	20	GGGTGACTGAGAGAAGGCTG	59.986	20	126	227	352	TGGTTTGGGACAAAGGCTAC	59.971	20	TGGGTGACTGAGAGAAGGCT	59.986	20	127	227	353	TGGTTTGGGACAAAGGCTAC	59.971	20	TGAGAGAAGGCTGTGCATTG	60.136	20	119	227	345
WMU06523	1	(TTC)7	21	24	44
WMU06547	1	(TG)6	12	146	157	GGGGGAAACTAAAATGGTGAA	60.041	21	CATTCCCTCCAAATCGATGA	60.801	20	112	70	181	GGGGGAAACTAAAATGGTGA	58.738	20	CATTCCCTCCAAATCGATGA	60.801	20	112	70	181	GGGGAAACTAAAATGGTGAAGA	59.35	22	CATTCCCTCCAAATCGATGA	60.801	20	111	71	181
WMU06550	1	(AAT)6	18	178	195	TCATGAGCATTCGCCTACAG	59.972	20	ACTTGCGGAAAGATGATTGG	60.074	20	253	111	363	GCCTACAGCAGTAGCGAACC	60.044	20	ACTTGCGGAAAGATGATTGG	60.074	20	241	123	363	GTCATGAGCATTCGCCTACA	59.83	20	ACTTGCGGAAAGATGATTGG	60.074	20	254	110	363
WMU06552	1	(CTA)5	15	77	91	TTACGGTCCGGGGTATTGTA	60.067	20	CCAAACCAAACCAAACCAAC	60.103	20	217	22	238	TTACGGTCCGGGGTATTGTA	60.067	20	ACCAAACCAAACCAAACCAA	60.103	20	218	22	239	TTACGGTCCGGGGTATTGTA	60.067	20	AACCAAACCAAACCAAACCA	60.103	20	219	22	240
WMU06564	1	(GA)9ggaggggacaaaatggttctttactaattc(CTT)5	63	605	667
WMU06570	1	(AG)15	30	228	257
WMU06577	1	(TGC)6	18	14	31
WMU06597	1	(GCA)5	15	105	119	TACCGGTGATTCCATTAGGC	59.784	20	TTAATTTCTCCCGTGGGTTG	59.795	20	141	41	181	TACCGGTGATTCCATTAGGC	59.784	20	TAATTTCTCCCGTGGGTTGA	60.301	20	140	41	180	GATCCTGTTCGCAGCTGAAT	60.37	20	TTAATTTCTCCCGTGGGTTG	59.795	20	108	74	181
WMU06603	1	(GA)7	14	424	437	CAGGGAAGGAAGATGAACCA	60.042	20	CTTCAACGAACAAGCAACCA	59.881	20	260	227	486	GAAGATGAACCAGAGGCAGC	59.957	20	CTTCAACGAACAAGCAACCA	59.881	20	252	235	486	CATCATGACAATGCAGGTCC	59.925	20	CTTCAACGAACAAGCAACCA	59.881	20	159	328	486
WMU06619	1	(TA)6	12	67	78	CGCAGTGGCTCAGTTCATT	60	19	TGGTGTAGATGTCCTGCTCAA	59.303	21	175	19	193	CGCAGTGGCTCAGTTCATTT	61.375	20	TGGTGTAGATGTCCTGCTCAA	59.303	21	175	19	193	GCAGTGGCTCAGTTCATTTC	58.444	20	TGGTGTAGATGTCCTGCTCAA	59.303	21	174	20	193
WMU06649	1	(AAG)6aggaaga(AGG)5	40	142	181	CCTTCCCGTGTCTGTTCAGT	60.151	20	GAACAGAAGGCATCGACCTC	59.81	20	256	8	263	CCTTCCCGTGTCTGTTCAGT	60.151	20	AATCAGATTGGGGGAATGTG	59.605	20	215	8	222	CCAACAATTTCCCATTTCCA	60.535	20	GAACAGAAGGCATCGACCTC	59.81	20	177	87	263
WMU06652	1	(AC)7	14	97	110	TGAGTTGGCTTCATCTCAACA	59.43	21	CGTTTTCTTTCTTTTTCTTGCAC	59.482	23	126	19	144	TGAGTTGGCTTCATCTCAACA	59.43	21	TTCGTTTTCTTTCTTTTTCTTGC	59.119	23	128	19	146	TGAGTTGGCTTCATCTCAACA	59.43	21	TCGTTTTCTTTCTTTTTCTTGC	57.875	22	127	19	145
WMU06668	1	(TA)6	12	362	373
WMU06674	1	(AAT)5	15	269	283	TTTGAAAACCAAGCCAAAGG	60.081	20	TCTTGTTCCACAGAGGGAGG	60.229	20	245	107	351	GAAGAGCCAACTACGCCAAC	59.882	20	TCTTGTTCCACAGAGGGAGG	60.229	20	205	147	351	ACGCCAACCAGTGAAGAGTT	59.769	20	TCTTGTTCCACAGAGGGAGG	60.229	20	193	159	351
WMU06697	1	(CCA)5	15	59	73	GCGAGAACTTTCAAATTGGG	59.685	20	CAGTTTTCCAAAGGGAAGGG	60.816	20	147	7	153	GCGAGAACTTTCAAATTGGG	59.685	20	TCAGTTTTCCAAAGGGAAGG	59.143	20	148	7	154	GGGTTCAAGGTGAGCGTTAC	59.598	20	CAGTTTTCCAAAGGGAAGGG	60.816	20	130	24	153
WMU06700	1	(CTT)5	15	597	611	GGTGACTGATTTCTCCCCAA	59.903	20	GAGAAGAAGCAGAGAGCCGA	59.973	20	120	540	659	GGTGACTGATTTCTCCCCAA	59.903	20	GAAGAAGCAGAGAGCCGAGA	59.973	20	118	540	657	GGTGACTGATTTCTCCCCAA	59.903	20	GAAGCAGAGAGCCGAGAAGA	59.973	20	115	540	654
WMU06821	1	(CTT)5	15	222	236	CGTACCAGAGACCTCTTCGC	60.012	20	CGCAACAGATCAAGAGGAAAG	60.001	21	244	70	313	CGTACCAGAGACCTCTTCGC	60.012	20	CGCAACAGATCAAGAGGAAA	58.999	20	244	70	313	CGTACCAGAGACCTCTTCGC	60.012	20	TTCCATAGGCACACCTACGTC	60.008	21	198	70	267
WMU06867	1	(AG)7	14	18	31
WMU06888	1	(CT)9	18	166	183	CTTCGAAGCTTTCAAATGCC	59.96	20	GAATTGCGACGAATTAAGGG	59.547	20	151	80	230	ACTGCTTTCACCATTTTGCC	60.118	20	GAATTGCGACGAATTAAGGG	59.547	20	103	128	230	CTTCACTTCCTGCCTCTTCG	60.126	20	GAATTGCGACGAATTAAGGG	59.547	20	166	65	230
WMU06904	1	(TTC)6	18	14	31
WMU06922	1	(TA)7	14	70	83	TGTTGATTCTTTTAGTGGCAATG	59.175	23	TTAGGAAATGGGAAACGCTG	60.067	20	271	43	313	TGTTGATTCTTTTAGTGGCAATG	59.175	23	ACTGCCGCTAAGCTGTTCTC	59.786	20	200	43	242	TGTTGATTCTTTTAGTGGCAATG	59.175	23	GCCGCTAAGCTGTTCTCACT	59.786	20	197	43	239
WMU06931	1	(AG)10	20	107	126	TGGGTGCTTGTGCATAGAAA	60.257	20	AAGGTCTCTCTCTGTCTCGTCTC	58.373	23	138	17	154	TTGGGTGCTTGTGCATAGAA	60.257	20	AAGGTCTCTCTCTGTCTCGTCTC	58.373	23	139	16	154	TGGGTGCTTGTGCATAGAAA	60.257	20	AAGGTCTCTCTCTGTCTCGTCTCT	59.353	24	138	17	154
WMU06960	1	(CT)7	14	36	49	AATCAACCACTTCCCCTTCC	60.169	20	TGCAAGCAATTGTAGGCAAG	60.014	20	207	10	216	TCAAAATCAACCACTTCCCC	59.767	20	TGCAAGCAATTGTAGGCAAG	60.014	20	211	6	216	AATCAACCACTTCCCCTTCC	60.169	20	GCCCCAATAAAGATGAGTGC	59.533	20	224	10	233
WMU06987	1	(TTC)5	15	118	132	CAAGAAGCTCCCATCTTCCA	60.331	20	TTTTGCGATCTGGGGATAAG	60.031	20	108	65	172	CAAGAAGCTCCCATCTTCCA	60.331	20	TACGATCCGAACTGGGAAAG	60.066	20	133	65	197	CAAGAAGCTCCCATCTTCCA	60.331	20	GTACGATCCGAACTGGGAAA	59.933	20	134	65	198
WMU06994	1	(AGA)7	21	201	221
WMU07003	1	(TTTC)7	28	235	262	TAGCCCCGACAATAAAAACG	59.958	20	CACCCCACTACCACCAATTC	60.088	20	240	100	339	GTGGTAGCCCCGACAATAAA	59.823	20	CACCCCACTACCACCAATTC	60.088	20	244	96	339	GTGCCGGAAACTCTTTTGAA	60.227	20	CACCCCACTACCACCAATTC	60.088	20	271	69	339
WMU07025	1	(TAG)6	18	118	135	AACTTGGCTTGTTGGGTGAC	60.012	20	GCCAAAATCTCTCTCAACTGC	59.069	21	217	15	231	AACTTGGCTTGTTGGGTGAC	60.012	20	TGCACATGCAATTTATCACCT	59.055	21	199	15	213	AACTTGGCTTGTTGGGTGAC	60.012	20	CTGCACATGCAATTTATCACCT	60.025	22	200	15	214
WMU07040	1	(GGC)5	15	269	283
WMU07041	1	(AG)8	16	147	162	TGGAGCTGAAAACATTGTGG	59.691	20	TGGAGTACAATGGGGGAAAA	60.162	20	183	59	241	TGGAGCTGAAAACATTGTGG	59.691	20	GTTCATCGAAGAAAGCACCC	59.676	20	268	59	326	CATTGTGGAACCTGCAGAAG	59.288	20	TGGAGTACAATGGGGGAAAA	60.162	20	171	71	241
WMU07049	1	(AAG)5	15	184	198	GGAGAAGAAGGCCGAGAAAG	60.455	20	CCTTCCCCAAGAGCTATTCC	60.032	20	227	108	334	AGGAGAAGAAGGCCGAGAAA	60.455	20	CCTTCCCCAAGAGCTATTCC	60.032	20	228	107	334	GAAAATCTCCCAAAATCCCC	59.583	20	TGGAGATTCCAATAGTCGGG	59.887	20	256	23	278
WMU07058	1	(GA)8	16	28	43	TTCAATTCCTTTCTTTTTCAGAAC	58.073	24	GTTCCCTAGAAGTTTCCGGC	60.074	20	105	2	106	TTCAATTCCTTTCTTTTTCAGAAC	58.073	24	GCCGATAATCCTAGATCCCC	59.724	20	228	2	229	TTCAATTCCTTTCTTTTTCAGAAC	58.073	24	GGGCAAGGTTCCCTAGAAGT	59.576	20	112	2	113
WMU07066	1	(AAT)13	39	46	84	CGAAACAAATAAGAAAATTGAAGAG	57.785	25	GACCGACCTCAACCACTTGT	60.009	20	203	1	203	CGAAACAAATAAGAAAATTGAAGAG	57.785	25	ATGAGACCGACCTCAACCAC	59.969	20	207	1	207	CGAAACAAATAAGAAAATTGAAGAG	57.785	25	CATGCACAGAAGGCTGAGAA	60.136	20	257	1	257
WMU07066	2	(GA)12	24	459	482
WMU07073	1	(AT)6	12	245	256	GATTTGTAATGGGCATTGGG	60.016	20	CCCCGCATCTCTCAAAGTTA	60.206	20	235	135	369	TGTAATGGGCATTGGGATTT	60.016	20	CCCCGCATCTCTCAAAGTTA	60.206	20	231	139	369	TTGTAATGGGCATTGGGATT	60.016	20	CCCCGCATCTCTCAAAGTTA	60.206	20	232	138	369
WMU07074	1	(AC)8	16	97	112	AGGGAATTGACAGGTTTAGCA	58.707	21	ATTCGTGATGGAAGACGAGC	60.226	20	205	29	233	GGGAATTGACAGGTTTAGCA	57.67	20	ATTCGTGATGGAAGACGAGC	60.226	20	204	30	233	AGGGAATTGACAGGTTTAGCA	58.707	21	ACGAGCATGCCATCTTCTTC	60.37	20	191	29	219
WMU07075	1	(AG)8	16	369	384
WMU07096	1	(AAT)6	18	57	74	CCTCTACAGCAGAAACCACGA	60.438	21	TCTCCTTCGTCATCGTCACA	60.402	20	120	32	151	TCCTCTACAGCAGAAACCACG	60.438	21	TCTCCTTCGTCATCGTCACA	60.402	20	121	31	151	CCTCTACAGCAGAAACCACG	58.523	20	TCTCCTTCGTCATCGTCACA	60.402	20	120	32	151
WMU07104	1	(TC)8	16	260	275
WMU07126	1	(AG)20	40	264	303	ACGAGAAGGCGAATCTCGTA	59.978	20	AGAGAAGGAAAGAGGCGGAC	59.957	20	181	221	401	CGAGAAGGCGAATCTCGTAG	60.11	20	AGAGAAGGAAAGAGGCGGAC	59.957	20	180	222	401	ACGAGAAGGCGAATCTCGTA	59.978	20	GCCAGAAACGAAAACAGGAA	60.227	20	114	221	334
WMU07126	2	(TTTTC)5	25	450	474
WMU07151	1	(CTG)6	18	48	65	GGTTGATTGATGTTGTTTAGTGG	58.415	23	AGCAGCCCAGATTTTCCTTT	60.208	20	130	1	130	GGTTGATTGATGTTGTTTAGTGG	58.415	23	CAAACAGCAGCCCAGATTTT	60.249	20	135	1	135	GGTTGATTGATGTTGTTTAGTGGT	59.222	24	AGCAGCCCAGATTTTCCTTT	60.208	20	130	1	130
WMU07162	1	(CAG)5	15	16	30
WMU07246	1	(ATG)7	21	49	69	TCAATGGTGGTGAGAGCTGA	60.402	20	TTGCCCACCCAACTTAAAAA	60.327	20	130	26	155	CAATGGTGGTGAGAGCTGAG	59.415	20	TTGCCCACCCAACTTAAAAA	60.327	20	129	27	155	TCAATGGTGGTGAGAGCTGA	60.402	20	AGTTAAAATTGCCCACCCAA	59.315	20	138	26	163
WMU07283	1	(TG)16	32	75	106	TTTTCAATCCTGAAACATGGG	59.787	21	CACAGCTGCAGCAATTTCAT	60.019	20	121	42	162	CAATCCTGAAACATGGGTTGT	59.703	21	CACAGCTGCAGCAATTTCAT	60.019	20	117	46	162	TTTTCAATCCTGAAACATGGG	59.787	21	AGCAATTTCATCCACCGTGT	60.384	20	112	42	153
WMU07296	1	(CAC)5	15	58	72	ACTTCAGCTTGCAGCAGGG	61.691	19	TACAGAGCTCATTGCATCCG	59.972	20	132	32	163	CTTCAGCTTGCAGCAGGG	60.851	18	TACAGAGCTCATTGCATCCG	59.972	20	131	33	163	ACTTCAGCTTGCAGCAGGG	61.691	19	TGCATCCGGTAGAGAAAAGC	60.352	20	120	32	151
WMU07304	1	(ATC)7aaagcaataacaacaataataatagtaataatgatccacaatattccaagacagaaaatttgatg(AAC)5	101	381	481	CGTCTATGGAAGCCAATGGT	59.955	20	ACGGTCGTACGAGGTTGAAG	60.171	20	274	287	560	GGAAGCCAATGGTTGAAGAA	60.051	20	ACGGTCGTACGAGGTTGAAG	60.171	20	267	294	560	ATGGAAGCCAATGGTTGAAG	59.933	20	ACGGTCGTACGAGGTTGAAG	60.171	20	269	292	560
WMU07344	1	(GA)15	30	532	561
WMU07362	1	(TCT)11	33	54	86	ACAGACTCTGCTTCTCTACAAGACT	57.282	25	GCAGCCTCATCTTCCAACTC	59.957	20	273	9	281	ACAGACTCTGCTTCTCTACAAGACT	57.282	25	CACTCCTTCTCCCACCAAAA	60.081	20	223	9	231	TTTACAGACTCTGCTTCTCTACAAGA	58.2	26	GCAGCCTCATCTTCCAACTC	59.957	20	276	6	281
WMU07365	1	(AG)6	12	504	515
WMU07379	1	(TA)7	14	393	406
WMU07382	1	(ATT)5	15	265	279
WMU07420	1	(CCG)5	15	162	176	GCTCTCTTAGCTCCGTCCAA	59.717	20	CTCGGAGGAGTCTTAACCCC	60.067	20	113	125	237	CTCCTCACTGAACCCTACCG	59.715	20	CTCGGAGGAGTCTTAACCCC	60.067	20	215	23	237	GCTCTCTTAGCTCCGTCCAA	59.717	20	GGAGGAGTCTTAACCCCTGG	59.928	20	110	125	234
WMU07462	1	(TCT)5	15	11	25
WMU07500	1	(GA)8	16	678	693	ACCAATTTTGGAATTGCAGC	59.945	20	CCTTCCTCCCTTCATCATCA	60.003	20	247	476	722	ACCAATTTTGGAATTGCAGC	59.945	20	CCTTCCTTCCTCCCTTCATC	60.008	20	251	476	726	ACCAATTTTGGAATTGCAGC	59.945	20	TCCTTCCTTCCTCCCTTCAT	60.008	20	252	476	727
WMU07545	1	(AG)8	16	169	184	AACAGGAGCTCCAGGCATTA	59.836	20	TCGTTTTGTAACCTCTGCCTC	59.369	21	179	77	255	AACAGGAGCTCCAGGCATTA	59.836	20	GCACCTCAATCTTCGTTTTG	58.352	20	191	77	267	AACAGGAGCTCCAGGCATTA	59.836	20	TGCACCTCAATCTTCGTTTT	58.352	20	192	77	268
WMU07583	1	(TA)8	16	280	295
WMU07593	1	(TC)13	26	322	347
WMU07594	1	(AT)10	20	214	233
WMU07620	1	(AGA)5	15	144	158	TCGAACAAAGCAAATACCCC	59.938	20	CCTCGTCCTTACCCTTCACA	60.103	20	254	37	290	TCGAACAAAGCAAATACCCC	59.938	20	TTCTCCTTTTCCTTTTCCCC	59.505	20	219	37	255	CCAACAATTTCCCATTTCCA	60.535	20	CTCCCCCTTTGTTTTCCTTC	59.912	20	243	81	323
WMU07633	1	(CAT)6	18	98	115	TCAAGCAATCGCACAGTTTC	59.995	20	TCTGCCATTCAAGAACAAACA	59.307	21	237	20	256	TCATTCTCAAGCAATCGCAC	59.955	20	TCTGCCATTCAAGAACAAACA	59.307	21	243	14	256	TCAAGCAATCGCACAGTTTC	59.995	20	TGCCATTCAAGAACAAACAAA	59.192	21	235	20	254
WMU07634	1	(TTA)9	27	440	466
WMU07652	1	(TCT)6	18	81	98	CTTCGTCTTCCCCAAATTCA	60.044	20	TGGGAATGTGATGGGATTTT	59.991	20	149	3	151	CGACCATTGAGAAAATGCCT	60.074	20	ATTTTGTAACGGGCTGAACG	59.996	20	253	54	306	CACGACTGATTCGACCATTG	60.112	20	ATTTTGTAACGGGCTGAACG	59.996	20	264	43	306
WMU07674	1	(TCT)11	33	118	150	ATGGGTTTTGAGCAATCAGG	59.933	20	TGGCCAAATCCTTCAAAAGT	59.546	20	225	8	232	TCGGGCTAAACAATCTCACC	60.074	20	AGTGGCCAAATCCTTCAAAA	59.546	20	202	33	234	TCGGGCTAAACAATCTCACC	60.074	20	TGGCCAAATCCTTCAAAAGT	59.546	20	200	33	232
WMU07691	1	(TCT)10	30	320	349	GCAAAATCACCTTTGGCAAT	59.945	20	GGAAATAAAGAAACGAAAAGAAGG	58.828	24	160	220	379	CCGGTGAAAAGCTACGTTGT	60.168	20	GGAAATAAAGAAACGAAAAGAAGG	58.828	24	261	119	379	GCAAAATCACCTTTGGCAAT	59.945	20	GGAAATAAAGAAACGAAAAGAAGGA	60.315	25	160	220	379
WMU07699	1	(TA)7	14	360	373	GGAATGACTTTGCCACCAAC	60.362	20	GCAAAATGTCACCAATTATATTCAA	59.233	25	118	299	416	GAATGACTTTGCCACCAACA	59.547	20	GCAAAATGTCACCAATTATATTCAA	59.233	25	117	300	416	GGAATGACTTTGCCACCAAC	60.362	20	GCAAAATGTCACCAATTATATTCA	58.023	24	118	299	416
WMU07711	1	(GT)6	12	4	15
WMU07729	1	(AAG)5	15	142	156	TGAAAAGGGAGGGGAATAGG	60.25	20	ATACTCCCGCAGCCATACAC	59.985	20	239	49	287	AAGGGAGGGGAATAGGCTTT	60.27	20	ATACTCCCGCAGCCATACAC	59.985	20	235	53	287	AAAGGGAGGGGAATAGGCTT	60.27	20	ATACTCCCGCAGCCATACAC	59.985	20	236	52	287
WMU07745	1	(TCT)12	36	41	76
WMU07746	1	(CT)7	14	48	61
WMU07766	1	(TA)6	12	3	14
WMU07769	1	(TC)6	12	145	156	GCAAAATCTCTTCATCCCCA	60.014	20	TTTTCCTTCTCCGCTCTTTTC	59.952	21	139	65	203	GCAAAATCTCTTCATCCCCA	60.014	20	TTCCTTCTCCGCTCTTTTCTC	60.082	21	137	65	201	GCAAAATCTCTTCATCCCCA	60.014	20	TCCTTCTCCGCTCTTTTCTC	58.741	20	136	65	200
WMU07774	1	(CCA)5	15	59	73	AACAGAGAGGAATGAGGCGA	59.95	20	GGCCATAGTAACGGTAGCCA	59.982	20	275	16	290	GAACAGAGAGGAATGAGGCG	59.95	20	GGCCATAGTAACGGTAGCCA	59.982	20	276	15	290	AACAGAGAGGAATGAGGCGA	59.95	20	GGAACGTCGGAGTGTGATTT	59.973	20	255	16	270
WMU07786	1	(GA)6gtgagtcaccaagtacagcctccatggcagcaatcaaactctgaagcaagaaatgagaaaaggaaagaactagacaaaaaccaatg(GAA)5gagcgacaacatcgccaataaccaatcagaag(GAAAAC)7	187	5	191
WMU07807	1	(GGC)5	15	112	126	CGGACTCAAAACCCTTAGCA	60.241	20	CGAGGAGAGCATCCAAAATC	59.773	20	187	11	197	CGGACTCAAAACCCTTAGCA	60.241	20	GAGGAGAGCATCCAAAATCG	59.773	20	186	11	196	CGGACTCAAAACCCTTAGCA	60.241	20	TCGAGGAGAGCATCCAAAAT	59.773	20	188	11	198
WMU07839	1	(GGT)5	15	136	150	TACAGAGCTCATTGCATCCG	59.972	20	ATCGAAAAGACTGAAGCCCA	59.813	20	196	51	246	TACAGAGCTCATTGCATCCG	59.972	20	TCGAAAAGACTGAAGCCCAT	59.813	20	195	51	245	TCTGTTCCTTCTGGTGGAGG	60.229	20	ATCGAAAAGACTGAAGCCCA	59.813	20	159	88	246
WMU07845	1	(AGC)5	15	169	183	AACAGGGCGAAGAAATCTCA	59.813	20	GGGTTTCGAAAACACGGTTA	59.839	20	267	75	341	AACAGGGCGAAGAAATCTCA	59.813	20	ACGGTGGATCCTGTCAATGT	60.246	20	248	75	322	AACAGGGCGAAGAAATCTCA	59.813	20	CTTGGTAGGGGCATGAGAAG	59.688	20	153	75	227
WMU07845	2	(TTC)8	24	388	411
WMU07884	1	(TA)7	14	279	292	GACGAAGACCTCGAACAGGA	60.386	20	CCTCATTTCTCCCCATTACTTG	59.829	22	222	214	435	TCAGCAGTACCAAGATGCCA	60.413	20	CCTCATTTCTCCCCATTACTTG	59.829	22	271	165	435	ACGAAGACCTCGAACAGGAG	59.45	20	CCTCATTTCTCCCCATTACTTG	59.829	22	221	215	435
WMU07900	1	(AC)6(GC)7	26	194	219	CTCCCAGTTGATGCTGTTCA	59.831	20	GGCCACACAAACATAACACG	59.888	20	224	53	276	CTCCCAGTTGATGCTGTTCA	59.831	20	CGACCCTATGGGTGTCCTAA	59.807	20	197	53	249	CTCCCAGTTGATGCTGTTCA	59.831	20	CCCTATGGGTGTCCTAAGGC	60.703	20	194	53	246
WMU07912	1	(TCT)5	15	24	38
WMU07914	1	(CGG)7	21	383	403	TCACGGCTTGTCTTCTTTCC	60.375	20	ATTACCAACGCAACCTTCCA	60.365	20	247	237	483	TCACGGCTTGTCTTCTTTCC	60.375	20	CATTACCAACGCAACCTTCC	60.365	20	248	237	484	GTCGAACAACTCCCCTCCTT	60.489	20	ATTACCAACGCAACCTTCCA	60.365	20	127	357	483
WMU07917	1	(AGA)11	33	265	297	TCCTGAAACGCATGCAGTAG	60.011	20	TCGCTTCTTAAACCCCTCAA	59.817	20	149	184	332	ATGCAGTAGCAGCAGCAGAA	59.918	20	TCGCTTCTTAAACCCCTCAA	59.817	20	138	195	332	TCTGCTTTTGCACATTGGTC	59.847	20	TCGCTTCTTAAACCCCTCAA	59.817	20	210	123	332
WMU07949	1	(GAT)5(AAT)6	33	423	455	GCTTGCCTTAGGAACAGCAC	60.022	20	AGGAAAAGTGGGGAAGAGGT	59.042	20	219	300	518	GCTTGCCTTAGGAACAGCAC	60.022	20	AATGGTCAAGTCCAAAAGGCT	59.99	21	190	300	489	ATTTGATGACAGCCTTTGGC	60.081	20	AGGAAAAGTGGGGAAGAGGT	59.042	20	243	276	518
WMU07954	1	(CTT)10	30	21	50
WMU07958	1	(GA)6	12	3	14
WMU07995	1	(TCT)6	18	237	254
WMU08003	1	(GA)12	24	245	268	TAGCAGATTGGTGGTGGTGA	60.112	20	CATTCACGAAGGAGGAGGAA	60.187	20	264	171	434	TAGCAGATTGGTGGTGGTGA	60.112	20	TTCACGAAGGAGGAGGAAAA	59.784	20	262	171	432	TAGCAGATTGGTGGTGGTGA	60.112	20	TCTGTATGCGTCACTGGTCC	59.707	20	175	171	345
WMU08003	2	(CT)6	12	503	514
WMU08006	1	(GAT)9	27	413	439	GCTTGTGGAGAAGAACAGGG	59.844	20	GCCCTGCAGCTTACAGAAAC	60.022	20	197	389	585	GCTTGTGGAGAAGAACAGGG	59.844	20	GAACTTGCCCTGCAGCTTAC	60.022	20	203	389	591	GCTTGTGGAGAAGAACAGGG	59.844	20	GTAGGGGCCAAACAACAGAA	59.971	20	162	389	550
WMU08009	1	(CT)14	28	427	454
WMU08031	1	(TCT)15	45	15	59
WMU08047	1	(AT)16	32	131	162	AAAATGCTTCAAGTCGAGCC	59.457	20	CCATTCTGGTTGAGATGGAAA	59.918	21	141	68	208	CTTCAAGTCGAGCCCTTGAT	59.43	20	CCATTCTGGTTGAGATGGAAA	59.918	21	135	74	208	TCGAGCCCTTGATTTTTCTC	59.387	20	CCATTCTGGTTGAGATGGAAA	59.918	21	128	81	208
WMU08059	1	(GAA)6	18	59	76	CCAAAAATAGAGTTCGCTCCA	59.348	21	CATGGAAGGAAGAGAGGCTG	59.943	20	100	11	110	CCAAAAATAGAGTTCGCTCCA	59.348	21	TTGCGAGAGAAGGAAATGGT	59.813	20	201	11	211	AGAGTTCGCTCCAATTTCGC	61.777	20	TTGCGAGAGAAGGAAATGGT	59.813	20	193	19	211
WMU08119	1	(GGT)5	15	260	274	TCTTATGGCCCCAACAAAAC	59.801	20	TTCCAATTTTTGGCTGAACC	59.916	20	267	40	306	GATCTTATGGCCCCAACAAA	59.762	20	TTCCAATTTTTGGCTGAACC	59.916	20	269	38	306	TCATTGGGGCTTCATTATCC	59.722	20	TTCCAATTTTTGGCTGAACC	59.916	20	151	156	306
WMU08130	1	(TC)14	28	38	65	CCCGAACTACCCTTTTCCAT	60.18	20	TTTGGCCAATAAAATCACCG	60.671	20	101	7	107	CCCGAACTACCCTTTTCCAT	60.18	20	CGGGATTTGGCCAATAAAAT	60.848	20	106	7	112	CCCGAACTACCCTTTTCCAT	60.18	20	ACGGGATTTGGCCAATAAA	60.139	19	107	7	113
WMU08147	1	(TGA)7	21	18	38
WMU08161	1	(TCT)10	30	207	236	CTATTAATCGGCCTCCGACA	60.053	20	GGAAATAAAGAAAACGAAAAGAAGG	59.913	25	149	119	267	CTATTAATCGGCCTCCGACA	60.053	20	CAAAGATGGAAATAAAGAAAACGAA	59.905	25	156	119	274	TATTAATCGGCCTCCGACAC	59.923	20	GGAAATAAAGAAAACGAAAAGAAGG	59.913	25	148	120	267
WMU08166	1	(GGA)5	15	68	82	GGGTGAAGAAGAGTGGTTCG	59.697	20	TTTCCACGACCACAACTCAA	60.128	20	125	9	133	GGGTGAAGAAGAGTGGTTCG	59.697	20	CCACGACCACAACTCAAGTG	60.194	20	122	9	130	GGGTGAAGAAGAGTGGTTCG	59.697	20	TTCCACGACCACAACTCAAG	59.72	20	124	9	132
WMU08172	1	(AG)7	14	34	47	CATACCAATTTTTGTTGCGCT	60.013	21	GGCCAAACCAATTTGAAAGA	59.916	20	104	11	114	CATACCAATTTTTGTTGCGCT	60.013	21	GGCTACTCAATGCCCTCTTG	59.836	20	268	11	278	CATACCAATTTTTGTTGCGCT	60.013	21	TGGCTACTCAATGCCCTCTT	59.836	20	269	11	279
WMU08180	1	(AGA)9	27	54	80	CGGGACTCCCCACTACTTCT	60.502	20	AGCATAAAATGATGCCAGGG	59.923	20	243	1	243	CGGGACTCCCCACTACTTCT	60.502	20	TTGGGAAAGACACCAAGAGG	60.081	20	165	1	165	CGGGACTCCCCACTACTTCT	60.502	20	GCCAGGGATGTATCCAAAGA	59.894	20	230	1	230
WMU08201	1	(GGA)5	15	483	497	CCAAGCTCATGGAGAAGAGG	59.943	20	GGGAAAAATGGAGGATTGGA	60.995	20	194	377	570	CCCAAGCTCATGGAGAAGAG	59.943	20	GGGAAAAATGGAGGATTGGA	60.995	20	195	376	570	AGAAAGAGGGTTTGGCCATT	59.94	20	GGGAAAAATGGAGGATTGGA	60.995	20	225	346	570
WMU08212	1	(TC)11(TCT)5*	35	1	35
WMU08234	1	(TCT)7	21	58	78	TTGAAGGGAAGATGAAAGCG	60.323	20	CATCGGGACCAGCAAGTAAT	59.955	20	279	4	282	TTGAAGGGAAGATGAAAGCG	60.323	20	GGACCAGCAAGTAATTCCCA	59.933	20	274	4	277	TTGAAGGGAAGATGAAAGCG	60.323	20	TCGGGACCAGCAAGTAATTC	60.074	20	277	4	280
WMU08236	1	(AT)8	16	392	407	TTGGCTTTCTGCTAGCCATT	59.982	20	CACAAGAGCATAGCTTCTTCTCA	58.941	23	237	204	440	GGTTGGTGTACGTTGGCTTT	59.898	20	CACAAGAGCATAGCTTCTTCTCA	58.941	23	249	192	440	TTGGCTTTCTGCTAGCCATT	59.982	20	CACAAGAGCATAGCTTCTTCTCAA	60.202	24	237	204	440
WMU08247	1	(AGA)5	15	385	399	CACAAAGGAGAGCATCACGA	59.984	20	GATGATTCCGATCAGTCGCT	60.189	20	230	255	484	ACAACAAAGGGGAGCATCAC	59.973	20	GATGATTCCGATCAGTCGCT	60.189	20	280	205	484	CACAAAGGAGAGCATCACGA	59.984	20	AGCACAGGATCGTGAAAAGG	60.255	20	260	255	514
WMU08258	1	(GAA)6	18	155	172	ATTGTCACTCGAGATGTGCG	59.862	20	GATTAGCCTGTTCGGTCTGC	59.843	20	250	2	251	AGCACAAACCCCATCATTTC	59.797	20	GATTAGCCTGTTCGGTCTGC	59.843	20	208	44	251	ACAGCACAAACCCCATCATT	60.24	20	GATTAGCCTGTTCGGTCTGC	59.843	20	210	42	251
WMU08267	1	(AG)7	14	84	97	GTCGACCGTCAGCTTCATCT	60.418	20	AATTTTCCCCCACTCCAAAG	60.159	20	271	61	331	GTCGACCGTCAGCTTCATCT	60.418	20	TGGAGTACAATGGGGGAAAA	60.162	20	115	61	175	TGAAACATTGTGGAACCTGC	59.547	20	TGGAGTACAATGGGGGAAAA	60.162	20	174	2	175
WMU08292	1	(TA)8	16	95	110
WMU08315	1	(TC)6	12	48	59	CCCCCTCTCTCTCTAAAAGCTC	59.982	22	GTTTAATTTGCCCAAGTGCC	59.456	20	156	8	163	CCCCCTCTCTCTCTAAAAGCTC	59.982	22	CCATGATCAATGGGGAAAAT	59.439	20	199	8	206	AAGCTCGAATCTGCATCTTCTC	60.124	22	GTTTAATTTGCCCAAGTGCC	59.456	20	140	24	163
WMU08317	1	(GAA)9	27	570	596	CCGTTTCGATTTTCGTTGTT	59.975	20	CGACTTCGTTGTTTTTGGGT	60.008	20	224	512	735	CCGTTTCGATTTTCGTTGTT	59.975	20	ACGACTTCGTTGTTTTTGGG	60.008	20	225	512	736	CCGTTTCGATTTTCGTTGTT	59.975	20	AAGGCTGGAACTCGAGTGAA	59.989	20	248	512	759
WMU08323	1	(CA)6	12	325	336
WMU08333	1	(AAT)6	18	371	388	CGCCTCTGATCAAAACCCTA	60.206	20	CCATTCTCAAACCCTTCCAA	59.903	20	258	298	555	ATCTTGCAATCTTCCCTCCA	59.629	20	CCATTCTCAAACCCTTCCAA	59.903	20	208	348	555	ATCTTGCAATCTTCCCTCCA	59.629	20	GATGAAGATCCCCCATACCC	60.354	20	232	348	579
WMU08333	2	(ATC)12	36	583	618	TTGGAAGGGTTTGAGAATGG	59.903	20	TTGTTATCCCCAGCTCCATC	59.894	20	192	536	727	TTGGAAGGGTTTGAGAATGG	59.903	20	TCCAAATCCACCACCTGAAT	60.173	20	211	536	746	TTGGAAGGGTTTGAGAATGG	59.903	20	ATTCCAAATCCACCACCTGA	60.173	20	213	536	748
WMU08342	1	(GAA)5	15	152	166	CATTTGGGAGCTCATTTCGT	60.074	20	CGCCCTTCCTGTATAGACCA	60.088	20	190	35	224	CATTTGGGAGCTCATTTCGT	60.074	20	CTTTCTACCGTCAACTCGCC	59.875	20	206	35	240	GCAGAGAGGATCATTTGGGA	60.158	20	CGCCCTTCCTGTATAGACCA	60.088	20	201	24	224
WMU08364	1	(AT)19	38	337	374	CACATCAGCATCAGGAGGAA	59.787	20	TGAGATGACAACCAAAGCCA	60.24	20	174	261	434	TTGACTTGGAGGTTGGAAGC	60.232	20	TGAGATGACAACCAAAGCCA	60.24	20	256	179	434	CACATCAGCATCAGGAGGAA	59.787	20	CAAGAGCGGCAGCTAGAAAC	60.292	20	273	261	533
WMU08365	1	(TG)6	12	171	182	AACATGGGAGTTGCTGCTTT	59.74	20	AAACCACGTGAGGGTACACA	58.906	20	102	124	225	AAACATGGGAGTTGCTGCTT	59.74	20	AAACCACGTGAGGGTACACA	58.906	20	103	123	225	GAAACATGGGAGTTGCTGCT	60.263	20	AAACCACGTGAGGGTACACA	58.906	20	104	122	225
WMU08380	1	(CTA)5	15	112	126	TGCTTGTGGAAGAAGCAGTG	60.175	20	ACCCAAACCAAACCAACAAA	60.103	20	250	25	274	TGCTTGTGGAAGAAGCAGTG	60.175	20	AACCCAAACCAAACCAACAA	60.103	20	251	25	275	TGCTTGTGGAAGAAGCAGTG	60.175	20	AAACCCAAACCAAACCAACA	60.103	20	252	25	276
WMU08383	1	(TG)6	12	181	192	GCCCATTACAAATGCGTACC	60.217	20	TTTGAGAACCAAAACCACGG	60.893	20	251	81	331	GCCCATTACAAATGCGTACC	60.217	20	AGAACCAAAACCACGGAGG	59.951	19	247	81	327	GCCCATTACAAATGCGTACC	60.217	20	TGAGAACCAAAACCACGGAG	61.064	20	249	81	329
WMU08386	1	(AAG)5	15	400	414
WMU08416	1	(GAA)5	15	104	118	ACGCATTGAAGGGGACTCTA	59.694	20	ATACTTCCCTCCTTCGCCAT	59.925	20	146	10	155	ACGCATTGAAGGGGACTCTA	59.694	20	TCCATTGCATACTTCCCTCC	59.894	20	154	10	163	CTCCAAGTTCTCAAATCCCG	59.665	20	AACCCATACGTGTTTCTGCC	59.859	20	223	74	296
WMU08424	1	(GAA)5	15	57	71	GGTAAACCAACAACAAATCACAGA	60.182	24	TGTCGATGCAGCCTATCAAG	59.972	20	241	1	241	GGTAAACCAACAACAAATCACAGA	60.182	24	GATGTCGATGCAGCCTATCA	59.788	20	243	1	243	GGTAAACCAACAACAAATCACAGA	60.182	24	GGATCGGTAGCCATGTGAAT	59.78	20	120	1	120
WMU08430	1	(CT)8	16	357	372	TTCCCTCCTACACCCAACAG	59.959	20	TCAAAATGTTAAGCAATTCCTCTG	59.68	24	275	141	415	GAGCTTTCCCTCCTACACCC	60.074	20	TCAAAATGTTAAGCAATTCCTCTG	59.68	24	280	136	415	CCTTTTCCTGTTTCCCATCA	59.903	20	TCAAAATGTTAAGCAATTCCTCTG	59.68	24	100	316	415
WMU08446	1	(AT)6	12	149	160	AGGAGAGTGTTGCCAAGTCC	59.305	20	GAAGCCCCAAAATTGCATAA	59.907	20	166	21	186	AGAGTGTTGCCAAGTCCCTC	59.305	20	GAAGCCCCAAAATTGCATAA	59.907	20	163	24	186	TTGCAAAAGGAGAGTGTTGC	59.05	20	GAAGCCCCAAAATTGCATAA	59.907	20	173	14	186
WMU08449	1	(TC)7	14	180	193	GAGTGGTACCAGCAGGGTGT	60.033	20	CGTGACCAATCTGTTGATGG	59.96	20	220	50	269	GAGTGGTACCAGCAGGGTGT	60.033	20	GCGTGACCAATCTGTTGATG	60.12	20	221	50	270	GAGTGGTACCAGCAGGGTGT	60.033	20	TGGGGATGTTCAACTGGATT	60.173	20	188	50	237
WMU08478	1	(TC)7	14	213	226	ACACCAGGCGTCAAGAAGTC	60.307	20	AATTGCCGCTGAGAGTGAAA	60.914	20	226	25	250	GTCGGAATGACTTGACCACC	60.372	20	AATTGCCGCTGAGAGTGAAA	60.914	20	161	90	250	GGTCGGAATGACTTGACCAC	60.372	20	AATTGCCGCTGAGAGTGAAA	60.914	20	162	89	250
WMU08484	1	(GAAA)5	20	1	20
WMU08484	2	(TCT)7	21	266	286	TCCAAAACACCCTTCCAAAC	59.807	20	GATGAGATTGGAGAGACGGC	59.768	20	220	130	349	GTCCAAAACACCCTTCCAAA	59.807	20	GATGAGATTGGAGAGACGGC	59.768	20	221	129	349	ATGTCCAAAACACCCTTCCA	60.21	20	GATGAGATTGGAGAGACGGC	59.768	20	223	127	349
WMU08530	1	(CAT)6	18	69	86	TATTACCTGCCCTTTGAGCG	60.223	20	AGGGAGCCCTTTCACGTTAT	59.962	20	105	30	134	CCCTATTACCTGCCCTTTGA	59.04	20	AGGGAGCCCTTTCACGTTAT	59.962	20	108	27	134	ATTACCTGCCCTTTGAGCGT	61.006	20	AGGGAGCCCTTTCACGTTAT	59.962	20	104	31	134
WMU08533	1	(CT)12	24	1	24
WMU08539	1	(AAG)6	18	201	218	GCTCAAAATGGGTAGAGAGAGC	59.509	22	GGAGACGCATAAAGCCGTAA	60.23	20	279	161	439	CAATGGTGGTGTTGAAAGAAAA	59.876	22	ACCTCTTTCCCCATCAGTTG	58.989	20	182	71	252	CAATGGTGGTGTTGAAAGAAAA	59.876	22	CTCTTTCCCCATCAGTTGGT	58.989	20	180	71	250
WMU08540	1	(AG)27	54	535	588	TTCTTCAGTTCCGGCAATTC	60.192	20	GGCGATTAAAAGGGGAGAAG	60.034	20	259	427	685	CTTCCGATTCTTCAGTTCCG	59.807	20	GGCGATTAAAAGGGGAGAAG	60.034	20	266	420	685	AGCAGCTTCCGATTCTTCAG	59.717	20	GGCGATTAAAAGGGGAGAAG	60.034	20	271	415	685
WMU08567	1	(AGA)5	15	61	75	GCCAATGAAGCAGAACAAGA	59.002	20	CTTTATGACGCACCATGCAC	60.142	20	262	35	296	GCCAATGAAGCAGAACAAGA	59.002	20	CATTTTGCCTGTCCGTCTCT	60.255	20	112	35	146	GCCAATGAAGCAGAACAAGA	59.002	20	TTTTGCCTGTCCGTCTCTTC	60.375	20	110	35	144
WMU08567	2	(AAG)9	27	192	218	AGAAGAGACGGACAGGCAAA	59.989	20	CTTTATGACGCACCATGCAC	60.142	20	173	124	296	AGAGACGGACAGGCAAAATG	60.255	20	CTTTATGACGCACCATGCAC	60.142	20	170	127	296	GAAGAGACGGACAGGCAAAA	60.375	20	CTTTATGACGCACCATGCAC	60.142	20	172	125	296
WMU08571	1	(CAA)5	15	221	235	TCAATCCTCACCAAGGGAAG	60.042	20	CCCCTTCTCATCATGAACCT	58.94	20	138	165	302	CTCACCAAGTCACAAGCCAA	59.873	20	CCCCTTCTCATCATGAACCT	58.94	20	223	80	302	TCACCAAGTCACAAGCCAAG	59.873	20	CCCCTTCTCATCATGAACCT	58.94	20	222	81	302
WMU08592	1	(GAA)7g(AGA)9gtagtagtaggtaggtag(GTA)7	88	467	554
WMU08632	1	(AT)6	12	265	276	ATCCTCCAGGAGAAAACGGT	59.935	20	CGCTGGGCTAAAACTCAAAC	59.883	20	221	133	353	TACAACCGAAACAACCCCAT	60.088	20	CGCTGGGCTAAAACTCAAAC	59.883	20	263	91	353	AGCCGTAAGCTACAACCGAA	59.904	20	CGCTGGGCTAAAACTCAAAC	59.883	20	273	81	353
WMU08639	1	(CT)7	14	40	53	GAGAAGCAGATCAACCCCAA	60.195	20	AGAGACCACCTGCTCCTTCA	59.986	20	236	1	236	GAGAAGCAGATCAACCCCAA	60.195	20	CAGAGACCACCTGCTCCTTC	59.986	20	237	1	237	GAGAAGCAGATCAACCCCAA	60.195	20	CAGCAAAACAAGCAAGACCA	60.027	20	158	1	158
WMU08641	1	(CT)18	36	853	888	AGGCTATGGGGATGAGTTCC	60.293	20	CAAATACTCTGGGCAGCAAA	58.917	20	118	807	924	GGCTATGGGGATGAGTTCCT	60.293	20	CAAATACTCTGGGCAGCAAA	58.917	20	117	808	924	AGGCTATGGGGATGAGTTCC	60.293	20	CAAATACTCTGGGCAGCAAAG	59.89	21	118	807	924
WMU08652	1	(AT)6	12	12	23
WMU08652	2	(ATC)7	21	195	215	CAAGAAGGCCAACATCATCA	59.648	20	TAGAGCTTGCTCTCCTCCCA	60.232	20	216	152	367	CAAGAAGGCCAACATCATCA	59.648	20	TGGCCAACAAGTCCTTTAGC	60.249	20	279	152	430	CAAGAAGGCCAACATCATCA	59.648	20	CTTGCTCTCCTCCCAAACAA	60.366	20	211	152	362
WMU08660	1	(AGA)6aa(AAG)6aacgaacga(ACG)8	71	113	183
WMU08665	1	(AG)7	14	525	538
WMU08673	1	(TTA)7	21	231	251
WMU08705	1	(TTC)7	21	49	69	CCATTTCTGTTCTCCTTTCCC	59.926	21	CCACATGCCCTTCTTTCTTC	59.67	20	136	26	161	CCCATTTCTGTTCTCCTTTCC	59.926	21	CCACATGCCCTTCTTTCTTC	59.67	20	137	25	161	CCATTTCTGTTCTCCTTTCCC	59.926	21	ATGTAACAGCCACATGCCCT	60.406	20	145	26	170
WMU08726	1	(GCT)7(TCT)6	39	14	52
WMU08741	1	(TTC)5	15	229	243	ACAGCGTTTGAATCTGACCC	60.119	20	TCCACTCCCCAGAAACAAAC	59.943	20	152	152	303	ACAGCGTTTGAATCTGACCC	60.119	20	CTTCCACTCCCCAGAAACAA	60.081	20	154	152	305	ACAGCGTTTGAATCTGACCC	60.119	20	CTCCCCAGAAACAAACTCCA	60.081	20	148	152	299
WMU08753	1	(CAT)6	18	341	358	CGAGGATCGTTTTCTTGCTC	59.955	20	AGAGGGAGCTCTTTCACGTT	58.133	20	205	204	408	GAGGATCGTTTTCTTGCTCG	59.955	20	AGAGGGAGCTCTTTCACGTT	58.133	20	204	205	408	ATCGTTTTCTTGCTCGGAGA	59.955	20	AGAGGGAGCTCTTTCACGTT	58.133	20	200	209	408
WMU08769	1	(TA)8	16	757	772	GGGTGGGAATTGGGATAAAG	60.37	20	TTCCGAGATTTTGTTTTCCCT	59.932	21	211	590	800	TTTATTTGGGTGGGAATTGG	59.497	20	TTCCGAGATTTTGTTTTCCC	58.995	20	218	583	800	TTGGCATTTTATTTGGGTGG	60.54	20	TTCCGAGATTTTGTTTTCCC	58.995	20	225	576	800
WMU08775	1	(GAA)6	18	153	170	GCTCATTTCGTCAGTGGACA	59.837	20	GCTTTTAGCCCAAACACTGC	59.889	20	246	46	291	GCTCATTTCGTCAGTGGACA	59.837	20	TCGCTTTTAGCCCAAACACT	59.883	20	248	46	293	GCTCATTTCGTCAGTGGACA	59.837	20	ACTTGCCACGACATCTTTCC	60.119	20	152	46	197
WMU08793	1	(TG)6	12	52	63	AACATGGGAGTTGCTGCTTT	59.74	20	CAAAACCACGTGAGGGTACA	59.46	20	105	4	108	ACATGGGAGTTGCTGCTTTT	59.74	20	CAAAACCACGTGAGGGTACA	59.46	20	104	5	108	AAACATGGGAGTTGCTGCTT	59.74	20	CAAAACCACGTGAGGGTACA	59.46	20	106	3	108
WMU08817	1	(TC)8	16	50	65	ACTCTGAGCCTGAATCGAGC	59.709	20	AGAGAATCCACGGGAAGGAT	59.896	20	205	7	211	ACTCTGAGCCTGAATCGAGC	59.709	20	CTCAGAGAATCCACGGGAAG	59.797	20	208	7	214	ACTCTGAGCCTGAATCGAGC	59.709	20	GTTATCCGGCGAATCAACAT	59.791	20	178	7	184
WMU08822	1	(TA)8(AT)6	28	570	597	GAAGAAGGAAGCAGACGGTG	59.989	20	GACTCCAACTCCCTGACAGC	59.841	20	208	496	703	GAAGAAGGAAGCAGACGGTG	59.989	20	CTCGACTCCAACTCCCTGAC	59.835	20	211	496	706	TCGAGGAAGAAGGAAGCAGA	60.21	20	GACTCCAACTCCCTGACAGC	59.841	20	213	491	703
WMU08825	1	(AT)8	16	169	184	AAGTGAGCCGTTGCAGTCTT	60.058	20	AACAGCGCTTGCTTATGAA	57.27	19	161	87	247	ACAACAATCCGAAGTGAGCC	60.119	20	AACAGCGCTTGCTTATGAA	57.27	19	172	76	247	ACGATCAAAATCATTCCCCA	60.133	20	AACAGCGCTTGCTTATGAA	57.27	19	217	31	247
WMU08843	1	(AG)10	20	123	142	TTACCAACTTCCGTTCCGTC	59.971	20	GATCGCAAAACTTCCTCTCG	59.955	20	172	47	218	TTACCAACTTCCGTTCCGTC	59.971	20	TCCTCCTTCGTCTTCCTTCA	59.92	20	137	47	183	TTACCAACTTCCGTTCCGTC	59.971	20	TCACAAGCCACGTTAATGGA	60.111	20	120	47	166
WMU08864	1	(CTT)14	42	160	201	ACAGACCCGCCATTACAGAC	59.997	20	CACTCCTTCTCCCACCAAAA	60.081	20	235	112	346	AGACAGACCCGCCATTACAG	60.134	20	CACTCCTTCTCCCACCAAAA	60.081	20	237	110	346	CAGACCCGCCATTACAGACT	60.134	20	CACTCCTTCTCCCACCAAAA	60.081	20	234	113	346
WMU08913	1	(TA)7	14	62	75	TGAATTAATGAACCAATCTGGG	58.807	22	ACAGTCGAAAACAAGCCTCC	59.333	20	104	24	127	TGAATTAATGAACCAATCTGGG	58.807	22	GTCGAAAACAAGCCTCCATT	59.174	20	101	24	124	TGAATTAATGAACCAATCTGGG	58.807	22	AGTCGAAAACAAGCCTCCATT	60.123	21	102	24	125
WMU08935	1	(TG)8	16	137	152	TTGTTTGAGTAAACTGACGTTGAA	58.899	24	CAAAAGACAAGGAGGGCGTA	60.241	20	261	108	368	TTGTTTGAGTAAACTGACGTTGAA	58.899	24	AAAGACAAGGAGGGCGTACA	59.734	20	259	108	366	TGTTTGAGTAAACTGACGTTGAA	57.555	23	CAAAAGACAAGGAGGGCGTA	60.241	20	260	109	368
WMU08968	1	(GA)6taga(AG)11	38	360	397
WMU08973	1	(CT)6	12	1	12
WMU08981	1	(AGA)7aggggagaatggggaacagccatggaaatttctggtaacagtcggcggagtttcgccgcggattggggaataggttaa(AG)18	135	151	285
WMU09026	1	(TC)7	14	40	53	CTCTGCTTGGATTTTCACCA	58.847	20	AGGTTTTGATTGGGGCTTTT	59.814	20	169	13	181	CTCTGCTTGGATTTTCACCA	58.847	20	AAGGTTTTGATTGGGGCTTT	59.814	20	170	13	182	TCCCATTACTCTCTGCTTGGA	59.822	21	AGGTTTTGATTGGGGCTTTT	59.814	20	179	3	181
WMU09038	1	(TGC)5	15	380	394	ATAACAACCCCCTTCCATCC	59.881	20	TCCACGTAACCTCTGCAACA	60.301	20	155	269	423	CTCATAACAACCCCCTTCCA	59.784	20	TCCACGTAACCTCTGCAACA	60.301	20	158	266	423	CCGATGACAAGGAAGGACTC	59.655	20	TCCACGTAACCTCTGCAACA	60.301	20	217	207	423
WMU09052	1	(TTG)5	15	148	162	CAACGCTGTAGCCATCAAGA	60.011	20	ATTGCCAGTTCCTCATCAGC	60.226	20	277	2	278	TCAGGGACAACAACAGACGA	60.285	20	TCAACTTGTTCTTCCCACCC	59.943	20	266	97	362	CTACCGTGTAAAGGGAGCCA	60.125	20	ATTGCCAGTTCCTCATCAGC	60.226	20	208	71	278
WMU09087	1	(CTT)10	30	236	265	GAAGAAGAGTGTCGCCCTTG	59.989	20	TTTTCGTTTCAATCGCACTG	59.849	20	211	104	314	TGTCGGCTAAGTTGTCGATG	59.864	20	TTTTCGTTTCAATCGCACTG	59.849	20	193	122	314	GCTGCTGTTGGAGAAAATCC	59.82	20	TTTTCGTTTCAATCGCACTG	59.849	20	152	163	314
WMU09108	1	(TCT)5	15	135	149	ATGTTTCAATCTTCTCGCCG	60.214	20	AGTTTGATTGGCGGTTTGAC	59.978	20	120	102	221	CAAAATCCCAATTCCCAAAA	59.611	20	AGTTTGATTGGCGGTTTGAC	59.978	20	197	25	221	GGGTCTTTGTGTGTGCAAAA	59.591	20	AGTTTGATTGGCGGTTTGAC	59.978	20	221	1	221
WMU09108	2	(TC)7	14	767	780	CTCCTGGCTACACTTGCTCC	60.012	20	CAACATCAGACGATTCCATAACA	59.875	23	193	644	836	CCTCCTGGCTACACTTGCTC	60.012	20	CAACATCAGACGATTCCATAACA	59.875	23	194	643	836	TCCTCCTGGCTACACTTGCT	60.012	20	CAACATCAGACGATTCCATAACA	59.875	23	195	642	836
WMU09114	1	(AG)6	12	220	231	ACGGAATCATCAGCCTCATC	60.042	20	CCGCACGAGTGGTCCTATTA	61.041	20	254	17	270	ACGGAATCATCAGCCTCATC	60.042	20	ACGAGTGGTCCTATTACGGG	58.934	20	250	17	266	GCCCTCTTCATCAACAGCAT	60.226	20	CCGCACGAGTGGTCCTATTA	61.041	20	216	55	270
WMU09145	1	(GT)8	16	165	180	GGTAACCGCCAGATATGGAA	59.784	20	TTGCCAGTTCTCATTTCACTG	58.912	21	200	21	220	TGTAGCACAACAGTGCCGAT	60.333	20	TTGCCAGTTCTCATTTCACTG	58.912	21	127	94	220	GGTAACCGCCAGATATGGAA	59.784	20	TTGCCAGTTCTCATTTCACTGT	59.78	22	200	21	220
WMU09154	1	(AT)6	12	56	67	TCCAATTTCTCTCCCTCAAAAA	60.048	22	GGGAATGGAGCAGAGTGAAG	59.803	20	129	29	157	TCCAATTTCTCTCCCTCAAAAA	60.048	22	AGGGAATGGAGCAGAGTGAA	59.803	20	130	29	158	TTCCAATTTCTCTCCCTCAAAA	60.048	22	GGGAATGGAGCAGAGTGAAG	59.803	20	130	28	157
WMU09232	1	(TC)10	20	1	20
WMU09237	1	(TC)8	16	117	132
WMU09244	1	(AG)6	12	67	78	AGCATGCTCTCCCAAAAGTG	60.397	20	AGTAGTTTGGGTGGTGGGGT	60.523	20	100	16	115	TGCTCTCCCAAAAGTGGAAC	60.232	20	TCCCAGTAGTTTGGGTGGTG	60.801	20	100	20	119	ATGCTCTCCCAAAAGTGGAA	59.67	20	TCCCAGTAGTTTGGGTGGTG	60.801	20	101	19	119
WMU09248	1	(TC)7	14	220	233	ATATCTGCTGCCATGGCTTT	59.696	20	CGTCGGAGAAGACTGAAAGA	58.158	20	277	77	353	TATCTGCTGCCATGGCTTTT	60.742	20	CGTCGGAGAAGACTGAAAGA	58.158	20	276	78	353	CTGCCATGGCTTTTCTTTTC	59.823	20	CGTCGGAGAAGACTGAAAGAT	58.537	21	270	84	353
WMU09258	1	(GAA)5	15	556	570
WMU09271	1	(TTTTC)9	45	206	250	GGCTCGCTGGTCTCATCTAC	59.981	20	TAAGCCATCAAAAAGAGGGG	59.155	20	236	54	289	GGCTCGCTGGTCTCATCTAC	59.981	20	AGCCATCAAAAAGAGGGGAA	60.929	20	234	54	287	GGCTCGCTGGTCTCATCTAC	59.981	20	AAGCCATCAAAAAGAGGGGA	60.929	20	235	54	288
WMU09274	1	(ATG)7	21	108	128	TCAATGGTGGTGAGAGCTGA	60.402	20	TGTTAAAATTGCCACCCACTT	59.37	21	130	85	214	TCAATGGTGGTGAGAGCTGA	60.402	20	CACTGTTAAAATTGCCACCCA	60.767	21	133	85	217	CAATGGTGGTGAGAGCTGAG	59.415	20	TGTTAAAATTGCCACCCACTT	59.37	21	129	86	214
WMU09288	1	(CT)7	14	33	46	CCCATCGATCCATCAATCA	60.236	19	CAGAGACCACCTGCTCCTTC	59.986	20	222	9	230	CCCATCGATCCATCAATCA	60.236	19	AGAGACCACCTGCTCCTTCA	59.986	20	221	9	229	CCCATCGATCCATCAATCA	60.236	19	CAGCAAAACAAGCAAGACCA	60.027	20	142	9	150
WMU09299	1	(TC)6	12	661	672
WMU09324	1	(AAGAAA)6	36	267	302	CAGCTTTTGCTCATCTTCCC	59.955	20	CCCCAAAATCAATTTCCCTT	59.992	20	179	182	360	CAGCTTTTGCTCATCTTCCC	59.955	20	TTTTCAAGTGGTCCGGTTTC	59.948	20	259	182	440	GGCGCAGAGTACTTCAGCTT	59.786	20	CCCCAAAATCAATTTCCCTT	59.992	20	193	168	360
WMU09358	1	(TC)13	26	17	42
WMU09381	1	(CAA)5	15	282	296	GCGTTGAAGGACCAGGATTA	60.074	20	CTATCAGGTCCCTCCCGAAT	60.285	20	244	87	330	GCGTTGAAGGACCAGGATTA	60.074	20	CAAGAGGTTCAGGTCGCTGT	60.444	20	279	87	365	TCGCAGGAGGTTCTTAAAGC	59.592	20	GGTCGCTGTTCCTTGTTCAT	60.119	20	181	174	354
WMU09391	1	(AG)8	16	312	327	GCATTGGTCAGCTCATTTCA	59.805	20	TGTGGAAAGAAATTTACTCAGCAG	59.828	24	216	157	372	TGATGCATTGGTCAGCTCAT	60.233	20	TGTGGAAAGAAATTTACTCAGCAG	59.828	24	220	153	372	GCATTGGTCAGCTCATTTCA	59.805	20	TGGAAAGAAATTTACTCAGCAGAA	59.453	24	214	157	370
WMU09416	1	(AC)8	16	147	162	CTAAGGCAAGGCATTGTGGT	60.132	20	AAGGGGATTCAATTTCACACC	60.046	21	157	68	224	CAATGCCCCAAAGCTTCTAA	60.202	20	AAGGGGATTCAATTTCACACC	60.046	21	108	117	224	TGGTGTCCACTACCAACCCT	60.275	20	AAGGGGATTCAATTTCACACC	60.046	21	141	84	224
WMU09451	1	(TCT)5	15	158	172	AAAACCTCACGCACCAAAAC	60.015	20	CATGCACCTTGCTCTCAAAA	59.988	20	227	115	341	AAAACCTCACGCACCAAAAC	60.015	20	GATCATGCACCTTGCTCTCA	59.95	20	230	115	344	CCTCACGCACCAAAACTGTA	59.758	20	CATGCACCTTGCTCTCAAAA	59.988	20	223	119	341
WMU09458	1	(CT)7	14	372	385
WMU09483	1	(TTG)9	27	253	279
WMU09504	1	(GA)8	16	238	253	AGGAACGAGGCGAGTAGACA	60.012	20	CATTCTTCCTTCTTCCCCG	59.609	19	140	143	282	GGAACGAGGCGAGTAGACAG	60.012	20	CATTCTTCCTTCTTCCCCG	59.609	19	139	144	282	AGGAACGAGGCGAGTAGACA	60.012	20	TCATTCTTCCTTCTTCCCCG	61.447	20	141	143	283
WMU09515	1	(AG)7	14	35	48
WMU09525	1	(CGG)5	15	153	167	GAGAATAACAGAGGTGCGGC	59.843	20	TCTGCCAACAATCCCTTTTC	60.051	20	269	121	389	GAGAATAACAGAGGTGCGGC	59.843	20	CATTCTGCCAACAATCCCTT	59.933	20	272	121	392	GAGAATAACAGAGGTGCGGC	59.843	20	TTCTGCCAACAATCCCTTTT	59.546	20	270	121	390
WMU09525	2	(GA)8	16	416	431
WMU09542	1	(CTT)15	45	227	271	CCTCATTTCCCCTTCCTCTC	60.008	20	GGGCCCCTACTTCACCTTAG	59.955	20	109	204	312	TCATGGAGCCCAAATTTCTC	60.014	20	GGGCCCCTACTTCACCTTAG	59.955	20	130	183	312	CAGTTTCATGGAGCCCAAAT	59.933	20	GGGCCCCTACTTCACCTTAG	59.955	20	135	178	312
WMU09553	1	(GCC)5	15	241	255	CCGCCGTTATCAGAGATCAT	60.059	20	TTTTCAAGGTACGCCACTCC	60.11	20	172	147	318	CCATCAAATGGTCCTCCATC	60.135	20	TTTTCAAGGTACGCCACTCC	60.11	20	141	178	318	TCAAATGGTCCTCCATCTCC	59.862	20	TTTTCAAGGTACGCCACTCC	60.11	20	138	181	318
WMU09555	1	(AGA)5	15	545	559	ATTGAGAGGGCACATCTTGG	60.073	20	CCGTCACCACATTTAATCCC	60.051	20	195	418	612	TTGGGCTTTTTGCTCTTTGT	59.861	20	CCGTCACCACATTTAATCCC	60.051	20	246	367	612	ATTGAGAGGGCACATCTTGG	60.073	20	GCCGTCACCACATTTAATCC	60.199	20	196	418	613
WMU09589	1	(GCC)5	15	16	30
WMU09602	1	(TATT)7	28	214	241	CAAGCTGGAGAAGGATCTGC	60.096	20	AAAATAAAAATCAAAGGACCCGA	60.064	23	161	108	268	CAAGCTGGAGAAGGATCTGC	60.096	20	AAATAAAAATCAAAGGACCCGA	58.902	22	160	108	267	CCCAAAATCAAGCTGGAGAA	60.184	20	AAAATAAAAATCAAAGGACCCGA	60.064	23	169	100	268
WMU09607	1	(AGA)6	18	50	67	TCTCTTTCCTTTTGTCTTTTGTG	57.731	23	GCCAGGGATGTATCCAAAGA	59.894	20	204	22	225	TCTCTTTCCTTTTGTCTTTTGTG	57.731	23	ATGCCAGGGATGTATCCAAA	60.155	20	206	22	227	CTCTCTTTCCTTTTGTCTTTTGTG	58.673	24	GCCAGGGATGTATCCAAAGA	59.894	20	205	21	225
WMU09625	1	(AT)6	12	351	362	ATGAGATAATGGGGGAAGGG	59.974	20	TTGACTCATTTCGGTATATGTAAAAA	58.232	26	106	296	401	TGGATGAGATAATGGGGGAA	60.088	20	TTGACTCATTTCGGTATATGTAAAAA	58.232	26	109	293	401	ATGAGATAATGGGGGAAGGG	59.974	20	TGACTCATTTCGGTATATGTAAAAA	57.022	25	105	296	400
WMU09645	1	(CTA)5	15	320	334	GCATTTACGTGGAGCCTGAT	60.103	20	GTCGGCATTTTGGTAGGAAG	59.569	20	251	170	420	GCATTTACGTGGAGCCTGAT	60.103	20	TCGGCATTTTGGTAGGAAGT	59.569	20	250	170	419	GCATTTACGTGGAGCCTGAT	60.103	20	GTAAGAGGGTCGGCATTTTG	59.569	20	259	170	428
WMU09648	1	(GAA)11	33	135	167
WMU09650	1	(CTT)5	15	234	248	ATACTCCCGCAGCCATACAC	59.985	20	AAATCTATTGCCACAGTCATCTC	57.388	23	174	110	283	ATACTCCCGCAGCCATACAC	59.985	20	AAATCTATTGCCACAGTCATCTCT	58.37	24	174	110	283	AGCCCCCTATTAAGCCAAAA	59.93	20	AAATCTATTGCCACAGTCATCTC	57.388	23	149	135	283
WMU09668	1	(AGAAG)6	30	12	41
WMU09668	2	(TC)7	14	292	305
WMU09672	1	(GA)7	14	28	41	GATTCAATTCCTTTCTTTTCAGAAC	58.783	25	GTTGGCTTCGAAGTCTCTGG	59.989	20	173	1	173	GATTCAATTCCTTTCTTTTCAGAAC	58.783	25	CTCTGGAATTGGAGTACGGC	59.694	20	159	1	159	GATTCAATTCCTTTCTTTTCAGAAC	58.783	25	GGATAGAATGACGACGACGG	60.483	20	197	1	197
WMU09683	1	(TA)6	12	327	338
WMU09698	1	(GA)9cagcgaacgagcgagcaagatgatagtaaagaag(AGA)5	67	38	104	CCTCTTGACCGTCGTTTACC	59.592	20	CCTCGTCCTTACCCTTCACA	60.103	20	236	1	236	TGACCGTCGTTTACCAAGAA	59.17	20	CCTCGTCCTTACCCTTCACA	60.103	20	231	6	236	TTGACCGTCGTTTACCAAGA	59.17	20	CCTCGTCCTTACCCTTCACA	60.103	20	232	5	236
WMU09714	1	(TC)6	12	273	284	TCCTGTGCCTACTCTTCATCA	58.456	21	GAAGGTGAAGACAATTTAACTTTGG	59.507	25	144	203	346	CCACTTCATCTAATCCTGTGCC	60.875	22	GAAGGTGAAGACAATTTAACTTTGG	59.507	25	157	190	346	TCCTGTGCCTACTCTTCATCA	58.456	21	AAGGTGAAGACAATTTAACTTTGG	57.913	24	143	203	345
WMU09724	1	(CTC)5caccaacaagaacagctgatctacctctgttttc(CT)11	71	240	310	CCAGGGCCTTTCTTTAGTCC	60.068	20	GAAATTAAAGACACAATCAAAAGCA	58.83	25	194	146	339	CAGGGCCTTTCTTTAGTCCC	60.068	20	GAAATTAAAGACACAATCAAAAGCA	58.83	25	193	147	339	CCAGGGCCTTTCTTTAGTCC	60.068	20	TGAAATTAAAGACACAATCAAAAGC	58.83	25	195	146	340
WMU09735	1	(AT)6	12	234	245
WMU09772	1	(GAA)5	15	1	15
WMU09799	1	(TA)6	12	477	488
WMU09805	1	(AT)6	12	192	203	AGTGGAGTGGTGTTGGGTTC	59.859	20	TCAAAATGCCATCCACTCAA	60.049	20	251	41	291	AGTGGAGTGGTGTTGGGTTC	59.859	20	AACAGCCTCAAAATGCCATC	60.081	20	258	41	298	AACTGAATGCTCCCTGCATC	60.226	20	CAGGGACCAACCCTACAGAA	59.959	20	237	125	361
WMU09814	1	(TG)6tatatatatatgtatcgc(CT)16	62	163	224
WMU09823	1	(TA)8tgtatatgagagtt(TA)7	44	14	57
WMU09827	1	(AT)9	18	283	300	GTATTCGATAGCGAACGGGA	60.06	20	ATCAAGCACATTCCTCCACC	59.934	20	261	69	329	ACGTATTCGATAGCGAACGG	60.117	20	ATCAAGCACATTCCTCCACC	59.934	20	263	67	329	GCGAAAGAGCAGAACCAAGT	59.621	20	ATCAAGCACATTCCTCCACC	59.934	20	149	181	329
WMU09898	1	(AG)7	14	296	309	GGAGTCGGGATGATGAAAGA	60.011	20	TTTTATCTCTCTCACGTTCTCTCC	58.236	24	241	98	338	GATAAAACACGGAGTCGGGA	59.933	20	TTTTATCTCTCTCACGTTCTCTCC	58.236	24	251	88	338	GGAGTCGGGATGATGAAAGA	60.011	20	CTTTTATCTCTCTCACGTTCTCTCC	59.143	25	242	98	339
WMU09903	1	(GAA)8	24	1	24
WMU09914	1	(AG)7	14	34	47	TACCAAATTTTTGTTGCGCT	58.355	20	ACGTTGCGGAGAAATCAATC	60.081	20	243	12	254	TACCAAATTTTTGTTGCGCT	58.355	20	GCGGAGAAATCAATCACCAT	59.9	20	238	12	249	TACCAAATTTTTGTTGCGCT	58.355	20	TGAAGTGGAGTTGCCATCTG	59.831	20	192	12	203
WMU09967	1	(TC)8	16	66	81	GCAGAAGCGTAAATTGCACA	60.021	20	TCTCAGGCTCAACAAGCTCA	59.855	20	256	6	261	ATTGCACAATCCTTCCAAGC	60.081	20	TCTCAGGCTCAACAAGCTCA	59.855	20	244	18	261	GCAGAAGCGTAAATTGCACA	60.021	20	TGAGGTTTACGAGGGACGAG	60.246	20	105	6	110
WMU09977	1	(TAT)7ttttaattc(TA)8	46	155	200	CCCCTTTCTTTTGTGGTAATTTT	59.666	23	GGTTAAGTGGGTAGTCCCAACA	60.144	22	119	110	228	CCCCTTTCTTTTGTGGTAATTT	58.481	22	GGTTAAGTGGGTAGTCCCAACA	60.144	22	119	110	228	ACCCCTTTCTTTTGTGGTAATTT	59.231	23	GGTTAAGTGGGTAGTCCCAACA	60.144	22	120	109	228
WMU10011	1	(AT)6	12	161	172	CCATCAAAGACTATGTGGCTCA	60.132	22	TGCATGCATCCAAACTGAAG	60.812	20	127	80	206	CCATCAAAGACTATGTGGCTCA	60.132	22	TGCATGCATCCAAACTGAA	59.773	19	127	80	206	TCCATCAAAGACTATGTGGCTC	59.198	22	TGCATGCATCCAAACTGAAG	60.812	20	128	79	206
WMU10012	1	(AGA)6	18	324	341
WMU10032	1	(GA)8	16	495	510	ACGGACAGTCAGAAGCGACT	60.057	20	CTCTTTTCTTTCTCTCGGCG	59.331	20	255	283	537	ACGGACAGTCAGAAGCGACT	60.057	20	CTTTTCTTTCTCTCGGCGAC	59.195	20	253	283	535	AGAAGAACGCGACGACAATC	60.406	20	CTCTTTTCTTTCTCTCGGCG	59.331	20	204	334	537
WMU10053	1	(TGA)5	15	399	413	GCTGTAAATCCGTCGCTCTC	59.985	20	TGCAGGCTTCTATCATCATCTT	58.955	22	280	170	449	ATAATTCGAACGATCACCGC	59.929	20	TGCAGGCTTCTATCATCATCTT	58.955	22	131	319	449	ATCACCGCCATTCAAAAGAG	60.074	20	TGCAGGCTTCTATCATCATCTT	58.955	22	119	331	449
WMU10076	1	(TAT)8	24	525	548	AAAATTGCCAAGAATGCCAC	59.945	20	CGACATCTTCAATCACCTTATTTG	59.899	24	272	336	607	GGTTGGATGCTCACCTCATT	59.934	20	CGACATCTTCAATCACCTTATTTG	59.899	24	202	406	607	ATTGGTTGGATGCTCACCTC	59.934	20	CGACATCTTCAATCACCTTATTTG	59.899	24	205	403	607
WMU10077	1	(CT)13	26	10	35
WMU10078	1	(AG)8	16	179	194	TGATTGTTGCAGAGTGGAGC	59.992	20	CCCCAGTGCTCAATTTTTGT	59.971	20	264	79	342	TGATTGTTGCAGAGTGGAGC	59.992	20	CACCCCAGTGCTCAATTTTT	59.971	20	266	79	344	TGATTGTTGCAGAGTGGAGC	59.992	20	ACCCCAGTGCTCAATTTTTG	59.971	20	265	79	343
WMU10123	1	(CT)7	14	14	27
WMU10190	1	(CT)8ttctc(TA)8	37	127	163
WMU10199	1	(TG)9	18	329	346	AACTGGACCAGATTCCCCTT	59.795	20	ACCAACCTCTTGCAGCATCT	59.874	20	191	193	383	TTGTCAAATGGGGTGGTCTT	60.21	20	ACCAACCTCTTGCAGCATCT	59.874	20	142	242	383	TTCCTTTCCTGCAACTGGAC	60.232	20	ACCAACCTCTTGCAGCATCT	59.874	20	203	181	383
WMU10236	1	(AG)7	14	37	50	CATACCAATTTTTGTTGCGCT	60.013	21	GTTGCGGAGGAAAATCACAT	59.939	20	243	13	255	CATACCAATTTTTGTTGCGCT	60.013	21	GGCCAAACCAATTTGAAAGA	59.916	20	104	13	116	CATACCAATTTTTGTTGCGCT	60.013	21	TGAAGTGGAGTTGCCATCTG	59.831	20	191	13	203
WMU10245	1	(AT)7	14	288	301	GTTGTGAGGCAAAAGGGAAA	60.088	20	TGTGGGTTTGAACACTGGAA	59.976	20	271	60	330	GTTGTGAGGCAAAAGGGAAA	60.088	20	TTGTGGGTTTGAACACTGGA	59.976	20	272	60	331	GCATGGAGACAAAATGGGTT	59.797	20	TTGTGGGTTTGAACACTGGA	59.976	20	219	113	331
WMU10257	1	(ATTTT)5	25	452	476	CAGAAGTTCGAGGATCCAGC	59.95	20	CAATCTTTATTCCAAGGTGTCAAA	59.432	24	146	381	526	CATCGGTTGGGAGATCTGTT	59.927	20	CAATCTTTATTCCAAGGTGTCAAA	59.432	24	182	345	526	ATCCAGCTGAAGGAGAAGCA	60.096	20	CAATCTTTATTCCAAGGTGTCAAA	59.432	24	133	394	526
WMU10260	1	(TCT)11	33	118	150	ATGGGTTTTGAGCAATCAGG	59.933	20	CAAAACATCTTCCACCCCAT	59.647	20	250	7	256	TCGGGCTAAACAATCTCACC	60.074	20	CAAAACATCTTCCACCCCAT	59.647	20	225	32	256	TCCAATCGGGCTAAACAATC	59.901	20	CAAAACATCTTCCACCCCAT	59.647	20	230	27	256
WMU10286	1	(TTA)6	18	775	792	TGTTCGCAGTGATTTTAGCG	60.014	20	ACCAAACCATTAAAAGGGGG	59.918	20	255	632	886	ATCGCTGTTGCTGGAACTCT	60.02	20	ACCAAACCATTAAAAGGGGG	59.918	20	274	613	886	TGTTGCTGGAACTCTGTTCG	60.025	20	ACCAAACCATTAAAAGGGGG	59.918	20	269	618	886
WMU10292	1	(CT)7	14	1	14
WMU10296	1	(CT)7	14	50	63	TGACGGACATATACTCAGAGCC	59.222	22	TCCCGACCATGGAAATGTAT	60.014	20	181	13	193	GACGGACATATACTCAGAGCCA	59.222	22	TCCCGACCATGGAAATGTAT	60.014	20	180	14	193	GACGGACATATACTCAGAGCCA	59.222	22	ATCCCGACCATGGAAATGTA	60.014	20	181	14	194
WMU10309	1	(AGC)7a(CGG)7	43	451	493
WMU10316	1	(CAA)5	15	129	143	TACAACCGCCATAGGTTTCC	59.823	20	TAAGTTCCATGAACCGAGCC	60.074	20	193	69	261	TACAACCGCCATAGGTTTCC	59.823	20	GAACCGAGCCTTCTTCTTCC	60.328	20	183	69	251	TACAACCGCCATAGGTTTCC	59.823	20	TGAACCGAGCCTTCTTCTTC	59.55	20	184	69	252
WMU10319	1	(AG)6	12	14	25
WMU10354	1	(CTC)5	15	242	256	AACAACTTTGGTTGCTTGGG	60.008	20	AAGGCCAAAGGAAATTGACC	60.299	20	251	56	306	CGAAGACGAATGGTGTGATG	60.112	20	AAGGCCAAAGGAAATTGACC	60.299	20	138	169	306	CTTTGGTTGCTTGGGAGAAG	59.846	20	AAGGCCAAAGGAAATTGACC	60.299	20	246	61	306
WMU10369	1	(AGA)5	15	237	251	GGCCATCAACAAGAGACGAT	60.081	20	CCCCACTGTCTCAGCTTTGT	60.298	20	196	201	396	GGCCATCAACAAGAGACGAT	60.081	20	AACAAGCAACCACTTGAGCC	60.299	20	214	201	414	GGCCATCAACAAGAGACGAT	60.081	20	GAGAGGCGAAGGAGAGTTGA	59.679	20	122	201	322
WMU10403	1	(TG)10	20	261	280	GTCCATGAAAACCGCAGAGT	60.119	20	TTTCCAATTCCATTCAACCC	59.599	20	188	118	305	ACCCTGGTGGGAAAAGAATC	60.169	20	TTTCCAATTCCATTCAACCC	59.599	20	239	67	305	GGTGGGAAAAGAATCGGTCT	60.306	20	TTTCCAATTCCATTCAACCC	59.599	20	234	72	305
WMU10406	1	(TC)6	12	7	18
WMU10438	1	(AG)6	12	765	776	CGGTTGACTGAGGAGAGGAG	59.978	20	GCCGTATCAGCCTCATTGAT	60.066	20	135	666	800	CCCATCCCGATAGAGAGACA	60.027	20	GCCGTATCAGCCTCATTGAT	60.066	20	276	525	800	TCACGAAATGCTCCTCCTTC	60.34	20	GCCGTATCAGCCTCATTGAT	60.066	20	255	546	800
WMU10468	1	(AAAGGG)5	30	416	445	CACGCGAAGTGAGAGAGTTG	59.77	20	TCAAGCTCCCTTGCTCTTTC	59.694	20	145	363	507	GGAGGCAATGGATAGAGCAG	59.797	20	TTTCAGCTCTCCGTTTCTCC	59.55	20	233	246	478	AAGCATGCCAAGGAAGTGAG	60.397	20	TTTCAGCTCTCCGTTTCTCC	59.55	20	202	277	478
WMU10479	1	(GAA)7	21	481	501
WMU10484	1	(GAA)6	18	241	258
WMU10501	1	(TA)6	12	410	421	GGAACACTTGGGGAAGGTTT	60.204	20	AGTTACAACGCCAAACGGG	60.928	19	201	259	459	GGAACACTTGGGGAAGGTTT	60.204	20	GTTACAACGCCAAACGGG	59.964	18	200	259	458	GAGGAACACTTGGGGAAGGT	60.349	20	AGTTACAACGCCAAACGGG	60.928	19	203	257	459
WMU10571	1	(CTC)6	18	236	253	CGATCAACTCAAGCTCCTCC	59.95	20	GAGTCTTTTTCCGGTAGGGG	59.934	20	121	201	321	CTCCTCCTCAATTGTCTCGC	59.95	20	GAGTCTTTTTCCGGTAGGGG	59.934	20	108	214	321	GCTCCTCCTCAATTGTCTCG	59.95	20	GAGTCTTTTTCCGGTAGGGG	59.934	20	109	213	321
WMU10605	1	(AGA)7	21	285	305	GGTGGATGAGGAGTGAGGAA	60.048	20	GCTTAACCCTCACAATTCCC	58.504	20	277	54	330	AGTGAGGAAGGAGGGACGAT	60.073	20	GCTTAACCCTCACAATTCCC	58.504	20	266	65	330	GGTGGATGAGGAGTGAGGAA	60.048	20	GCTTAACCCTCACAATTCCCT	59.473	21	277	54	330
WMU10644	1	(GAA)6	18	149	166	CATTTGGGAGCTCATTTCGT	60.074	20	CTCGATGGCCTTTACCACAT	59.955	20	238	33	270	CATTTGGGAGCTCATTTCGT	60.074	20	TTCTCGATGGCCTTTACCAC	60.074	20	240	33	272	CATTTGGGAGCTCATTTCGT	60.074	20	ACTTGCCACGACATCTTTCC	60.119	20	162	33	194
WMU10662	1	(AG)6	12	189	200	TCCCGACCATGGAAATGTAT	60.014	20	TCAGAGCCTAATTTCCTTCCTT	58.54	22	172	61	232	TATCCCGACCATGGAAATGT	60.014	20	TCAGAGCCTAATTTCCTTCCTT	58.54	22	174	59	232	GACGGGGTTAGTCACCTTCA	59.966	20	TCAGAGCCTAATTTCCTTCCTT	58.54	22	201	32	232
WMU10668	1	(AG)6accagaaacctctcttcttcaatcaat(TC)8	55	23	77	CTTGGCTTCGGCTTCTGA	60.216	18	CGGTCCTGGTGAGAAACATT	59.966	20	181	3	183	AGCTTGGCTTCGGCTTCT	60.24	18	CGGTCCTGGTGAGAAACATT	59.966	20	183	1	183	CTTGGCTTCGGCTTCTGA	60.216	18	CGCGTACTCAACCTGAAACA	59.904	20	243	3	245
WMU10675	1	(TCC)6	18	21	38
WMU10685	1	(GAGATT)5	30	341	370	CGGATTTTTGGGGAGATTTT	60.123	20	TTCCACCTCTTCCCTTTCCT	60.045	20	116	279	394	CGGATTTTTGGGGAGATTTT	60.123	20	CTTCCACCTCTTCCCTTTCC	60.045	20	117	279	395	CGGATTTTTGGGGAGATTTT	60.123	20	CCTTCCACCTCTTCCCTTTC	60.045	20	118	279	396
WMU10699	1	(TC)6	12	22	33
WMU10705	1	(CAA)5	15	153	167	CCCCCACTCTCAATTCTCAA	60.042	20	GGTCGCTGTTCCTTGTTCAT	60.119	20	203	23	225	GATCAAAACCCCCACTCTCA	59.903	20	GGTCGCTGTTCCTTGTTCAT	60.119	20	211	15	225	TGATCAAAACCCCCACTCTC	59.903	20	GGTCGCTGTTCCTTGTTCAT	60.119	20	212	14	225
WMU10723	1	(AG)6	12	213	224
WMU10729	1	(TCT)17	51	239	289	TGTTTCCGAGGATCGTTAGG	60.066	20	AAATCCAAGAAGCTGTTCATCA	58.836	22	208	117	324	GACTCGAATTGTTTCCGAGG	59.67	20	AAATCCAAGAAGCTGTTCATCA	58.836	22	217	108	324	TCGAAGGCTTAGGCAAAATG	60.335	20	AAATCCAAGAAGCTGTTCATCA	58.836	22	175	150	324
WMU10736	1	(CT)7	14	33	46	ACCCATCGATCCATCAATCA	61.11	20	CAGAGACCACCTGCTCCTTC	59.986	20	222	9	230	ACCCATCGATCCATCAATCA	61.11	20	AGAGACCACCTGCTCCTTCA	59.986	20	221	9	229	ATCAACCCATCGATCCATCA	61.11	20	AGAGACCACCTGCTCCTTCA	59.986	20	225	5	229
WMU10803	1	(TC)7	14	180	193	GAGTGGTACCAGCAGGGTGT	60.033	20	CAAGAAATTTAAAACCAACGCA	59.191	22	174	48	221	GAGTGGTACCAGCAGGGTGT	60.033	20	TGTAGATCCCAGGTAGGGAAG	58.135	21	258	48	305	GAGTGGTACCAGCAGGGTGT	60.033	20	TGTAGATCCCAGGTAGGGAA	57.052	20	258	48	305
WMU10806	1	(AAT)5	15	187	201
WMU10824	1	(TTC)5	15	135	149	CAGGGAGGAAATTTTGCTTG	59.679	20	CATTGTCGCGCTAAAACAGA	60.014	20	164	67	230	CAGGGAGGAAATTTTGCTTG	59.679	20	GGAGGATCACGGAAAACAGA	60.05	20	122	67	188	CAGGGAGGAAATTTTGCTTG	59.679	20	ACACACACAACAGAGCTGCC	59.948	20	144	67	210
WMU10832	1	(TTC)5	15	285	299	GCGTTCAGCGTCAACTCATA	60.019	20	TATATTGGCATTGGCATTGG	59.242	20	213	117	329	TTCAGCGTCAACTCATACGC	60.019	20	TATATTGGCATTGGCATTGG	59.242	20	210	120	329	GCTGTCAACGAACCCTTCAT	60.119	20	TATATTGGCATTGGCATTGG	59.242	20	153	177	329
WMU10844	1	(CT)7	14	38	51	AGAAGCAGATCAACCCCATC	59.094	20	CAGCAAAACAAGCAAGACCA	60.027	20	154	1	154	AGAAGCAGATCAACCCCATC	59.094	20	TCGTCAACAGCAAAACAAGC	60.035	20	161	1	161	AGAAGCAGATCAACCCCATC	59.094	20	GGGGAGAGACCTAGACCACC	59.929	20	241	1	241
WMU10852	1	(TA)6	12	230	241
WMU10856	1	(GT)8	16	292	307
WMU10857	1	(TA)6	12	162	173	CAAGAAGAATCCTTGAGGCG	59.948	20	GTCTGCAAAAGGCTGAAAGG	59.993	20	153	73	225	TGCCGATGAATGTCAAGAAG	59.799	20	GTCTGCAAAAGGCTGAAAGG	59.993	20	166	60	225	CAAGAAGAATCCTTGAGGCG	59.948	20	AGGCATCTGTTCCTCAGCAT	59.834	20	136	73	208
WMU10875	1	(TC)10	20	488	507
WMU10890	1	(CT)10	20	42	61	TATTACGCAGAGTGGCCCAT	60.49	20	TTCGTGAAAAGAGGGGTTTG	60.081	20	111	10	120	TATTACGCAGAGTGGCCCAT	60.49	20	CGTGAAAAGAGGGGTTTGAG	59.705	20	109	10	118	TATTACGCAGAGTGGCCCAT	60.49	20	TCGTGAAAAGAGGGGTTTGA	60.605	20	110	10	119
WMU10896	1	(GAA)6	18	217	234	GAAGAAGTCTTCACGCCAGG	59.989	20	GGGGAAAACCTAAAACCCAA	60.027	20	245	138	382	GAAGAAGTCTTCACGCCAGG	59.989	20	GAAAAACCCCCAAGGTGAAT	60.032	20	280	138	417	GAAGAAGTCTTCACGCCAGG	59.989	20	AACCCCCAAGGTGAATAAGG	60.046	20	276	138	413
WMU10928	1	(GA)6agaagaagctcggagagagatagatgagcctctggcagt(GA)10	71	83	153
WMU10933	1	(AT)7	14	398	411	CAGTCCCCACAGACGAAACT	60.151	20	CTCCTAGAAACAGCGCTTGC	60.292	20	202	278	479	AGTCCCCACAGACGAAACTG	60.151	20	CTCCTAGAAACAGCGCTTGC	60.292	20	201	279	479	AGACACAGCCGCTTCAAGAC	60.599	20	CTCCTAGAAACAGCGCTTGC	60.292	20	238	242	479
WMU10953	1	(TCT)5	15	29	43	TTTCCCCATTTTCCTTATTTGA	59.667	22	TGTCAAGGAATCCACCCTTC	59.903	20	184	4	187	TTTCCCCATTTTCCTTATTTGA	59.667	22	ACCCTTCCCTTCACCTTCAT	59.795	20	171	4	174	TTCCCCATTTTCCTTATTTGA	58.412	21	TGTCAAGGAATCCACCCTTC	59.903	20	183	5	187
WMU10965	1	(TCTT)5	20	243	262	GGGGAGAAGCCTGTCTTTTT	59.691	20	TTGTTGGCTCTTACAGGGAAA	59.733	21	259	122	380	GGGGAGAAGCCTGTCTTTTT	59.691	20	TTTGTTGGCTCTTACAGGGAA	59.733	21	260	122	381	AGCCTGTCTTTTTCTTCCCC	59.691	20	TGAACCATCTTTGTTGGCTCT	59.726	21	262	129	390
WMU11012	1	(TC)6	12	39	50	TTCCCACAAAACCCTAATCG	59.795	20	CTCCCATCTCAAAGTCTGGG	59.649	20	179	13	191	TTCCCACAAAACCCTAATCG	59.795	20	ATTTGTCTTTCCTGCGCTTG	60.386	20	100	13	112	TTCCCACAAAACCCTAATCG	59.795	20	CTGGGACCAATTTCACTTCG	60.486	20	164	13	176
WMU11018	1	(ATAA)5	20	529	548
WMU11019	1	(GA)8	16	24	39
WMU11036	1	(AAAG)5	20	390	409	TAGCCTGATCTCCACCTTGG	60.21	20	TGGCAGATAGCTCTGTGAGATT	59.104	22	160	277	436	TAGCCTGATCTCCACCTTGG	60.21	20	TGGCAGATAGCTCTGTGAGAT	57.653	21	160	277	436	GATCAGGCGTTTGATGACAG	59.245	20	TGGCAGATAGCTCTGTGAGATT	59.104	22	255	182	436
WMU11052	1	(TC)6	12	42	53	AAGACTCGAATCTGCATCTTCTC	59.141	23	AAAGGCAAAATCTGGCTGAA	59.823	20	150	17	166	AAGACTCGAATCTGCATCTTCTC	59.141	23	GAAAGGCAAAATCTGGCTGA	60.331	20	151	17	167	AGACTCGAATCTGCATCTTCTC	57.758	22	AAAGGCAAAATCTGGCTGAA	59.823	20	149	18	166
WMU11057	1	(GAAC)6	24	47	70	TCCGTCTTGTGAATAAGCGA	59.42	20	CTTTTCTGTGTCTCCCTCGG	59.837	20	129	14	142	TCCGTCTTGTGAATAAGCGA	59.42	20	TTTTCTGTGTCTCCCTCGGT	59.697	20	128	14	141	TCCGTCTTGTGAATAAGCGA	59.42	20	GGAGCTGTGGGCTCAGAATA	60.362	20	100	14	113
WMU11060	1	(CT)9	18	143	160
WMU11075	1	(TA)8	16	281	296
WMU11083	1	(CT)7	14	33	46	CCATCGATCCATCAATCAAA	59.279	20	AACTGTGCCAGAGACGACCT	59.907	20	228	9	236	CCATCGATCCATCAATCAAA	59.279	20	AGGCTGTTATCGTTTCCACG	60.132	20	112	9	120	CCATCGATCCATCAATCAAA	59.279	20	CAGAGACGACCTGCTCCTTC	60.135	20	220	9	228
WMU11118	1	(TTC)7tacttcttcctca(TC)6	46	23	68
WMU11129	1	(AGA)5	15	147	161	TTCACAGAAAGCCGTTGATG	59.84	20	ACTTCAATTCCCCCAATTCC	59.996	20	248	53	300	ATGCAAAGAAGAATCGACGG	60.214	20	ACTTCAATTCCCCCAATTCC	59.996	20	231	70	300	TTCACAGAAAGCCGTTGATG	59.84	20	AGATTGCTTTTGCCCCTTTT	60.075	20	135	53	187
WMU11143	1	(GGC)7	21	43	63	GGAGGATATGGAGGCTCGAA	61.454	20	CGGCCCCTACACATAACAGT	59.875	20	240	6	245	CGAATCACCGAGCTGTTTG	60.397	19	GAATCGGCCCCTACACATAA	59.784	20	228	22	249	GGAGGATATGGAGGCTCGAA	61.454	20	ATCGGCCCCTACACATAACA	60.214	20	242	6	247
WMU11169	1	(AG)13	26	106	131	TGCAGCAAGTTTGAGAGGAG	59.314	20	CAAACGTTTTTGTTGGGGAA	60.733	20	128	84	211	TGCAGCAAGTTTGAGAGGAG	59.314	20	CGTTTTTGTTGGGGAACTTT	58.97	20	124	84	207	AATGCAGCAAGTTTGAGAGGA	60.008	21	CAAACGTTTTTGTTGGGGAA	60.733	20	130	82	211
WMU11182	1	(CTT)5	15	227	241	ATGATCGGAGTCGTATTGCC	59.923	20	TCGTCATCACCGTCATCATT	59.925	20	170	172	341	CCTTGCGATTCTCTCGACTC	60.096	20	TCGTCATCACCGTCATCATT	59.925	20	277	65	341	ACAAATGCCTTTTCAGGACG	60.11	20	TCGTCATCACCGTCATCATT	59.925	20	249	93	341
WMU11182	2	(TGA)5	15	360	374	ATGATCGGAGTCGTATTGCC	59.923	20	CCGCTACTTCATCTTCGTCC	59.836	20	232	172	403	CCGATACATAATTGGGGCTG	60.167	20	CCGCTACTTCATCTTCGTCC	59.836	20	260	144	403	CCCCTTGGATACATGCTGTT	59.813	20	CCGCTACTTCATCTTCGTCC	59.836	20	214	190	403
WMU11184	1	(TTC)6	18	13	30
WMU11186	1	(GA)9	18	279	296
WMU11213	1	(AT)8	16	356	371	CCAACTCTCCAGCTATGGGA	60.21	20	CCTTTGCTCTGGTTCTGCAT	60.397	20	280	220	499	TCCCCAACTCTCCAGCTATG	60.21	20	TGCTCTGGTTCTGCATTATCC	60.228	21	279	217	495	CCAACTCTCCAGCTATGGGA	60.21	20	TGCTCTGGTTCTGCATTATCC	60.228	21	276	220	495
WMU11262	1	(AG)14	28	923	950
WMU11266	1	(CAT)6	18	16	33
WMU11282	1	(GAA)5	15	26	40
WMU11296	1	(AG)6	12	69	80	GAGCGAGTTTTGCAGTCACA	60.183	20	AAAGATAACCGACGGTGACG	59.993	20	228	42	269	GAGCGAGTTTTGCAGTCACA	60.183	20	TTAGTGAATGGAGGGTTCCG	59.926	20	148	42	189	ATCGTCTTAGCAACCGCAAC	60.278	20	AAAGATAACCGACGGTGACG	59.993	20	256	14	269
WMU11309	1	(AGAA)5	20	20	39
WMU11317	1	(GTT)5	15	50	64	GTTCCTTTCGTACCTCCAGC	58.792	20	TCTCCTAATAAAAACCAACCATATCA	59.272	26	108	27	134	AGTTCCTTTCGTACCTCCAGC	59.765	21	TCTCCTAATAAAAACCAACCATATCA	59.272	26	109	26	134	CCAGTTCCTTTCGTACCTCC	58.644	20	TCTCCTAATAAAAACCAACCATATCA	59.272	26	111	24	134
WMU11342	1	(AG)6	12	348	359	CGGTTGACTGAGGAGAGGAG	59.978	20	GCCGTATCAGCCTCATTGAT	60.066	20	132	252	383	CGCGAAGAAGATTAGATCGG	59.938	20	GCCGTATCAGCCTCATTGAT	60.066	20	257	127	383	GCGCGAAGAAGATTAGATCG	60.081	20	GCCGTATCAGCCTCATTGAT	60.066	20	258	126	383
WMU11347	1	(CT)6	12	113	124	GGGAGAAGAAGGGATAGGGA	59.467	20	GTGGAGAGCCAGTAGCGAAC	60.02	20	218	21	238	GGGAGAAGAAGGGATAGGGA	59.467	20	TTTGTTTGAGTGCGTGCTTC	60.035	20	272	21	292	GGGAGAAGAAGGGATAGGGA	59.467	20	AGTGGAGAGCCAGTAGCGAA	60.156	20	219	21	239
WMU11350	1	(GA)6aaga(AG)7	30	200	229
WMU11352	1	(AG)13	26	329	354	ATGGGTCGAGGCAAATACAG	59.955	20	AACTCTCATCTTTGTACCATTCTCTC	58.488	26	247	139	385	GCTGAAACAGCATTGGGATT	60.081	20	AACTCTCATCTTTGTACCATTCTCTC	58.488	26	191	195	385	TCATCAAAAGCATCATCGGA	60.159	20	AACTCTCATCTTTGTACCATTCTCTC	58.488	26	221	165	385
WMU11380	1	(CT)7	14	32	45	CCCATCGATCCATCAATCA	60.236	19	CAGAGACCACCTGCTCCTTC	59.986	20	219	9	227	CCCATCGATCCATCAATCA	60.236	19	AGAGACCACCTGCTCCTTCA	59.986	20	218	9	226	CCCATCGATCCATCAATCA	60.236	19	CTCTGACCTCCCTCACTTGC	59.986	20	265	9	273
WMU11384	1	(CT)6	12	38	49	CTATTACATCTCTCTCCCTCTCTCA	57.43	25	ATTCCCAACCCAAAAATTCC	59.867	20	217	11	227	CTATTACATCTCTCTCCCTCTCTCA	57.43	25	CAGGGATCGGAAACAGAAGA	60.187	20	115	11	125	CTATTACATCTCTCTCCCTCTCTCA	57.43	25	GAGATCCAAGATCTGCCGAA	60.303	20	148	11	158
WMU11412	1	(AAAG)5ctgccccttttttcattg(TTA)9	65	3	67
WMU11412	2	(AT)7	14	224	237
WMU11415	1	(GA)7	14	371	384
WMU11423	1	(GAA)15	45	629	673	AAGGCTTCCTGGAGCTTCTC	60.096	20	CTCAATATCCCTTCCCACCA	59.744	20	231	510	740	CCACTGGGGATCGTAAAATG	60.184	20	CTCAATATCCCTTCCCACCA	59.744	20	135	606	740	CACTGGGGATCGTAAAATGG	60.184	20	CTCAATATCCCTTCCCACCA	59.744	20	134	607	740
WMU11441	1	(AAT)5	15	294	308	TGTAGGATAAGTGGGAGCCG	60.088	20	CAATCTTCCTTTACAACTTTTCTTTTC	59.271	27	248	149	396	TGTAGGATAAGTGGGAGCCG	60.088	20	CAATCTTCCTTTACAACTTTTCTTTT	57.812	26	248	149	396	GTAGGATAAGTGGGAGCCGA	59.15	20	CAATCTTCCTTTACAACTTTTCTTTTC	59.271	27	247	150	396
WMU11478	1	(GGC)5	15	150	164	TCTCCTCTTCAATTCCACCG	60.187	20	TCGTAAAGCAATCCACCTCC	60.074	20	212	56	267	TCTCCTCTTCAATTCCACCG	60.187	20	CGTCGTAAAGCAATCCACCT	60.132	20	214	56	269	AACAAGCGAACACTTCCGAT	59.74	20	TCGTAAAGCAATCCACCTCC	60.074	20	164	104	267
WMU11500	1	(AT)8	16	357	372	CGACCAGAATGGGGATTTTA	59.756	20	TTCATTAAAACTGGAAGGAGGAA	59.15	23	104	334	437	CGACCAGAATGGGGATTTTA	59.756	20	CTTCATTAAAACTGGAAGGAGGAA	60.001	24	105	334	438	ATTCGACCAGAATGGGGATT	60.526	20	TTCATTAAAACTGGAAGGAGGAA	59.15	23	107	331	437
WMU11504	1	(ATGGAA)6	36	14	49
WMU11506	1	(AG)6	12	39	50	GAGCGAGTTTTGCAGTCACA	60.183	20	TTAGTGAATGGAGGGTTCCG	59.926	20	148	12	159	GAGCGAGTTTTGCAGTCACA	60.183	20	ATCTTCGGGGTGATGAGATG	59.886	20	231	12	242	GAGCGAGTTTTGCAGTCACA	60.183	20	CGAAACGGAGGTAATCGAGA	60.206	20	189	12	200
WMU11507	1	(AG)8	16	739	754
WMU11542	1	(CT)6	12	31	42	ACCCATCGATCCATCAATCA	61.11	20	CAGAGACCACCTGCTCCTTC	59.986	20	221	7	227	ACCCATCGATCCATCAATCA	61.11	20	AGAGACCACCTGCTCCTTCA	59.986	20	220	7	226	ATCAACCCATCGATCCATCA	61.11	20	AGAGACCACCTGCTCCTTCA	59.986	20	224	3	226
WMU11564	1	(CAT)5	15	573	587
WMU11574	1	(AG)6	12	15	26
WMU11575	1	(TTAA)5	20	20	39
WMU11579	1	(CT)6	12	362	373	CTAGCATGGCGACGACTGTA	60.035	20	GGGAAAACCCCATCTTCATT	59.996	20	174	243	416	TACACTCTAGCATGGCGACG	60.035	20	GGGAAAACCCCATCTTCATT	59.996	20	180	237	416	TAGCATGGCGACGACTGTAG	60.035	20	GGGAAAACCCCATCTTCATT	59.996	20	173	244	416
WMU11586	1	(ATC)7	21	82	102	TTCAACCTCAGCAATGGAATC	60.066	21	AAGCAGCACTTATGATGGCA	59.449	20	162	58	219	CAACCTCAGCAATGGAATCA	59.648	20	TTCTGTCGTCTCTAATCCCCA	59.679	21	235	60	294	TCAACCTCAGCAATGGAATC	58.645	20	AAGCAGCACTTATGATGGCA	59.449	20	161	59	219
WMU11593	1	(ATC)7	21	93	113	TGAACATTGGGAGTGCAGAA	60.24	20	GGATCAATTGTGGGATGGAC	59.995	20	235	57	291	TGAACATTGGGAGTGCAGAA	60.24	20	TGTGTTGGCTGTGGATCAAT	59.967	20	247	57	303	TGAACATTGGGAGTGCAGAA	60.24	20	TGTGGATCAATTGTGGGATG	60.177	20	238	57	294
WMU11610	1	(TC)6	12	189	200	ATCGCCATTTTTGTCTCTGG	60.074	20	CCCGGATCTCTCAAACTCTC	58.816	20	108	119	226	CGCCATTTTTGTCTCTGGTT	60.11	20	CCCGGATCTCTCAAACTCTC	58.816	20	106	121	226	ATCGCCATTTTTGTCTCTGG	60.074	20	ACCCGGATCTCTCAAACTCTC	59.691	21	109	119	227
WMU11617	1	(CTT)6	18	521	538	GCTTTTAGCCCAAACACTGC	59.889	20	GCAGAGAGGATCATTTGGGA	60.158	20	267	398	664	TCGCTTTTAGCCCAAACACT	59.883	20	GCAGAGAGGATCATTTGGGA	60.158	20	269	396	664	ACTTGCCACGACATCTTTCC	60.119	20	GCAGAGAGGATCATTTGGGA	60.158	20	170	495	664
WMU11628	1	(CTT)6	18	66	83	TAATGGCCAACCCCATTAAA	60.012	20	GCATCCTCTGCTGTGTCAAA	59.992	20	164	38	201	TAATGGCCAACCCCATTAAA	60.012	20	AAATTGGTCTTGGCGTTTTG	59.975	20	224	38	261	AGTTTTTAATGGCCAACCCC	60.055	20	GCATCCTCTGCTGTGTCAAA	59.992	20	170	32	201
WMU11633	1	(TCC)6	18	90	107	TTCTTCCATTTTCCAGCCAC	60.051	20	AGTTGCCGTAATCTGGGTTG	59.993	20	156	65	220	TTCTTCCATTTTCCAGCCAC	60.051	20	AATCTGGGTTGTCTTGTCGG	59.966	20	147	65	211	TTCTTCCATTTTCCAGCCAC	60.051	20	GTTGCCGTAATCTGGGTTGT	59.859	20	155	65	219
WMU11636	1	(AT)6	12	319	330	AGTGGAGTGGTGTTGGGTTC	59.859	20	CCCACAATCCCTTCTGAACA	60.892	20	199	168	366	AACTGAATGCTCCCTGCATC	60.226	20	CCCACAATCCCTTCTGAACA	60.892	20	115	252	366	GAACTGAATGCTCCCTGCAT	60.226	20	CCCACAATCCCTTCTGAACA	60.892	20	116	251	366
WMU11652	1	(GGC)5	15	99	113	ATTTTGCACTCTGCCTACGG	60.27	20	AGCATCCAAATCGACTCCAC	60.081	20	148	29	176	AATCGCCAATTTTGCACTCT	59.713	20	AGCATCCAAATCGACTCCAC	60.081	20	156	21	176	AGAATCGCCAATTTTGCACT	59.713	20	AGCATCCAAATCGACTCCAC	60.081	20	158	19	176
WMU11664	1	(TGG)5	15	267	281	TATGAGGCCTGCAATTACCC	59.923	20	TTAAAACACCGCCTGCTACC	60.131	20	148	185	332	CTTACTTTCAAACCGCTGGC	59.883	20	TTAAAACACCGCCTGCTACC	60.131	20	228	105	332	GCTTACTTTCAAACCGCTGG	59.883	20	TTAAAACACCGCCTGCTACC	60.131	20	229	104	332
WMU11672	1	(TA)11t(TA)6	35	206	240
WMU11701	1	(TC)6	12	42	53	ATTTTCCCCACAAAAACCCT	59.549	20	CCATTCCTGCGCTTAGAAAG	59.975	20	100	10	109	CAAAAACCCTAAATCGGCTG	59.581	20	ACTCTTGCCTGCTCCACAAT	59.874	20	217	20	236	CAAAAACCCTAAATCGGCTG	59.581	20	AGCACCGGATGAACTTAACG	60.132	20	137	20	156
WMU11734	1	(CCA)5	15	156	170	TTACGGCTACCACCATCCTC	59.955	20	CAATGAACGGCCAGAATCTT	60.074	20	223	39	261	TTTCCATTTCCATTCCCAAA	60.103	20	CAATGAACGGCCAGAATCTT	60.074	20	259	3	261	TTTTCCATTTCCATTCCCAA	60.103	20	CAATGAACGGCCAGAATCTT	60.074	20	260	2	261
WMU11737	1	(AG)7	14	920	933	AGAGACCACCTGCTCCTTCA	59.986	20	AGAAGCAGATCAACCCCATC	59.094	20	231	740	970	CAGAGACCACCTGCTCCTTC	59.986	20	AGAAGCAGATCAACCCCATC	59.094	20	232	739	970	CAGCAAAACAAGCAAGACCA	60.027	20	AGAAGCAGATCAACCCCATC	59.094	20	154	817	970
WMU11749	1	(TGC)5	15	221	235	AGCCAAAAGGGTTGTGATTG	59.971	20	ACAACAAATGCGTCCACAAG	59.615	20	183	88	270	AGCCAAAAGGGTTGTGATTG	59.971	20	CAACAAATGCGTCCACAAGT	59.615	20	182	88	269	GGATTGGATGTTTGGGACAC	60.034	20	CAACAAATGCGTCCACAAGT	59.615	20	224	46	269
WMU11774	1	(AG)8	16	280	295	AGGCAACCATTTCTCAGTGG	60.111	20	ACGACGAAATAACAGCGGAA	60.637	20	157	193	349	TCAGTGGAACACACCTCCAA	60.129	20	ACGACGAAATAACAGCGGAA	60.637	20	144	206	349	AGGCAACCATTTCTCAGTGG	60.111	20	TACGACGAAATAACAGCGGA	59.325	20	158	193	350
WMU11783	1	(TC)6	12	31	42	GCCGTATCAGCCTCATTGAT	60.066	20	CGGTTGACTGAGGAGAGGAG	59.978	20	131	8	138	GCCGTATCAGCCTCATTGAT	60.066	20	TTTAGAGTGGGCTCAGTGGG	60.246	20	228	8	235	GCCGTATCAGCCTCATTGAT	60.066	20	TAGAGTGGGCTCAGTGGGAT	59.679	20	226	8	233
WMU11810	1	(GAA)5	15	194	208
WMU11860	1	(TCC)6	18	73	90	AATGGCAGAAGAAAGCATCAA	59.837	21	GATCGGTAGTAAAACCGCCA	59.96	20	189	21	209	AAATGGCAGAAGAAAGCATCA	59.837	21	GATCGGTAGTAAAACCGCCA	59.96	20	190	20	209	AATGGCAGAAGAAAGCATCAA	59.837	21	AGTAAAACCGCCATGACAGC	60.14	20	182	21	202
WMU11862	1	(AG)7	14	32	45	CTATTTCCACCGCCCTCTTC	60.949	20	AACGTGCTAGCAGATCGACA	59.621	20	164	2	165	CTATTTCCACCGCCCTCTTC	60.949	20	CAACGTGCTAGCAGATCGAC	59.621	20	165	2	166	TATTTCCACCGCCCTCTTC	60.021	19	AACGTGCTAGCAGATCGACA	59.621	20	163	3	165
WMU11865	1	(AT)8	16	338	353
WMU11866	1	(GAAC)6	24	86	109	CCATCTTGGGAAGTAAGCGA	60.206	20	CTTTTCTGTGTCTCCCCTCG	59.837	20	132	53	184	TCCATCTTGGGAAGTAAGCG	60.206	20	CTTTTCTGTGTCTCCCCTCG	59.837	20	133	52	184	CAACAGCCGGATATTTTTGG	60.315	20	CTTTTCTGTGTCTCCCCTCG	59.837	20	161	24	184
WMU11873	1	(TCT)5	15	126	140	GCCATCAGCAACTCAACCTT	60.263	20	TCTCTCAGCTCTTCTTCGCC	59.973	20	219	88	306	GCCATCAGCAACTCAACCTT	60.263	20	CAGTAGCAGCTGCCTCACAA	60.347	20	102	88	189	GCCATCAGCAACTCAACCTT	60.263	20	GAGCATTTTTGGTGACCTCC	59.532	20	178	88	265
WMU11896	1	(GAA)5	15	277	291	TCGTGGTTGCTTACAAAACG	59.769	20	CAATATCACCACCGCAAATG	59.809	20	121	252	372	GAGCCACAGTTTCAAGGGTC	59.703	20	CAATATCACCACCGCAAATG	59.809	20	222	151	372	ATTTTTGGTCACTGGGATGG	59.647	20	CAATATCACCACCGCAAATG	59.809	20	279	94	372
WMU11913	1	(ATT)7	21	27	47
WMU11927	1	(TA)6	12	137	148
WMU11939	1	(GA)6	12	25	36	TTTTTGCAGTTCACACGGTAA	59.26	21	AAAGATAACCGACGGTGACG	59.993	20	227	1	227	TTTTTGCAGTTCACACGGTAA	59.26	21	TTAGTGAATGGAGGGTTCCG	59.926	20	145	1	145	TTTTTGCAGTTCACACGGTAA	59.26	21	ATCCCGGAAAGATAACCGAC	60.152	20	234	1	234
WMU11945	1	(AT)6	12	617	628
WMU11952	1	(ATG)7	21	99	119	TCAATGGTGGTGAGAGCTGA	60.402	20	AACCCCTGTTAAAATTGCCA	59.315	20	136	76	211	TCAATGGTGGTGAGAGCTGA	60.402	20	CCTGTTAAAATTGCCACCCA	60.722	20	132	76	207	CAATGGTGGTGAGAGCTGAG	59.415	20	AACCCCTGTTAAAATTGCCA	59.315	20	135	77	211
WMU12000	1	(AT)6	12	721	732
WMU12010	1	(CT)11	22	3	24
WMU12014	1	(GAA)6	18	543	560
WMU12024	1	(CT)10	20	160	179	CACCGAGAAAGCCAAAGAAG	59.986	20	GGGTATCTGAAGAAAAACGCA	59.215	21	157	49	205	TTACCGGTCGGACAAAGAAG	60.103	20	GGGTATCTGAAGAAAAACGCA	59.215	21	100	106	205	CGGCTCCCATACAAGAGAAA	60.206	20	GGGTATCTGAAGAAAAACGCA	59.215	21	196	10	205
WMU12045	1	(TGC)5	15	334	348	AAAGCTTGCAGTCGCTTCTC	59.904	20	AACCGTTCCAACTGTTTTGC	60.015	20	257	279	535	AAAGCTTGCAGTCGCTTCTC	59.904	20	CAATTCGTCCGGACTCCTAA	60.066	20	275	279	553	AAAGCTTGCAGTCGCTTCTC	59.904	20	ATTCCAGCGACATTCCATTC	59.9	20	211	279	489
WMU12053	1	(ATC)8	24	143	166	CACAAACCCAAATCTCCCAC	60.21	20	TTGCAGCATGATTCTTCTGG	59.948	20	230	20	249	ACAAACCCAAATCTCCCACA	60.21	20	TTGCAGCATGATTCTTCTGG	59.948	20	229	21	249	ACACAAACCCAAATCTCCCA	60.21	20	TTGCAGCATGATTCTTCTGG	59.948	20	231	19	249
WMU12055	1	(TCA)8tcttcttcta(CTT)14	76	53	128	CAACAGCCAAGCTTTCTCCT	59.615	20	AATCCCAAGTTCATCATCCG	59.75	20	230	9	238	CAACAGCCAAGCTTTCTCCT	59.615	20	ATCCCAAGTTCATCATCCGA	60.281	20	229	9	237	TCAACAGCCAAGCTTTCTCC	60.517	20	AATCCCAAGTTCATCATCCG	59.75	20	231	8	238
WMU12057	1	(TA)7	14	140	153	ATTGAGCAGCTCTGCAGTTG	59.344	20	ACAAGAGACCCAACACCCAA	60.399	20	227	1	227	TTGAGCAGCTCTGCAGTTGA	61.045	20	ACAAGAGACCCAACACCCAA	60.399	20	226	2	227	TGAGCAGCTCTGCAGTTGAA	61.045	20	ACAAGAGACCCAACACCCAA	60.399	20	225	3	227
WMU12060	1	(AG)7	14	406	419	CAGAGACCACCTGCTCCTTC	59.986	20	ACCCATCGATCCATCAATCA	61.11	20	220	225	444	AGAGACCACCTGCTCCTTCA	59.986	20	ACCCATCGATCCATCAATCA	61.11	20	219	226	444	AGAGACCACCTGCTCCTTCA	59.986	20	ATCAACCCATCGATCCATCA	61.11	20	223	226	448
WMU12068	1	(CTT)5	15	394	408	GCTTTTGCTTTTTGACGCTC	60.138	20	AAAGTTCTCAAAATCCCGGC	60.431	20	196	242	437	GCTTTTGCTTTTTGACGCTC	60.138	20	CCAAAGTTCTCAAAATCCCG	59.541	20	198	242	439	TCAATGGACAAAACAACCCA	59.792	20	AAAGTTCTCAAAATCCCGGC	60.431	20	244	194	437
WMU12094	1	(TGC)5	15	135	149	TGAGCTGAGTGTGGGTTCAG	60.022	20	CCAACTGTTTTGCCCAAGAT	59.971	20	248	80	327	CTGAGCTGAGTGTGGGTTCA	60.022	20	CCAACTGTTTTGCCCAAGAT	59.971	20	249	79	327	TGAGCTGAGTGTGGGTTCAG	60.022	20	ATTCCAGCGACATTCCATTC	59.9	20	211	80	290
WMU12109	1	(AGA)6ga(AG)6	32	70	101	TGCACCCACTTAATTCAGTCTC	59.242	22	GGGAATGAAATCAAAGCGAA	60.016	20	188	4	191	GCACCCACTTAATTCAGTCTCA	59.242	22	GGGAATGAAATCAAAGCGAA	60.016	20	187	5	191	TGCACCCACTTAATTCAGTCTC	59.242	22	GTATTTGGACCCCCACCTCT	60.052	20	131	4	134
WMU12147	1	(AG)8	16	139	154	GTAAGCCTCAAGCAAATGGC	59.851	20	GGAATTTTCCACTTCCACGA	59.91	20	215	36	250	TGACTCGTAAGCCTCAAGCA	59.74	20	GGAATTTTCCACTTCCACGA	59.91	20	221	30	250	GTAAGCCTCAAGCAAATGGC	59.851	20	AGCCTCTGGAAAGCTGAATG	59.574	20	188	36	223
WMU12165	1	(AT)6	12	327	338
WMU12170	1	(GA)6	12	481	492	AAAGGACCTGCGAAGAGACA	59.989	20	ATCTTCCGCGTTTCCTTCTT	60.208	20	175	370	544	AAAGGACCTGCGAAGAGACA	59.989	20	ACTGTCCTCAACGCCTCATC	60.269	20	197	370	566	AGAATTCCCCCAAGAGCATT	59.903	20	ATCTTCCGCGTTTCCTTCTT	60.208	20	237	308	544
WMU12233	1	(CGG)5	15	151	165	CCGGCTTCTTCCTTCTTCTT	59.955	20	CGATCTCAGTCTTCTTCGCC	60.096	20	115	114	228	CCGGCTTCTTCCTTCTTCTT	59.955	20	GATCTCAGTCTTCTTCGCCG	60.096	20	114	114	227	CTTCTTCTTTTCACCGCCAC	59.853	20	CGATCTCAGTCTTCTTCGCC	60.096	20	104	125	228
WMU12236	1	(CT)6	12	74	85	TGGCCGTTCTTCAAGCTTAC	60.386	20	GTGGAGAGCCAGTAGCGAAC	60.02	20	149	51	199	TGGCCGTTCTTCAAGCTTAC	60.386	20	TTGTTTTGAGTGCGTGCTTC	60.035	20	200	51	250	TGGCCGTTCTTCAAGCTTAC	60.386	20	CCAAGCCAAACATCCAGATT	59.933	20	263	51	313
WMU12249	1	(CTT)5	15	23	37	ACGATTTGGCCGAAACAA	60.049	18	AAACTTCGGAAAGTGGCTGA	59.853	20	169	2	170	ACGATTTGGCCGAAACAA	60.049	18	ATCCCATTCACCAAACTTCG	59.79	20	181	2	182	ACGATTTGGCCGAAACAA	60.049	18	CCTCTGCAGAAGCAGGATTT	59.574	20	207	2	208
WMU12250	1	(CTT)5	15	17	31
WMU12252	1	(AG)6	12	459	470	CGGTTGACTGAGGAGAGGAG	59.978	20	GCCGTATCAGCCTCATTGAT	60.066	20	131	364	494	AATGTTTTGGCGAGAATTGG	59.938	20	GCCGTATCAGCCTCATTGAT	60.066	20	266	229	494	TAGGATCCAGCCAGACCTTG	60.21	20	GCCGTATCAGCCTCATTGAT	60.066	20	222	273	494
WMU12270	1	(CT)6	12	288	299	CCCACCATTGAAAAATGCTT	59.801	20	GCTCGGTACGGTTGAAATGT	60	20	248	260	507	AAATCTTCCTCCCCCAAAGA	59.875	20	TGGAGCTGCTGTTGTGAAAG	60.175	20	188	150	337	AATCTTCCTCCCCCAAAGAA	59.875	20	TGGAGCTGCTGTTGTGAAAG	60.175	20	187	151	337
WMU12273	1	(TC)6	12	30	41	GCCGTATCAGCCTCATTGAT	60.066	20	CGGTTGACTGAGGAGAGGAG	59.978	20	133	7	139	GCCGTATCAGCCTCATTGAT	60.066	20	CCATCCCCGATAGAGAGACA	60.027	20	276	7	282	GCCGTATCAGCCTCATTGAT	60.066	20	TCACGAAAATGCTCCTCCTT	59.813	20	251	7	257
WMU12287	1	(AAAC)5	20	12	31
WMU12291	1	(AC)7	14	263	276	TCAATAAGCCTGACCCATGA	59.075	20	CTTCCCCTTGCATTGGAATA	59.894	20	178	230	407	TCAATAAGCCTGACCCATGA	59.075	20	AAATTTTTGGATGCTTCCCC	60.13	20	200	230	429	TCAATAAGCCTGACCCATGA	59.075	20	CGCCCAAAAAGAAGATGAAA	60.181	20	218	230	447
WMU12294	1	(AG)7	14	141	154	TGGAGCTGAAACATTGTGGA	60.24	20	AAAGCACCCCAGTGCTCTAA	59.875	20	261	52	312	TGGAGCTGAAACATTGTGGA	60.24	20	GTTCATCGAAGAAAGCACCC	59.676	20	272	52	323	TGAAACATTGTGGAACCTGC	59.547	20	AAAGCACCCCAGTGCTCTAA	59.875	20	255	58	312
WMU12296	1	(GA)7	14	15	28
WMU12297	1	(GCC)5	15	4	18
WMU12319	1	(CT)6	12	1	12
WMU12334	1	(ATA)8	24	386	409	CTTCCTGCACTTTTCAAGCC	59.993	20	CAGCAAATACAGATCGCTAACAA	59.459	23	198	275	472	ATGCCTCTGCTCTTTGCTTC	59.723	20	CAGCAAATACAGATCGCTAACAA	59.459	23	231	242	472	CTTCCTGCACTTTTCAAGCC	59.993	20	CAGCAAATACAGATCGCTAACA	58.149	22	198	275	472
WMU12351	1	(GA)7	14	1	14
WMU12368	1	(TA)7	14	165	178
WMU12424	1	(CTT)7	21	215	235	TGATCTTCCAAAATCCTCCG	60.006	20	ATGTGAATGATCAGGTGGCA	59.925	20	255	25	279	CGTAGCATCTGCACCATCAT	59.704	20	GGAACCATGGCAGATGAAGT	59.934	20	265	43	307	TGATCTTCCAAAATCCTCCG	60.006	20	GTGAATGATCAGGTGGCAGA	59.637	20	253	25	277
WMU12437	1	(AAG)6	18	476	493
WMU12465	1	(TC)7	14	71	84	GATCGTCGATGTCTCTGGGT	60.08	20	GAAGGCAAGAGGTGTCGAAG	59.989	20	180	25	204	ATCGTCGATGTCTCTGGGTC	60.08	20	GAAGGCAAGAGGTGTCGAAG	59.989	20	179	26	204	GATCGTCGATGTCTCTGGGT	60.08	20	AGAAGGCAAGAGGTGTCGAA	59.989	20	181	25	205
WMU12474	1	(CCA)6	18	58	75	GAACCCCATCTTCAAACCAA	59.767	20	AAGGTGCTTGTGGTGCTTCT	59.914	20	158	1	158	GAACCCCATCTTCAAACCAA	59.767	20	AGGTGCTTGTGGTGCTTCTT	59.914	20	157	1	157	AAGCCATGGCAGAAGAAGAG	59.574	20	AAGGTGCTTGTGGTGCTTCT	59.914	20	126	33	158
WMU12502	1	(ATG)5gaagcatgcattaactgttacaattaaaagaggaaacaacattttaaatagagaaggggggaaaaaacga(AC)6caccactagcatacacatacaccacctgcgagaagttctttaatctcgcatttccacacaacctactaacccaccttttattctaacca(ATGCTG)5	216	6	221
WMU12507	1	(TC)10	20	1	20
WMU12510	1	(TC)6	12	30	41	GCCGTATCAGCCTCATTGAT	60.066	20	CGGTTGACTGAGGAGAGGAG	59.978	20	132	7	138	GCCGTATCAGCCTCATTGAT	60.066	20	CCCATCCCGATAGAGAGACA	60.027	20	273	7	279	GCCGTATCAGCCTCATTGAT	60.066	20	GGAGACTCGAGTTAGGGGCT	59.84	20	116	7	122
WMU12548	1	(AG)7	14	183	196	TTCACACTCCCTATCCCGAC	59.927	20	CATTCATTACATGGACGGACA	59.262	21	214	36	249	GATGAGGTTGACGGGGTTTA	59.79	20	CATTCATTACATGGACGGACA	59.262	21	243	7	249	TCCCGACCATGGAAATGTAT	60.014	20	GGACGGACATATACTCAGAGCC	59.99	22	189	49	237
WMU12562	1	(CCTT)5(TC)9*	37	259	295
WMU12578	1	(AGA)10	30	148	177	GAAGAGCGAGATGTCGGAAG	60.096	20	TCCTCTTCTTCGTCGTGGAT	59.803	20	195	64	258	GAAGAGCGAGATGTCGGAAG	60.096	20	TTTTTGTTGCTTCAATGGCA	60.229	20	259	64	322	ATTGCCAAACACCAAAGGAA	60.344	20	TCCTCTTCTTCGTCGTGGAT	59.803	20	234	25	258
WMU12613	1	(AAT)11	33	684	716	GTCAAGTGATTTGGGCATCC	60.326	20	TCAACCCTCCAACTTTATTGATG	60.223	23	216	564	779	GTCAAGTGATTTGGGCATCC	60.326	20	CAACCCTCCAACTTTATTGATG	58.49	22	215	564	778	GTCAAGTGATTTGGGCATCC	60.326	20	CAACCCTCCAACTTTATTGATGT	59.295	23	215	564	778
WMU12634	1	(GA)6	12	502	513
WMU12638	1	(TCC)6	18	18	35
WMU12655	1	(TA)8	16	173	188
WMU12667	1	(ATA)7	21	371	391
WMU12675	1	(TCT)6	18	623	640
WMU12687	1	(CTT)7	21	167	187	CAGCCTTTCGACTTCCATCT	59.43	20	TCAACTGGATCAACTTCCCC	59.903	20	231	143	373	AATCCAGCCTTTCGACTTCC	60.578	20	TCAACTGGATCAACTTCCCC	59.903	20	235	139	373	ACCGTAAGGAACCTCCAAGG	60.353	20	TCAAAGCCTTTTGCTTTTCC	59.451	20	223	59	281
WMU12699	1	(AGA)9	27	218	244
WMU12703	1	(CAC)5	15	296	310	CACCCAAACGGAACAGAGTT	60.005	20	AAGAGGTGGTTACGGTGGTG	59.884	20	237	112	348	AAAAGCCGGCCTAATTTCTC	59.701	20	CAATGAACGGCCAGAATCTT	60.074	20	180	224	403	CACCCAAACGGAACAGAGTT	60.005	20	CAAAGAGGTGGTTACGGTGG	60.401	20	239	112	350
WMU12707	1	(CT)9	18	401	418	GATTGTGGGATGCAGGTTGT	60.79	20	AGCCCTTGAGCAGAACTTCA	60.134	20	273	230	502	GATTGTGGGATGCAGGTTG	59.909	19	AGCCCTTGAGCAGAACTTCA	60.134	20	273	230	502	CAACAAGCCTTACAACTCCCA	60.154	21	AGCCCTTGAGCAGAACTTCA	60.134	20	132	371	502
WMU12733	1	(GGA)5	15	181	195	AGTTTTCGGATGAGCTCCCT	60.212	20	TTATTTCCACATTCACCCCC	59.481	20	149	72	220	TGAGCTCCCTTGGTGTTAGG	60.246	20	TTATTTCCACATTCACCCCC	59.481	20	139	82	220	GTTTTCGGATGAGCTCCCTT	60.578	20	TTATTTCCACATTCACCCCC	59.481	20	148	73	220
WMU12762	1	(TC)6	12	58	69	GATGCCTCTCTCTCGCTAACA	59.732	21	TTCCTGCCTCAGTGCTAGGT	60.012	20	142	8	149	GATGCCTCTCTCTCGCTAACA	59.732	21	TAAATGGGTGACTTCTGCCC	59.933	20	244	8	251	GATGCCTCTCTCTCGCTAACA	59.732	21	TAGACTGACCCATTCCTGCC	60.073	20	154	8	161
WMU12771	1	(GAA)5	15	341	355
WMU12816	1	(TTC)5	15	1	15
WMU12849	1	(TTC)11	33	532	564
WMU12857	1	(AG)7	14	63	76	ACTCAGCAGCTGCGACTGTA	59.953	20	AGTGGAGGTTGTGGTTTTCG	60.005	20	201	1	201	ACTCAGCAGCTGCGACTGTA	59.953	20	CGCCTTTGTTCTGGCTAAAG	60.011	20	225	1	225	ACTCAGCAGCTGCGACTGTA	59.953	20	ACTTCCATGGCCTTGATTTG	59.933	20	142	1	142
WMU12872	1	(CT)10	20	38	57	CCTCCATCCTCCATCCTTTT	60.264	20	ACACAACCCAAAGCTTCACC	60.012	20	126	5	130	CCTCCATCCTCCATCCTTTT	60.264	20	CAACCCAAAGCTTCACCATT	59.971	20	123	5	127	CCTCCATCCTCCATCCTTTT	60.264	20	AGGCTCAACACAACCCAAAG	60.149	20	133	5	137
WMU12892	1	(GAA)5gctccgttgtgttgggaatggcggaagaggaagtgt(GAA)5	66	286	351	GCTGCTGCTAGGGCTTCTAA	59.889	20	GCCTCGCTCTTCGTCAATC	61.053	19	144	231	374	AAGATTGGAGTTGCTGGTGG	60.111	20	GCCTCGCTCTTCGTCAATC	61.053	19	196	179	374	ATTGGAGTTGCTGGTGGAAG	60.111	20	GCCTCGCTCTTCGTCAATC	61.053	19	193	182	374
WMU12903	1	(AGA)9	27	153	179	GGCGTCTCCCACTACACAGT	60.182	20	CCGTCAGACAGACGCTATCA	60.008	20	212	13	224	AGAGGCCTGGTTGGAGAGAT	60.216	20	CCGTCAGACAGACGCTATCA	60.008	20	106	119	224	CATAGCTCAGCAGAACACGC	59.77	20	CCGTCAGACAGACGCTATCA	60.008	20	181	44	224
WMU12911	1	(TCT)5	15	79	93	CCTAACCCCGAAGAAATCAA	59.016	20	ATCTCTTGGTACCGCACACC	59.997	20	209	54	262	CCTAACCCCGAAGAAATCAA	59.016	20	ACGGAGCAAACACCAAATTC	59.978	20	126	54	179	ACCTAACCCCGAAGAAATCAA	59.822	21	ATCTCTTGGTACCGCACACC	59.997	20	210	53	262
WMU12916	1	(CAA)5	15	131	145	CAACGCTCTCCATCTTTTCA	58.999	20	GGTCGCTGTTCCTTGTTCAT	60.119	20	180	24	203	TCTCAACAACGCTCTCCATCT	60.005	21	GGTCGCTGTTCCTTGTTCAT	60.119	20	186	18	203	TCTCAACAACGCTCTCCATC	58.96	20	GGTCGCTGTTCCTTGTTCAT	60.119	20	186	18	203
WMU12959	1	(TTTCT)5	25	239	263	TCAGGAGGCCAAGATTCCTA	59.767	20	AAAAGGAAAAGGGAAAGGGG	60.611	20	121	173	293	AATTTTCAGGGTCAGGAGGC	60.443	20	AAAAGGAAAAGGGAAAGGGG	60.611	20	132	162	293	TCAGGAGGCCAAGATTCCTA	59.767	20	AAAAGGGAAAGGGGAAAAGA	59.042	20	115	173	287
WMU12965	1	(TC)7	14	363	376	GGCCAAACCAATTTGAAAGA	59.916	20	TGACATACCAATTTTGTTGCG	59.476	21	102	301	402	CGGCTCCATTAGCCTACAAG	59.861	20	TGACATACCAATTTTGTTGCG	59.476	21	280	123	402	GATTCCTGAGCGGAATTGAA	60.155	20	TGACATACCAATTTTGTTGCG	59.476	21	208	195	402
WMU12970	1	(AGA)9	27	43	69	AACTCTCTTTCCTTTGTCTTTTGTG	59.424	25	AGCAATAAATGATGCCAGGG	59.923	20	220	13	232	AACTCTCTTTCCTTTGTCTTTTGTG	59.424	25	AGCAGGACGTTGGTTGAATC	60.119	20	280	13	292	CTCTCTTTCCTTTGTCTTTTGTG	57.367	23	AGCAATAAATGATGCCAGGG	59.923	20	218	15	232
WMU12983	1	(TA)6	12	308	319	GAGCCTCCATTTCAAGGTGA	60.195	20	TTCGGTAATACAAAACTCCTTTCTT	58.782	25	280	138	417	GAGCCTCCATTTCAAGGTGA	60.195	20	TCGGTAATACAAAACTCCTTTCTT	57.602	24	279	138	416	GAGCCTCCATTTCAAGGTGA	60.195	20	TTCGGTAATACAAAACTCCTTTCT	57.602	24	280	138	417
WMU12990	1	(TA)7	14	523	536	GCTTTTTCAGGCAGGTGAAG	59.993	20	TTGAAACATTGGTTCTCTGTGC	60.154	22	117	458	574	AACACCAGCTTTGGGTCATC	59.973	20	TTGAAACATTGGTTCTCTGTGC	60.154	22	270	305	574	GATCTGCTTTTTCAGGCAGG	59.955	20	TTGAAACATTGGTTCTCTGTGC	60.154	22	122	453	574
WMU13004	1	(ATA)7	21	277	297	ATGCCTCTGCTCTTTGCTTC	59.723	20	CAGCAAATACAGATCGCTAACAA	59.459	23	228	132	359	TTCCTGCACTTTTTCAAGCC	60.365	20	CAGCAAATACAGATCGCTAACAA	59.459	23	194	166	359	GGTGTTCATGCCTCTGCTCT	60.418	20	CAGCAAATACAGATCGCTAACAA	59.459	23	235	125	359
WMU13006	1	(TTCTTT)5	30	624	653	GAAGTTGACCCCAAAACGAA	59.948	20	TTTTGGCATTGGACCTTTTT	59.429	20	206	475	680	GAAGTTGACCCCAAAACGAA	59.948	20	TTTTTGGCATTGGACCTTTT	59.429	20	207	475	681	TGGTTCCTCTTTCACCAACC	59.943	20	TTTTGGCATTGGACCTTTTT	59.429	20	229	452	680
WMU13021	1	(TA)10	20	495	514
WMU13026	1	(CT)10	20	2	21
WMU13048	1	(TCGTTT)7tcctctgaattaggttatggcgatgttgtcgc(TCT)5tccattggtttttgtcttagttcttttccttttctatttctgtcttcagtagtttgatgctgccatggaggctgtacttggtgactca(CT)6	189	712	900
WMU13071	1	(TTA)5	15	409	423	ACTGAGCTGGGAGAGGATGA	59.945	20	CAAATGTTAATGATTCCACAACG	59.285	23	224	233	456	CATCAGCAGCAAGGGTTGTA	59.864	20	CAAATGTTAATGATTCCACAACG	59.285	23	259	198	456	TGGGAGAGGATGAATGGTTC	59.862	20	CAAATGTTAATGATTCCACAACG	59.285	23	217	240	456
WMU13080	1	(GA)7	14	39	52
WMU13080	2	(GAA)6	18	174	191	ATGGAGATCCCCACCAAAAG	61.076	20	GCTTTTAGCCCAAACACTGC	59.889	20	165	151	315	ATGGAGATCCCCACCAAAAG	61.076	20	TCGCTTTTAGCCCAAACACT	59.883	20	167	151	317	ATGGAGATCCCCACCAAAA	60.119	19	GCTTTTAGCCCAAACACTGC	59.889	20	165	151	315
WMU13089	1	(AAT)6	18	237	254
WMU13092	1	(TCT)5	15	64	78	CCATTCTCTTGATCTCCATACACA	60.373	24	GAAACCCATCTTCCCCATTT	59.996	20	191	11	201	CCATTCTCTTGATCTCCATACACA	60.373	24	CCCTCTTCAACTGGCTTTTG	59.846	20	256	11	266	CCATTCTCTTGATCTCCATACACA	60.373	24	GAAAGAAACCCATCTTCCCC	59.744	20	195	11	205
WMU13106	1	(AG)6	12	63	74	CCGTTACCGATTTGCTGTCT	60.132	20	TCATCCGAAACTGGAAAAGG	60.044	20	234	25	258	CCGTTACCGATTTGCTGTCT	60.132	20	TCAAACCTTCCAATTGCTCC	60.051	20	196	25	220	CCGTTACCGATTTGCTGTCT	60.132	20	AGCTGGGGCAGTAACTGAAA	59.875	20	256	25	280
WMU13110	1	(AG)6	12	178	189	CATGAAGTCTCGATGATGCAA	59.814	21	ACAACACCAACTACCGCTCC	60.035	20	264	49	312	CATGAAGTCTCGATGATGCAA	59.814	21	TTCGGCACAACACCAACTAC	59.615	20	270	49	318	CATGAAGTCTCGATGATGCAA	59.814	21	GTTCGGCACAACACCAACTA	59.615	20	271	49	319
WMU13116	1	(TAT)6	18	372	389
WMU13126	1	(TC)10	20	18	37
WMU13136	1	(TA)6	12	64	75	TCTCCCACACCACTCTCTCC	60.243	20	TTTCTTTAAGTTTGATGCTTTGAA	57.443	24	100	20	119	CCTCTCCCACACCACTCTCT	59.27	20	TCTTTAAGTTTGATGCTTTGAAGAAA	59.853	26	100	18	117	TCTCCCACACCACTCTCTCC	60.243	20	CTTTCTTTAAGTTTGATGCTTTGAA	58.332	25	101	20	120
WMU13149	1	(TTTC)5tttttatttttttcc(CT)6	47	65	111	CCCCATCTCAAAACAATACCC	60.417	21	TTGGAAGATGGGGTTTTCAA	60.28	20	129	30	158	CCCCATCTCAAAACAATACCC	60.417	21	TGGAAGATGGGGTTTTCAAT	59.22	20	128	30	157	CCCCATCTCAAAACAATACCC	60.417	21	GGAAGATGGGGTTTTCAATTC	59.636	21	127	30	156
WMU13150	1	(TTC)9	27	251	277	GCCAGGGATGTATCCAAAGA	59.894	20	GGGATCCCCACTACTTCTAAAAC	59.291	23	229	101	329	ATGCCAGGGATGTATCCAAA	60.155	20	GGGATCCCCACTACTTCTAAAAC	59.291	23	231	99	329	GACACCAAAGAAGGAAGGCA	60.232	20	GGGATCCCCACTACTTCTAAAAC	59.291	23	156	174	329
WMU13163	1	(TTTCT)5	25	245	269
WMU13165	1	(AGC)5	15	179	193	GGGGCTCTGTTCAAATCAAA	60.051	20	ACACCTTGGTAGGGCATGAG	59.989	20	112	127	238	GGGGCTCTGTTCAAATCAAA	60.051	20	GGGTTTCGAAAACACGGTTA	59.839	20	220	127	346	GGGGCTCTGTTCAAATCAAA	60.051	20	GCAGTTGGAATCAGGAGGAA	60.195	20	258	127	384
WMU13165	2	(TTC)8	24	391	414	CTCATGCCCTACCAAGGTGT	59.989	20	GGAATTGCAATAGACTGAAAGAAA	58.863	24	239	219	457	CTCATGCCCTACCAAGGTGT	59.989	20	GGAATTGCAATAGACTGAAAGAAAG	59.709	25	239	219	457	CTCATGCCCTACCAAGGTGT	59.989	20	AAGGAATTGCAATAGACTGAAAGAA	59.709	25	241	219	459
WMU13171	1	(AG)13	26	473	498
WMU13192	1	(CT)9	18	3	20
WMU13209	1	(GA)8	16	27	42	GGAATTCCTTTCTTTTTCAGAAC	57.541	23	GTTGGCTTCGAAGTCTCTGG	59.989	20	174	2	175	GGAATTCCTTTCTTTTTCAGAAC	57.541	23	AGGAGGATGATGACGACGAC	60.08	20	200	2	201	GGAATTCCTTTCTTTTTCAGAAC	57.541	23	AGAGGAGGATGATGACGACG	60.223	20	202	2	203
WMU13225	1	(TGG)7	21	328	348	TGTTCGTCAAAGCAATAGCG	60.014	20	GAGTGGCCCACGATAGAAGA	60.218	20	227	156	382	GGCCGCTGATTTGTTGTTAT	59.967	20	GAGTGGCCCACGATAGAAGA	60.218	20	116	267	382	AGAGCCTTTGATTGCCAAAA	59.823	20	GAGTGGCCCACGATAGAAGA	60.218	20	265	118	382
WMU13240	1	(CT)14	28	4	31
WMU13241	1	(CT)6	12	249	260	AATTGATTCTCGACGATGGC	60.043	20	CGCCAACAACCATCACATAC	59.847	20	102	214	315	AATTGATTCTCGACGATGGC	60.043	20	CAATAATGGGCGGTTCATTC	60.153	20	138	214	351	GCTCCGTCGACAAACAAAAT	60.118	20	AGGTACCACATTGCCTCTCG	60.134	20	220	190	409
WMU13243	1	(TC)6	12	37	48	GTTTCGCCGTAATCAGCCT	60.228	19	CGGTTGACTGAGGAGAGGAG	59.978	20	140	7	146	GTTTCGCCGTAATCAGCCT	60.228	19	CGATCGAGAGACAATCACGA	59.942	20	271	7	277	GTTTCGCCGTAATCAGCCT	60.228	19	CCATTTAGATGGGCTCATGG	60.288	20	238	7	244
WMU13245	1	(AT)6	12	282	293	GGGACGTGGCTATGTGATTT	59.82	20	CATTATGACCAAAATTAGCCAAGA	59.436	24	276	60	335	GGGACGTGGCTATGTGATTT	59.82	20	TCATTATGACCAAAATTAGCCAAG	59.436	24	277	60	336	CGGATTCGGAGTGAGAAAAA	60.184	20	CATTATGACCAAAATTAGCCAAGA	59.436	24	172	164	335
WMU13293	1	(AGC)9	27	198	224	TCATCTCCATCCACCTCCTC	60.008	20	ATTCAGTCCCCTGAATCGAA	59.483	20	190	132	321	CTCCATCCACCTCCTCGTAA	60.065	20	ATTCAGTCCCCTGAATCGAA	59.483	20	186	136	321	TCATCTCCATCCACCTCCTC	60.008	20	GTTTCAACGGATTCAGTCCC	59.386	20	200	132	331
WMU13296	1	(AG)7	14	37	50	CATACCAATTTTTGTTGCGCT	60.013	21	GGCCAAACCAATTTGAAAGA	59.916	20	102	13	114	CATACCAATTTTTGTTGCGCT	60.013	21	TTTGTAGTTGGTTCCGCTCC	60.11	20	235	13	247	CATACCAATTTTTGTTGCGCT	60.013	21	CGAAGAAGAAGTTGAAGGCG	60.125	20	182	13	194
WMU13307	1	(TCT)5	15	217	231	CTCCCGTGAGGTGTATTCGT	59.989	20	TCGGTGGAGAAGAAGCCTAA	59.948	20	269	19	287	CTCCCGTGAGGTGTATTCGT	59.989	20	AGAAGCCTAAGGCCGAGAAG	60.11	20	259	19	277	CTCCCGTGAGGTGTATTCGT	59.989	20	AGCCTAAGGCCGAGAAGAAG	60.11	20	256	19	274
WMU13319	1	(GAA)7	21	34	54	CAAGTGCAACACAGAAAGGAA	58.96	21	TTCATCTGAAGCCCCTCTGT	59.803	20	114	2	115	ACAAGTGCAACACAGAAAGGAA	59.819	22	TTCATCTGAAGCCCCTCTGT	59.803	20	115	1	115	CAAGTGCAACACAGAAAGGAA	58.96	21	TCATCTGAAGCCCCTCTGTC	60.349	20	113	2	114
WMU13400	1	(GCC)5	15	18	32
WMU13405	1	(GAA)5	15	305	319	GGAAGAATTTCGTTGGGGAT	60.131	20	TTCCGCTAAAATCCCCTCTT	60.034	20	162	205	366	GGAAGAATTTCGTTGGGGAT	60.131	20	TTTCCGCTAAAATCCCCTCT	60.034	20	163	205	367	CCTACTCCGAAATGGAGCTG	59.83	20	TTCCGCTAAAATCCCCTCTT	60.034	20	235	132	366
WMU13426	1	(TC)6	12	144	155	GTGGACTTTGGGCAAAGAGA	60.232	20	CGAATTAGCGGCCATACAAT	59.95	20	168	68	235	GTGGACTTTGGGCAAAGAGA	60.232	20	AACCAGAAAAACTGCGCCTA	59.883	20	112	68	179	ATATGGTGTGGACTTTGGGC	59.676	20	CGAATTAGCGGCCATACAAT	59.95	20	175	61	235
WMU13445	1	(TC)10	20	69	88	TTCAGTTCCGCTCTATCTCTGA	59.218	22	CGTTAAGAGGAGGAGGGGTC	60.067	20	112	33	144	TTCAGTTCCGCTCTATCTCTGA	59.218	22	TAGCCATCATTGGAACCTCC	59.894	20	224	33	256	TTCAGTTCCGCTCTATCTCTGA	59.218	22	CTTTCCATCGGACGTTGACT	60.111	20	256	33	288
WMU13465	1	(TAA)8	24	715	738	ATGGAATGCTTTGGGACTTG	59.933	20	TCCACAGTTCATTGAAGACACA	59.187	22	140	654	793	GGGAAGTCTGTGGTGGCTAA	60.111	20	TCCACAGTTCATTGAAGACACA	59.187	22	256	538	793	CGCTAGGAATGGGAAGTCTG	59.83	20	TCCACAGTTCATTGAAGACACA	59.187	22	266	528	793
WMU13466	1	(GCC)5	15	18	32
WMU13481	1	(ATA)7	21	373	393	CTTCCTGCACTTTTCAAGCC	59.993	20	CAGCAAATACAGATCGATAACAATG	59.936	25	195	263	457	CCTGCACTTTTCAAGCCCTA	60.378	20	CAGCAAATACAGATCGATAACAATG	59.936	25	192	266	457	GGTGTTCATGCCTCTGCTCT	60.418	20	CAGCAAATACAGATCGATAACAATG	59.936	25	235	223	457
WMU13524	1	(CTT)5	15	1	15
WMU13556	1	(TTCTCC)7	42	54	95	GCAAAATTCCTCTCTGTTTTCTC	58.575	23	GCAAAAGAGAGGCCAAAAGA	59.569	20	216	22	237	AGCAAAATTCCTCTCTGTTTTCTC	59.465	24	GCAAAAGAGAGGCCAAAAGA	59.569	20	217	21	237	GCAAAATTCCTCTCTGTTTTCTC	58.575	23	ACCAAGAGTACGGCTGTGGA	60.711	20	237	22	258
WMU13595	1	(TC)6	12	405	416
WMU13603	1	(CTT)10	30	293	322	AGAGCCATTCTTGCTGCTGT	60.164	20	TTTTCGTTTCAATCGCACTG	59.849	20	164	207	370	GCTGCTGTTGGAGAAAATCC	59.82	20	TTTTCGTTTCAATCGCACTG	59.849	20	152	219	370	TGGAGAAAATCCAGAGCCAC	60.195	20	TTTTCGTTTCAATCGCACTG	59.849	20	144	227	370
WMU13641	1	(GGC)6	18	336	353	TCTTGAGGGAGGTCGAAGAA	59.92	20	TTCCAAAGTTCCGACTCCAC	60.088	20	150	270	419	TCTTGAGGGAGGTCGAAGAA	59.92	20	CTTCCAAAGTTCCGACTCCA	60.224	20	151	270	420	GGGGTTAATCTTGAGGGAGG	59.761	20	TTCCAAAGTTCCGACTCCAC	60.088	20	158	262	419
WMU13662	1	(TCT)9tcatctctcaaagcaattaatcgccgtt(TTC)7	76	38	113	AAACCGTGTCGGTTCAATTC	59.836	20	AAAGCCGCTGAACAATCAAT	59.713	20	226	5	230	AAACCGTGTCGGTTCAATTC	59.836	20	TCTGGAAGCCGAAAAAGATG	60.323	20	141	5	145	AAACCGTGTCGGTTCAATTC	59.836	20	CTGGAAGCCGAAAAAGATGA	60.323	20	140	5	144
WMU13667	1	(GCC)5	15	29	43	TCCTATTTACGGTCCTTCTCTCA	59.273	23	TCAGCCACAACTGCAACTTC	60.032	20	123	1	123	TCCTATTTACGGTCCTTCTCTCA	59.273	23	CTCTCATGAAGGCCTCGAAC	59.95	20	233	1	233	TCCTATTTACGGTCCTTCTCTCA	59.273	23	ACTCTCATGAAGGCCTCGAA	59.95	20	234	1	234
WMU13677	1	(CT)8	16	55	70	TAATCTGTTTTGGCCCCTCA	60.439	20	CCAAACGTTTATCGGCAGTT	59.996	20	192	3	194	TAATCTGTTTTGGCCCCTCA	60.439	20	AGCAGTCATGGTTGAGTCCC	60.12	20	105	3	107	TAATCTGTTTTGGCCCCTCA	60.439	20	TGATCCATGCGATAATTGGA	59.851	20	163	3	165
WMU13703	1	(AG)8	16	149	164	GTAAGCCTCAAGCAAATGGC	59.851	20	GGAATTTCCACTTCCACGAA	59.91	20	222	36	257	TGACTCGTAAGCCTCAAGCA	59.74	20	GGAATTTCCACTTCCACGAA	59.91	20	228	30	257	CAAATGGCCCAACTTACGAC	60.365	20	GGAATTTCCACTTCCACGAA	59.91	20	210	48	257
WMU13706	1	(TC)8	16	244	259	TTCCTACTCTACCCCACCCC	60.183	20	GAAAGGTTACAAAAACCACAAAAA	58.616	24	274	25	298	TCCTACTCTACCCCACCCCT	59.811	20	GAAAGGTTACAAAAACCACAAAAA	58.616	24	273	26	298	TTCCTACTCTACCCCACCCC	60.183	20	AGAAAGGTTACAAAAACCACAAAAA	59.443	25	275	25	299
WMU13711	1	(TAT)5	15	264	278	AAGCAGGTGGAAGTTAGCGA	60.015	20	CATCTCAACCGTGAAGGAAAG	59.72	21	149	174	322	GAGAACCAAGTTGCTAGCGG	60.015	20	CATCTCAACCGTGAAGGAAAG	59.72	21	245	78	322	AAGCAGGTGGAAGTTAGCGA	60.015	20	CATCTCAACCGTGAAGGAAA	58.695	20	149	174	322
WMU13715	1	(TC)7	14	181	194	CTCCTTCTCCCACAAACCAA	60.081	20	AGGATGTAAAGGCGGGAAAT	59.799	20	183	60	242	CTCCTTCTCCCACAAACCAA	60.081	20	AAGGCGGGAAATAATTCGAT	59.772	20	175	60	234	AAGTGAAGCCCTCCTTCTCC	59.817	20	TTCGATCGCTGTTTGATTTG	59.809	20	171	50	220
WMU13728	1	(AAG)5aaaagaagaagaagaaagaaaagaaaaagaaaaaagaaaaaaagaagaaaagc(AAGA)5	88	270	357	AGAGGCCTCAACAGAAGCAA	60.134	20	TTCCCGTTAAACCAGTAACCA	59.366	21	173	223	395	AAGAGGCCTCAACAGAAGCA	60.134	20	TTCCCGTTAAACCAGTAACCA	59.366	21	174	222	395	TGCAAGAAGAAGGAAGAGGC	59.694	20	TTCCCGTTAAACCAGTAACCA	59.366	21	187	209	395
WMU13775	1	(AG)9	18	99	116	CGGAATCAGAGAATTCAGCC	59.773	20	CGTAATCGCTGTTGACATGG	60.134	20	186	48	233	CGGAATCAGAGAATTCAGCC	59.773	20	CCTGAGGTGTCTCTCCTTGG	59.828	20	257	48	304	CGGAATCAGAGAATTCAGCC	59.773	20	ACATCCAAATCCGCGTAATC	59.791	20	199	48	246
WMU13779	1	(AG)9	18	267	284
WMU13781	1	(CTT)6	18	163	180	GCTTTAGCCCAAACAACTGC	59.889	20	TTCGTCGGTGGTACATAAATTG	59.758	22	277	7	283	GCTTTAGCCCAAACAACTGC	59.889	20	CGTCGGTGGTACATAAATTGAA	59.758	22	275	7	281	TCGCTTTAGCCCAAACAACT	59.883	20	CGTCGGTGGTACATAAATTGAA	59.758	22	277	5	281
WMU13792	1	(TTC)8	24	182	205	CTCAGCAAACTCCATGACGA	59.984	20	GATTGTTGATCTGCTCCGGT	60.081	20	178	155	332	TCTCAGCAAACTCCATGACG	59.984	20	GATTGTTGATCTGCTCCGGT	60.081	20	179	154	332	CATCTCCTTCGTCTTCTGGC	59.95	20	GATTGTTGATCTGCTCCGGT	60.081	20	279	54	332
WMU13803	1	(TTC)11a(TC)6	46	23	68
WMU13817	1	(TC)6	12	567	578
WMU13839	1	(TA)6	12	521	532
WMU13848	1	(GA)12	24	326	349	TCGGATTTGGATCCATTGTT	60.133	20	CCATTTGGCTTTGTGTAGCC	60.502	20	129	278	406	TTCGGATTTGGATCCATTGT	60.133	20	CCATTTGGCTTTGTGTAGCC	60.502	20	130	277	406	TTCGGATTTGGATCCATTGT	60.133	20	CCCATTTGGCTTTGTGTAGC	60.502	20	131	277	407
WMU13866	1	(GGT)6	18	253	270	CTTGTGTTCATGGCTGTGCT	59.905	20	AAAGCCATGGCAGAAGAAGA	59.955	20	231	68	298	AGGTGCTTGTGGTGCTTCTT	59.914	20	ATCAACCCCATCTCAAACCA	60.173	20	157	174	330	AAGGTGCTTGTGGTGCTTCT	59.914	20	ATCAACCCCATCTCAAACCA	60.173	20	158	173	330
WMU13875	1	(TTC)16	48	267	314	ACTTCCTGAAAGCAGCAACC	59.478	20	TCGTCGTCTTCGATTCTGAG	59.112	20	209	205	413	ACTTCCTGAAAGCAGCAACC	59.478	20	CGTCGTCTTCGATTCTGAGG	60.934	20	208	205	412	ACTTCCTGAAAGCAGCAACC	59.478	20	GTCGTCGTCTTCGATTCTGAG	60.005	21	210	205	414
WMU13923	1	(AGA)6	18	255	272	GTGGGGAAGGGTCCTACTGT	60.23	20	ATGGCGCTGTGATTCCTAAT	59.556	20	269	59	327	GGAAGGGTCCTACTGTGGGT	60.23	20	ATGGCGCTGTGATTCCTAAT	59.556	20	265	63	327	GTGGGGAAGGGTCCTACTGT	60.23	20	AATGGCGCTGTGATTCCTAA	60.606	20	270	59	328
WMU13949	1	(AAG)7	21	119	139
WMU13952	1	(TCT)6	18	126	143	CGTTCTGTGCTTCTTGTTCG	59.634	20	CACCAGAGGAACTCACCGAT	60.112	20	174	47	220	CGTTCTGTGCTTCTTGTTCG	59.634	20	CTCCGCATGTCAATCAACAC	60.12	20	267	47	313	CGTTCTGTGCTTCTTGTTCG	59.634	20	GCATGTCAATCAACACCACC	59.819	20	263	47	309
WMU13979	1	(TC)7	14	298	311
WMU14014	1	(GGT)5	15	42	56	GAGGAGGTGGTTACGGTGGT	61.2	20	ACCCATCGGTAATCGGTACA	60.074	20	268	4	271	GAGGAGGTGGTTACGGTGGT	61.2	20	AAAAAGAGTGCACCCAAACG	60.147	20	248	4	251	GTTACGGTGGTGGACGTGAC	61.3	20	ACCCATCGGTAATCGGTACA	60.074	20	259	13	271
WMU14023	1	(TTC)8	24	146	169	ACATTGACAGGATCCACCGT	60.246	20	GGAATTGCAATAGACTGAAAGAAA	58.863	24	151	63	213	ACATTGACAGGATCCACCGT	60.246	20	GGAATTGCAATAGACTGAAAGAAAG	59.709	25	151	63	213	ACATTGACAGGATCCACCGT	60.246	20	AAGGAATTGCAATAGACTGAAAGAA	59.709	25	153	63	215
WMU14033	1	(CTT)7	21	44	64	TCCAAAATCACGTGAATCTAGTCT	59.2	24	ACAGAAATTTCCCGACGATG	59.933	20	200	12	211	TCCAAAATCACGTGAATCTAGTCT	59.2	24	CAGAAATTTCCCGACGATGT	59.933	20	199	12	210	TCCAAAATCACGTGAATCTAGTCT	59.2	24	CATCCCCGGAGTTACAGAAA	59.926	20	213	12	224
WMU14035	1	(GAA)8	24	1	24
WMU14056	1	(AAT)6	18	710	727
WMU14061	1	(AAGAA)6	30	272	301	CTTCCTTCGACATTTCTCGG	59.807	20	GAACAAAGGTTTTCCACCCA	59.807	20	175	236	410	GGCGCAGAGTACTTCAGCTT	59.786	20	GAACAAAGGTTTTCCACCCA	59.807	20	237	174	410	CTTCCTTCGACATTTCTCGG	59.807	20	CACCATTCATTTTCCTTCCG	60.301	20	229	236	464
WMU14063	1	(TCT)6	18	131	148	CATTCACAAGAGGCCGTTCT	60.255	20	CACCAGAGGAACTCACCGAT	60.112	20	191	36	226	CGTTCTGTGCTTCTTGTTCG	59.634	20	CACCAGAGGAACTCACCGAT	60.112	20	177	50	226	GCCGTTCTGTGCTTCTTGTT	60.44	20	CACCAGAGGAACTCACCGAT	60.112	20	179	48	226
WMU14068	1	(CTT)5	15	207	221	AGTGGAGATTCCAATGTCGG	59.927	20	AATCTCCAAAATCCCTCCGT	59.766	20	253	126	378	TTGCTTGAGCACCTTGAAGA	59.716	20	CTCAATCTTTGCTCCCTTGC	59.955	20	262	153	414	AGTGGAGATTCCAATGTCGG	59.927	20	AAATCTCCAAAATCCCTCCG	60.258	20	254	126	379
WMU14091	1	(CTT)16	48	33	80
WMU14110	1	(TGG)7	21	211	231	TGTTCGTCAAAGCAATAGCG	60.014	20	GAGTGGCCCACGATAGAAGA	60.218	20	230	38	267	GGCCGCTGATTTGTTGTTAT	59.967	20	GAGTGGCCCACGATAGAAGA	60.218	20	118	150	267	CATACTTGAGGCACAGCAGC	59.621	20	GAGTGGCCCACGATAGAAGA	60.218	20	198	70	267
WMU14115	1	(GCC)5	15	15	29
WMU14129	1	(TGG)5	15	101	115	GGCGGAGCAGAGATGTTAAG	59.978	20	CCTTTTAAAACGCCCTGTGA	60.103	20	232	74	305	GGCGGAGCAGAGATGTTAAG	59.978	20	TCCTTTTAAAACGCCCTGTG	60.103	20	233	74	306	CATCGTCATCAAACCCACTG	59.96	20	CCTTTTAAAACGCCCTGTGA	60.103	20	278	28	305
WMU14151	1	(TC)9	18	39	56	ATCCCTAAGCTTTGCCACAC	59.198	20	TAAGAGAGGCCGCACTGAAT	59.978	20	145	1	145	CCCTAAGCTTTGCCACACAG	60.817	20	TAAGAGAGGCCGCACTGAAT	59.978	20	143	3	145	ATCCCTAAGCTTTGCCACAC	59.198	20	AAAAGGAGAGTGGCGATGAA	59.813	20	182	1	182
WMU14177	1	(AG)9	18	191	208	GTGGATCTTGTTTGAGGACCA	59.958	21	GGCTTTGGAGAATCTCTTTCC	59.298	21	100	144	243	TGTGGATCTTGTTTGAGGACC	59.958	21	GGCTTTGGAGAATCTCTTTCC	59.298	21	101	143	243	TGGATCTTGTTTGAGGACCA	59.059	20	CCTCTGCTTCAAACAATGTGA	58.912	21	219	145	363
WMU14180	1	(TTA)5	15	396	410
WMU14181	1	(CTT)5	15	182	196	GCTTCAACCTTGCGATTCTC	59.962	20	GCTTCCTGGCTTGTCAATTC	59.82	20	280	11	290	CCCCTTGGATACATGCTGTT	59.813	20	AGGAAGAGGGCAGTTCCAAT	60.074	20	234	145	378	CAAATGCCTTTCAGGACGTT	60.11	20	GCTTCCTGGCTTGTCAATTC	59.82	20	240	51	290
WMU14204	1	(TCTT)8	32	27	58	TTTTCCCCAAAATTTTCAACC	60.023	21	TTGGAAGAAATCGGCAAAAC	60.053	20	170	4	173	TTTTCCCCAAAATTTTCAACC	60.023	21	GGGGTTAAAGCCAAAGAAGC	60.075	20	150	4	153	TTTTCCCCAAAATTTTCAACC	60.023	21	TAAAGCCAAAGAAGCGGAGA	60.089	20	145	4	148
WMU14209	1	(AGA)7	21	330	350	GGGAAGGAATTTGGACGATT	60.131	20	TAATGGCGACTGCCTTTCTT	59.845	20	157	259	415	GTCGTCTTTCCAGAACCGAG	59.844	20	TAATGGCGACTGCCTTTCTT	59.845	20	274	142	415	AGTCGTCTTTCCAGAACCGA	59.844	20	TAATGGCGACTGCCTTTCTT	59.845	20	275	141	415
WMU14216	1	(AT)8	16	671	686
WMU14225	1	(TCA)5	15	67	81	GAACACTCCCAGCTCCTCAG	59.986	20	TGACGAGCTGAAAAATGACG	59.988	20	178	30	207	GAACACTCCCAGCTCCTCAG	59.986	20	TGTCTATGGTTGACGAGCCA	60.263	20	221	30	250	GATGAACACTCCCAGCTCCT	59.258	20	TGACGAGCTGAAAAATGACG	59.988	20	181	27	207
WMU14225	2	(AG)7	14	372	385
WMU14269	1	(CTT)6	18	1	18
WMU14272	1	(TTC)9	27	405	431	GCCAGGGATGTATCCAAAGA	59.894	20	GGGACTCCCCACTACTTCTAAA	58.647	22	224	258	481	ATGCCAGGGATGTATCCAAA	60.155	20	GGGACTCCCCACTACTTCTAAA	58.647	22	226	256	481	AAAGACACCAAGAGGAGGCA	59.844	20	GGGACTCCCCACTACTTCTAAA	58.647	22	154	328	481
WMU14273	1	(GA)6	12	63	74	GGGGGAGGGGATTAAAAGA	60.074	19	TGAGAGAAAATGAGGAGCGG	60.474	20	106	24	129	GGGGGAGGGGATTAAAAGAA	61.302	20	TGAGAGAAAATGAGGAGCGG	60.474	20	106	24	129	GGGGAGGGGATTAAAAGAAT	58.262	20	TGAGAGAAAATGAGGAGCGG	60.474	20	105	25	129
WMU14328	1	(AG)7	14	201	214	TCGAGCTCGGAGATTGAGAT	60.057	20	CAAAATTACCCCTTTTCCTTTT	57.735	22	228	13	240	ATCGAGCTCGGAGATTGAGA	60.057	20	CAAAATTACCCCTTTTCCTTTT	57.735	22	229	12	240	TCGGAGATTGAGATCTTGCC	60.303	20	CAAAATTACCCCTTTTCCTTTT	57.735	22	222	19	240
WMU14342	1	(TCT)14	42	61	102	GACGATCCTCAAAAGCTTCAA	59.443	21	TGTCTGGACCTGGAGGATTC	60.048	20	243	3	245	CGATCCTCAAAAGCTTCAACA	60.372	21	TGGAGGATTCCAAGAAGGAA	59.6	20	231	5	235	CGATCCTCAAAAGCTTCAACA	60.372	21	GAAGGAAGATCTGGCGAAGA	59.508	20	142	5	146
WMU14345	1	(TC)6	12	336	347	GCCGAGCGTTATGATGAAAT	60.067	20	ACTCCATTGCCGACAAAAAC	59.978	20	234	182	415	GCCGAGCGTTATGATGAAAT	60.067	20	CTCCAACAAAGCCTAGACCG	59.869	20	258	182	439	GCCGAGCGTTATGATGAAAT	60.067	20	TGGTTCTCTCCAACAAAGCC	60.232	20	265	182	446
WMU14347	1	(TA)6	12	278	289	ATCTTCCTTCTCGGCCTCTG	60.862	20	GATGCTTTGAGAAAGAGTGGA	57.126	21	114	206	319	CCTCTGCAGCCTTCTTCAAT	59.574	20	GATGCTTTGAGAAAGAGTGGAT	57.548	22	100	220	319	ATCTTCCTTCTCGGCCTCTG	60.862	20	TGCTTTGAGAAAGAGTGGATATTG	59.793	24	112	206	317
WMU14363	1	(AAG)11	33	184	216	GTGAGTGAGAAGGCCGAGAC	59.993	20	CTGTTTGAGGGTGGACGTTT	60.005	20	211	138	348	GTGAGTGAGAAGGCCGAGAC	59.993	20	TCCAAATGGAAGATCAAGCC	60.014	20	148	138	285	ATGGGGTTAGGGGTTTCAAG	60.046	20	CTGTTTGAGGGTGGACGTTT	60.005	20	230	119	348
WMU14363	2	(GA)7	14	429	442
WMU14407	1	(GAA)6	18	198	215	GGGAATTCCACTTCCCATTT	59.996	20	TCTTCTTCGGATTCAGCGAT	59.917	20	275	1	275	GGGAATTCCACTTCCCATTT	59.996	20	TCTTCGGATTCAGCGATTTT	59.784	20	272	1	272	GGGAATTCCACTTCCCATTT	59.996	20	TTCTTCGGATTCAGCGATTT	59.784	20	273	1	273
WMU14423	1	(CTC)6	18	124	141	TCCGAACCATCGTCTTCTTC	60.195	20	GAGGATTGGAGATGGGGAAT	60.096	20	256	21	276	TCTCTCCGAACCATCGTCTT	59.803	20	GAGGATTGGAGATGGGGAAT	60.096	20	260	17	276	TCTCCGAACCATCGTCTTCT	59.803	20	GAGGATTGGAGATGGGGAAT	60.096	20	258	19	276
WMU14430	1	(AG)6at(AGA)6	32	375	406
WMU14432	1	(GAA)5aagacacagt(AG)21	67	202	268	CGGACATGGTGGAGAAGACT	60.112	20	ACGACAACAAACCACTGCAC	59.648	20	200	109	308	TGGTCTGTTATTCGATCCCC	59.75	20	ACGACAACAAACCACTGCAC	59.648	20	225	84	308	GGGATGGTTCTGGTATTGGA	59.605	20	ACGACAACAAACCACTGCAC	59.648	20	146	163	308
WMU14464	1	(GA)6	12	91	102	GCAGCAGAAAAAGAGAACGG	60.132	20	AATTGATTCTCGACGATGGC	60.043	20	117	22	138	GGCAGCAGAAAAAGAGAACG	60.132	20	AATTGATTCTCGACGATGGC	60.043	20	118	21	138	ACCAACTCAAAAGGCAGCAG	60.431	20	AATTGATTCTCGACGATGGC	60.043	20	130	9	138
WMU14484	1	(CTA)5	15	488	502	CCTTTTCCTGTTTCCCATCA	59.903	20	TTCGTTTTAAGCAAATTCCTCTG	59.79	23	103	447	549	TCAACTCCCAGAAGCAACCT	59.844	20	TTCGTTTTAAGCAAATTCCTCTG	59.79	23	211	339	549	TTCAACTCCCAGAAGCAACC	60.232	20	TTCGTTTTAAGCAAATTCCTCTG	59.79	23	212	338	549
WMU14495	1	(GCT)6	18	105	122	GTGGGTTTGACTGAGCGTG	60.302	19	TGCTGATTTTGCACTTGAGG	59.988	20	151	62	212	AGTGGGTTTGACTGAGCGTG	61.307	20	TGCTGATTTTGCACTTGAGG	59.988	20	152	61	212	CAGTGGGTTTGACTGAGCGT	61.307	20	TGCTGATTTTGCACTTGAGG	59.988	20	153	60	212
WMU14501	1	(CT)7	14	1	14
WMU14529	1	(TTA)5	15	377	391
WMU14535	1	(AAT)5	15	495	509
WMU14550	1	(GCA)9	27	446	472	CGTCGATTGAGAAAGAAGGC	59.955	20	TTTAGTGGTAGTGCTAACAAGCTG	57.94	24	268	236	503	CGTCGATTGAGAAAGAAGGC	59.955	20	TGTTTAGTGGTAGTGCTAACAAGC	57.808	24	270	236	505	CGAAACTCGAGGAAAATGGA	60.184	20	TTTAGTGGTAGTGCTAACAAGCTG	57.94	24	233	271	503
WMU14567	1	(CT)8	16	122	137
WMU14577	1	(AC)6	12	174	185	TCCACTCCACCCTTTGTTTC	59.943	20	AAGGGGATTCAATTTCACACC	60.046	21	133	116	248	CTAAGGCAAGGCATTGTGGT	60.132	20	AAGGGGATTCAATTTCACACC	60.046	21	154	95	248	GTGTCCACTCCACCCTTTGT	59.859	20	AAGGGGATTCAATTTCACACC	60.046	21	136	113	248
WMU14586	1	(TTA)5	15	210	224
WMU14604	1	(TAA)8	24	377	400	CTTCCTGCACTTTTCAAGCC	59.993	20	GCAAATACAGATCGCTAACAATAGA	58.954	25	196	266	461	CTTCCTGCACTTTTCAAGCC	59.993	20	GCAAATACAGATCGCTAACAATAGAA	60.071	26	196	266	461	CTTCCTGCACTTTTCAAGCC	59.993	20	AGCAAATACAGATCGCTAACAATAGA	59.769	26	197	266	462
WMU14630	1	(AT)6	12	8	19
WMU14671	1	(GA)11	22	140	161	TGGTGAAAGGGGAGAAACTG	60.081	20	ACAACGAAGAAGAAGAAGGAAGT	57.785	23	109	102	210	GGGATGGTGTACTGTGGGAC	60.096	20	ACAACGAAGAAGAAGAAGGAAGT	57.785	23	210	1	210	TGGTGAAAGGGGAGAAACTG	60.081	20	CAACGAAGAAGAAGAAGGAAGTAA	58.339	24	108	102	209
WMU14680	1	(AGA)6aagagaagaagagaag(AGT)9	61	340	400
WMU14692	1	(TTC)5	15	122	136	ACCTGCAAAGAGTGTTGCCT	59.914	20	CAACCAAACAGAAAAAGGGG	59.443	20	133	33	165	ACCTGCAAAGAGTGTTGCCT	59.914	20	CCAACCAAACAGAAAAAGGG	59.443	20	134	33	166	ACCTGCAAAGAGTGTTGCCT	59.914	20	CCCAACCAACCAAACAGAAA	60.756	20	139	33	171
WMU14697	1	(TAA)6	18	277	294
WMU14713	1	(AG)13	26	476	501
WMU14727	1	(GA)8	16	27	42	TCACAAAGATTCGAAACTGGAA	59.724	22	CATTGCTACGCGCTATTTGA	60.002	20	122	1	122	TCACAAAGATTCGAAACTGGAA	59.724	22	AGGTGAATCTGGGAGTGGTG	59.962	20	271	1	271	TCACAAAGATTCGAAACTGGAA	59.724	22	CTGCACATGGTGCTGAAGTT	59.905	20	212	1	212
WMU14729	1	(AAT)11	33	1095	1127	GTCAAGTGATTTGGGCATCC	60.326	20	TTGATGTACATGATCGCCAAT	58.86	21	199	975	1173	GTCAAGTGATTTGGGCATCC	60.326	20	TGATGTACATGATCGCCAATTT	60.217	22	198	975	1172	GTCAAGTGATTTGGGCATCC	60.326	20	ATTGATGTACATGATCGCCA	57.342	20	200	975	1174
WMU14736	1	(TTC)13ttt(TTC)6	60	100	159	TTCTCTCTCCCCACCATCAG	60.191	20	TCATCATCTTTATGGCGCTG	59.792	20	204	70	273	TTCTCTCTCCCCACCATCAG	60.191	20	GGCGCTGAGAAATAACCAAA	60.209	20	191	70	260	TTCTCTCTCCCCACCATCAG	60.191	20	GGCCTTGATCCAATTACCAA	59.762	20	123	70	192
WMU14740	1	(CTT)6	18	381	398	GCTTTTAGCCCAAACACTGC	59.889	20	GCTCATTTCGTCAGTGGACA	59.837	20	244	261	504	TCGCTTTTAGCCCAAACACT	59.883	20	GCTCATTTCGTCAGTGGACA	59.837	20	246	259	504	ACTTGCCACGACATCTTTCC	60.119	20	GCTCATTTCGTCAGTGGACA	59.837	20	150	355	504
WMU14744	1	(AG)6	12	503	514	GAGAACAGAGAGCGCCATTC	60.104	20	CGCCCCTTACCTCTAAAACC	59.96	20	261	278	538	GAGAACAGAGAGCGCCATTC	60.104	20	CCGCCCCTTACCTCTAAAAC	59.96	20	262	278	539	CGGAGTAAAGGTTTCAGCCA	60.241	20	CCGCCCCTTACCTCTAAAAC	59.96	20	164	376	539
WMU14750	1	(TC)6	12	505	516	CATGCGAACAGAAGGACTAGG	59.883	21	CAGAATAACGCCCCCAAGTA	59.953	20	185	455	639	GGACTACATGCGAACAGAAGG	59.749	21	CAGAATAACGCCCCCAAGTA	59.953	20	191	449	639	CATTTGGACTACATGCGAACA	59.6	21	CAGAATAACGCCCCCAAGTA	59.953	20	196	444	639
WMU14763	1	(GA)8	16	281	296	AAATGGAGCGGAGACAGAGA	59.95	20	GAGAAGGAGAAAGAAAATTAAAAACA	57.863	26	173	167	339	GAAATGGAGCGGAGACAGAG	59.95	20	GAGAAGGAGAAAGAAAATTAAAAACA	57.863	26	174	166	339	GGGAAGACGACGGTGAAATA	59.933	20	GAGAAGGAGAAAGAAAATTAAAAACA	57.863	26	124	216	339
WMU14784	1	(TTC)5	15	24	38	ACGATTTTGGCCGAAACAA	61.385	19	GTGAAGCCCTATGCAGAAGC	59.985	20	215	1	215	ACGATTTTGGCCGAAACAA	61.385	19	GAAGCCCTATGCAGAAGCAG	60.118	20	213	1	213	ACGATTTTGGCCGAAACAA	61.385	19	ACCACAGTGAAGCCCTATGC	60.142	20	221	1	221
WMU14852	1	(AT)8	16	518	533
WMU14885	1	(CT)6	12	21	32
WMU14892	1	(GA)15ggagggtgggggtggggg(GA)6	60	550	609
WMU14906	1	(AG)14	28	353	380	TGAGGCTGCGAATATAGCCT	59.967	20	CGCCACTTCCGTAACTCTAA	58.054	20	263	149	411	GAAGAGCGAAACAATGAGGC	59.962	20	CGCCACTTCCGTAACTCTAA	58.054	20	277	135	411	TTGGGGAAAATTACGTCAGC	59.938	20	CGCCACTTCCGTAACTCTAA	58.054	20	215	197	411
WMU14916	1	(AGA)5	15	417	431
WMU14927	1	(CT)9	18	1	18
WMU14955	1	(CCA)5	15	93	107	TCCACCAATGTGGATTGAAA	59.75	20	GGGCCTTCGTATACAGGTGA	59.955	20	160	7	166	ACAAAGCTCACGAGCAATCC	60.406	20	GGGCCTTCGTATACAGGTGA	59.955	20	133	34	166	GAGCAATCCCCAGTTTACCA	59.933	20	GAGAGGCGTACGAAACTCCA	60.397	20	157	45	201
WMU14970	1	(AAG)6aggaaga(AGG)5	40	136	175	CCCCATTTCCATTTTTCCTT	59.992	20	GTGGATTGTGGCTGATGTTG	59.967	20	191	89	279	TGAACCAACAATTCCCCATT	60.029	20	GTGGATTGTGGCTGATGTTG	59.967	20	204	76	279	TTGAACCAACAATTCCCCAT	60.029	20	GTGGATTGTGGCTGATGTTG	59.967	20	205	75	279
WMU14976	1	(CT)8	16	203	218
WMU14979	1	(TTC)8	24	191	214	CTCATGCCCTACCAAGGTGT	59.989	20	GGAATTGCAATAGACTGAAAGAAA	58.863	24	249	9	257	CTCATGCCCTACCAAGGTGT	59.989	20	GGAATTGCAATAGACTGAAAGAAAG	59.709	25	249	9	257	CTCATGCCCTACCAAGGTGT	59.989	20	AAGGAATTGCAATAGACTGAAAGAA	59.709	25	251	9	259
WMU14987	1	(CCT)5	15	254	268	GGGATGAAACAAAACCACTGA	59.822	21	TGCAACAATGGAGAAGAGGA	59.369	20	187	122	308	CCACCAATAAGGGATGAAACA	59.671	21	TGCAACAATGGAGAAGAGGA	59.369	20	197	112	308	CACCCTTTTTCCTTTTGTGAA	59.094	21	GGAGAAGAAGAAGGCCAGGT	59.817	20	268	180	447
WMU15034	1	(CTTC)5	20	9	28
WMU15045	1	(TTCTCC)6	36	569	604	GATGAAGCAGTCATCGCAAA	59.955	20	CCGTCGCTACTGCTCTGTAA	59.245	20	280	379	658	GTGAGGTCGAAGACCTGGAG	59.835	20	CCGTCGCTACTGCTCTGTAA	59.245	20	229	430	658	GGATTTCTCGTGAGGTCGAA	60.195	20	CCGTCGCTACTGCTCTGTAA	59.245	20	238	421	658
WMU15059	1	(GAA)6	18	107	124	CAAAATATGACATGCAAAATCCA	59.725	23	CCACTGTGTTGGTTTCCCTC	60.399	20	136	16	151	CAAAATATGACATGCAAAATCCA	59.725	23	TCCACTGTGTTGGTTTCCCT	60.399	20	137	16	152	CAAAATATGACATGCAAAATCCA	59.725	23	CTCCACTGTGTTGGTTTCCC	60.399	20	138	16	153
WMU15125	1	(GAG)6	18	288	305	AAAGCCCTACAAAACAGCGA	59.883	20	CTCTTCCCTTCTCCCAATCC	60.008	20	242	206	447	AAAGCCCTACAAAACAGCGA	59.883	20	CTTCCCTTCTCCCAATCCTC	60.008	20	240	206	445	AAAGCCCTACAAAACAGCGA	59.883	20	TCTTCCCTTCTCCCAATCCT	60.008	20	241	206	446
WMU15126	1	(CTT)7ca(TC)6	35	31	65	AGCAATTAATCGCCGTTTTC	59.216	20	ATCGACTTCACCACCCATTC	59.786	20	235	3	237	GCAATTAATCGCCGTTTTCT	59.216	20	ATCGACTTCACCACCCATTC	59.786	20	234	4	237	AGCAATTAATCGCCGTTTTC	59.216	20	CTCGAAATTAGCGGCCATAC	59.704	20	145	3	147
WMU15139	1	(AG)8	16	550	565
WMU15158	1	(CT)9	18	2	19
WMU15163	1	(AG)6gt(AGA)6	32	258	289
WMU15177	1	(CT)6	12	67	78	ATTGGTCGATTCTGCAATCC	59.9	20	CCTCACTGGTCCCTTGACAT	59.962	20	229	3	231	ATTGGTCGATTCTGCAATCC	59.9	20	CCTCTCAGACTCCAACAGGG	59.828	20	265	3	267	ATTGGTCGATTCTGCAATCC	59.9	20	CACTGGTCCCTTGACATTCC	60.363	20	226	3	228
WMU15203	1	(AGA)8	24	44	67	AAACTACTACTTTCCTTTGTCTTTGTG	57.871	27	TTGGGGTTAAGACCAAGCAG	60.103	20	191	12	202	AAACTACTACTTTCCTTTGTCTTTGTG	57.871	27	CATCTTTGTTCCGGGAATGT	59.79	20	216	12	227	AAACTACTACTTTCCTTTGTCTTTGTG	57.871	27	AGGCAGCAGAATAGCGAGAA	60.257	20	125	12	136
WMU15231	1	(TAC)5aaatcatcatcaattggagaatat(TAA)6tagcatgaaaatcttggaggagacacaagggattaacaatttgtcaagaaattttcttggaattcaaccaaatgatgatcaattctggaattctagtact(ACA)5	172	309	480	CAGGGAACATCTTGCATCCT	60.073	20	TTTTGATCACTACTCCATGCAA	58.294	22	253	260	512	GCATCCTCCACAGCCATTAT	59.923	20	TTTTGATCACTACTCCATGCAA	58.294	22	240	273	512	CAGGGAACATCTTGCATCCT	60.073	20	AATTTTGATCACTACTCCATGCAA	59.904	24	255	260	514
WMU15237	1	(TTCC)5	20	682	701	GGTGTGACGGAATCCAGAGT	59.969	20	GAATCGCCTTCGCTTACAAC	59.851	20	206	584	789	TGTGACGGAATCCAGAGTGA	60.246	20	GAATCGCCTTCGCTTACAAC	59.851	20	204	586	789	TGACGGAATCCAGAGTGAAA	59.215	20	GAATCGCCTTCGCTTACAAC	59.851	20	202	588	789
WMU15246	1	(CT)9	18	499	516
WMU15249	1	(CCA)6	18	57	74	AAAGCCATGGCAGAAGAAGA	59.955	20	AAATTCAACTTGGCACCAGC	60.118	20	176	31	206	AAAGCCATGGCAGAAGAAGA	59.955	20	TAAATGATGCCAGGGGATGT	60.155	20	227	31	257	AAAGCCATGGCAGAAGAAGA	59.955	20	AAATGATGCCAGGGGATGTA	60.155	20	226	31	256
WMU15282	1	(AGG)5	15	187	201	AGCCTACTGAAAGCAACCCA	59.875	20	CTTCTGTTGGGCTTTTGCTC	59.993	20	124	113	236	GCCTACTGAAAGCAACCCAA	60.249	20	CTTCTGTTGGGCTTTTGCTC	59.993	20	123	114	236	AGCCTACTGAAAGCAACCCA	59.875	20	TGCAAATTCAGGTCGTCAAG	59.84	20	220	113	332
WMU15285	1	(GAA)6	18	135	152
WMU15296	1	(AAG)10	30	459	488
WMU15314	1	(AG)7	14	444	457
WMU15328	1	(CT)14	28	367	394	GCTTAACCCATCAGCCATGT	59.962	20	TAAGCCAAGACCCCTTGATG	60.066	20	277	174	450	GCTTAACCCATCAGCCATGT	59.962	20	TCTAAGCCAAGACCCCTTGA	59.807	20	279	174	452	TTGGCTTTTGGATTCTGCTT	59.823	20	TAAGCCAAGACCCCTTGATG	60.066	20	245	206	450
WMU15329	1	(TCT)15	45	311	355	TGGATTGCAAAACAAAACCC	60.712	20	AAATTGGGGGTAGGACCTTG	60.046	20	220	285	504	ATGTTAGGGAATGGTCGGTG	59.67	20	TTTGTGAGGGAGAAAGAGCG	60.508	20	273	198	470	AAAGCGACTTTGCCATATCC	59.186	20	AAATTGGGGGTAGGACCTTG	60.046	20	263	242	504
WMU15338	1	(TCT)7	21	139	159	TGCAATTTCAGCAGGACATC	59.805	20	ATTGATTCGAAAGTCACCGC	60.081	20	195	42	236	TGCAATTTCAGCAGGACATC	59.805	20	TGTTTTGTGGTCATTCCCAA	59.792	20	254	42	295	TCTGCAATTTCAGCAGGACA	60.539	20	ATTGATTCGAAAGTCACCGC	60.081	20	197	40	236
WMU15398	1	(TTC)5	15	106	120	TCAATTCCCACAGCTTCTCC	60.195	20	CCCCAAGACAGAGGGAAGTA	59.133	20	159	19	177	CAAGAAGCTCCCATCTTCCA	60.331	20	CCCCAAGACAGAGGGAAGTA	59.133	20	125	53	177	TCAATTCCCACAGCTTCTCC	60.195	20	GAACTCCCCAAGACAGAGGG	61.021	20	164	19	182
WMU15418	1	(TC)9	18	170	187
WMU15424	1	(CCA)6	18	435	452
WMU15428	1	(TA)6	12	107	118	CGTTGTCCCCATCTTTTCTC	59.526	20	CGTCCCCAGTATGATACAACC	59.184	21	150	57	206	AACCGTTGTCCCCATCTTTT	60.59	20	CGTCCCCAGTATGATACAACC	59.184	21	153	54	206	AAACCGTTGTCCCCATCTTT	60.59	20	CGTCCCCAGTATGATACAACC	59.184	21	154	53	206
WMU15452	1	(CTT)5	15	119	133	CTGTTTTGTGGTCATGGCTG	60.152	20	GCATCTACAAACTGCCCCAT	59.962	20	256	45	300	CTGTTTTGTGGTCATGGCTG	60.152	20	ATGAGTTCCTCCTCTGCCAA	59.803	20	195	45	239	CTGTTTTGTGGTCATGGCTG	60.152	20	TGATGAGTTCCTCCTCTGCC	60.349	20	197	45	241
WMU15463	1	(AG)7	14	31	44
WMU15470	1	(TC)6	12	229	240	TCAGGATTCCCCACAACTTC	59.903	20	CCGAAACCGAAAAGAAACAA	60.081	20	167	142	308	CTGTGTTTGAGTGAAGGCCA	59.873	20	CCGAAACCGAAAAGAAACAA	60.081	20	239	70	308	ATCATCAGGATTCCCCACAA	60.135	20	CCGAAACCGAAAAGAAACAA	60.081	20	171	138	308
WMU15504	1	(AGA)7	21	52	72	CGGGACTCCCCACTACTTCT	60.502	20	TCACTTGGTGGTGGCATAAA	59.964	20	250	2	251	CGGGACTCCCCACTACTTCT	60.502	20	GCCAGGGATGTATCCAAAGA	59.894	20	217	2	218	CGGGACTCCCCACTACTTCT	60.502	20	ATGCCAGGGATGTATCCAAA	60.155	20	219	2	220
WMU15529	1	(AGA)9	27	193	219	GAAGAGCGAGATGTCGGAAG	60.096	20	GTTCTACGTAGTCTAACGTTTAGGTTT	57.14	27	143	109	251	GCACGCCACAATTACTTCCT	60.14	20	GTTCTACGTAGTCTAACGTTTAGGTTT	57.14	27	185	67	251	GAAACTGCACGCCACAATTA	59.735	20	GTTCTACGTAGTCTAACGTTTAGGTTT	57.14	27	191	61	251
WMU15541	1	(TTA)7	21	444	464
WMU15581	1	(CT)10	20	77	96
WMU15590	1	(CT)7	14	428	441	CTAGCATGGCGACGACTGTA	60.035	20	TTTTTACTAGGAAACCCATCTTCA	58.325	24	180	308	487	TACACTCTAGCATGGCGACG	60.035	20	TTTTTACTAGGAAACCCATCTTCA	58.325	24	186	302	487	TAGCATGGCGACGACTGTAG	60.035	20	TTTTTACTAGGAAACCCATCTTCA	58.325	24	179	309	487
WMU15597	1	(CAGT)6	24	228	251	AAAGGCAAGTGAAGCCTGAG	59.615	20	GCCTAAAAGCAAGGCTTGAG	59.248	20	163	169	331	GGCAAGTGAAGCCTGAGTGT	60.453	20	GCCTAAAAGCAAGGCTTGAG	59.248	20	160	172	331	AGGCAAGTGAAGCCTGAGTG	60.589	20	GCCTAAAAGCAAGGCTTGAG	59.248	20	161	171	331
WMU15600	1	(TC)6	12	32	43	GCCGTATCAGCCTCATTGAT	60.066	20	CGGTTGACTGAGGAGAGGAG	59.978	20	131	9	139	GCCGTATCAGCCTCATTGAT	60.066	20	CCCATCCCGATAGAGAGACA	60.027	20	268	9	276	GCCGTATCAGCCTCATTGAT	60.066	20	CCATTTAGATGGGCTCATGG	60.288	20	228	9	236
WMU15614	1	(ATG)7	21	258	278	TGCGGTTAGGATCAATTGTG	59.542	20	ATGGGACAAAAGGGAAAAGG	60.159	20	221	115	335	TGCGGTTAGGATCAATTGTG	59.542	20	GGGACAAAAGGGAAAAGGAA	60.271	20	219	115	333	TGCGGTTAGGATCAATTGTG	59.542	20	CACGCAAAAACCTAAGGGTC	59.609	20	253	115	367
WMU15660	1	(TCC)5	15	51	65	TCCTCTCTTCTCTCTCCCCC	59.883	20	GTAGTGGACTCGGCTCCAGA	60.408	20	215	2	216	TCCTCTCTTCTCTCTCCCCC	59.883	20	GCGCCGTAGGAAAATGTAGT	59.252	20	233	2	234	TCCTCTCTTCTCTCTCCCCC	59.883	20	GCGGCATTTATTGTTGTGGT	60.762	20	136	2	137
WMU15660	2	(TTA)9	27	668	694
WMU15669	1	(TTA)7	21	126	146	CAGCAAATACAGATCGCTAACAA	59.459	23	CTTCCTGCACTTTTCAAGCC	59.993	20	195	62	256	CAGCAAATACAGATCGCTAACAA	59.459	23	ATGCCTCTGCTCTTTGCTTC	59.723	20	228	62	289	CAGCAAATACAGATCGCTAACA	58.149	22	CTTCCTGCACTTTTCAAGCC	59.993	20	195	62	256
WMU15730	1	(TAT)13	39	52	90	GGTTGGTCATCACTCAAACAAA	59.875	22	CTTGATCCTGTCTGCCCAAT	60.073	20	253	22	274	GGTTGGTCATCACTCAAACAAA	59.875	22	TGCCCAATTTGTTCCTTTTC	59.916	20	241	22	262	AGGTTGGTCATCACTCAAACAA	59.496	22	CTTGATCCTGTCTGCCCAAT	60.073	20	254	21	274
WMU15730	2	(TAT)5	15	389	403
WMU15731	1	(TC)6	12	569	580
WMU15744	1	(AG)6	12	556	567	CGGTTGACTGAGGAGAGGAG	59.978	20	GCCGTATCAGCCTCATTGAT	60.066	20	131	461	591	CCCATCCCGATAGAGAGACA	60.027	20	GCCGTATCAGCCTCATTGAT	60.066	20	270	322	591	AGTTAACCTTCGGTGGTCCC	60.225	20	GCCGTATCAGCCTCATTGAT	60.066	20	198	394	591
WMU15779	1	(GAA)6	18	171	188	GCAGAGAGGATCATTTGGGA	60.158	20	GCTTTTAGCCCAAACACTGC	59.889	20	266	45	310	GCAGAGAGGATCATTTGGGA	60.158	20	TCGCTTTTAGCCCAAACACT	59.883	20	268	45	312	ACTATCTCGGGGCGAAAACT	60.096	20	GACGTAAACTTGCCACGACA	59.764	20	213	11	223
WMU15798	1	(CT)9	18	2	19
WMU15818	1	(AGA)5	15	174	188	CATCGAAAAGTTCGACGACA	59.84	20	GTCATCCTTCTTCTCAGCCG	59.95	20	129	132	260	CCGGGTCCATTTCAAGATTA	59.756	20	GTCATCCTTCTTCTCAGCCG	59.95	20	226	35	260	CTGGGTTGCTTTCTTGGTTC	59.711	20	GTCATCCTTCTTCTCAGCCG	59.95	20	247	14	260
WMU15822	1	(TA)7	14	449	462
WMU15832	1	(AG)7	14	58	71	CAATCGCAATCCGCTAAGAT	60.196	20	AGTGGAGGTTGTGGTTTTCG	60.005	20	168	29	196	CAATCGCAATCCGCTAAGAT	60.196	20	CGCCTTTGTTCTGGCTAAAG	60.011	20	192	29	220	CAATCGCAATCCGCTAAGAT	60.196	20	ACTTCCATGGCCTTGATTTG	59.933	20	109	29	137
WMU15836	1	(GCT)7(TCT)6	39	13	51
WMU15842	1	(CT)9	18	2	19
WMU15859	1	(AGA)6(AAG)5	33	298	330
WMU15876	1	(TTC)9tcctc(TGA)7	53	229	281	AGCAGAGAAGGGGAAGGAAG	59.95	20	TCCTTGTGTGTTTATTGATGGAA	59.37	23	250	60	309	AGCAGAGAAGGGGAAGGAAG	59.95	20	TTCCTTGTGTGTTTATTGATGGA	59.37	23	251	60	310	AGAAGCAGAGAAGGGGAAGG	59.95	20	TCCTTGTGTGTTTATTGATGGAA	59.37	23	253	57	309
WMU15888	1	(CT)6	12	515	526	GCATGAAGTGGAGACAAGCA	59.992	20	AGGATGGCTAGCAGATTCCA	59.797	20	171	392	562	CGGGTAACTTTCCTTCCTCC	59.934	20	AGGATGGCTAGCAGATTCCA	59.797	20	251	312	562	TTCTTCTGCCCTAGAAGCCA	60.088	20	AGGATGGCTAGCAGATTCCA	59.797	20	139	424	562
WMU15891	1	(TC)7	14	247	260
WMU15918	1	(AG)9	18	231	248
WMU15922	1	(CCA)6	18	64	81	CGTAACCCCATCTCAAACCA	60.745	20	TTCTTCTTCCCTTGTGGTGG	60.081	20	109	2	110	CGTAACCCCATCTCAAACCA	60.745	20	CTTCTTCCCTTGTGGTGGTG	60.536	20	107	2	108	CGTAACCCCATCTCAAACCA	60.745	20	ACGCCGGAGTTTTCTTCTTC	60.743	20	123	2	124
WMU15933	1	(ATT)5	15	343	357	CACTTGGGAAGTCCTCGTGT	60.151	20	CATGTTACCTCAAGTTGGTCCAT	60.158	23	204	203	406	TCATGGGTCTCGCTCTAGGT	59.827	20	CATGTTACCTCAAGTTGGTCCAT	60.158	23	156	251	406	CACTTGGGAAGTCCTCGTGT	60.151	20	TGTTACCTCAAGTTGGTCCATTT	59.791	23	202	203	404
WMU15938	1	(AT)7	14	284	297
WMU15966	1	(TTC)6	18	64	81	CTCTCGTTTCGGTGTTCTCA	59.007	20	CAGAGCAAACAAAAATCCGA	58.892	20	137	21	157	TCTCGTTTCGGTGTTCTCACT	59.899	21	CAGAGCAAACAAAAATCCGA	58.892	20	136	22	157	CTCTCGTTTCGGTGTTCTCAC	59.899	21	CAGAGCAAACAAAAATCCGA	58.892	20	137	21	157
WMU15970	1	(GAA)6	18	479	496	ATGGTGTTCTGCCCCAATTA	60.192	20	CTACATAAACTGCCCCTCGC	59.73	20	226	387	612	ATGGTGTTCTGCCCCAATTA	60.192	20	GCTGCGTTTGAGGCATAATC	60.751	20	200	387	586	ATGGTGTTCTGCCCCAATTA	60.192	20	ATAAACTGCCCCTCGCAAAT	60.821	20	222	387	608
WMU16011	1	(CT)14	28	445	472
WMU16023	1	(AAG)5	15	286	300	ATCCAAATGCTTGTTCCGTC	59.939	20	TAACTAGCCGGCATCTGACC	60.235	20	207	186	392	ATCCAAATGCTTGTTCCGTC	59.939	20	TGGACTAACTAGCCGGCATC	60.235	20	212	186	397	CAGATGTTCAGCGACGAGAA	60.136	20	TGGACTAACTAGCCGGCATC	60.235	20	231	167	397
WMU16026	1	(TTA)8	24	659	682	GCCTTGGACAGTCCTTCAAT	59.141	20	TTGAACACATGCTTGCAAAA	58.882	20	273	472	744	GCCTTGGACAGTCCTTCAAT	59.141	20	GTTGAACACATGCTTGCAAAA	59.767	21	274	472	745	GCCTTGGACAGTCCTTCAAT	59.141	20	GAACACATGCTTGCAAAATCA	59.727	21	271	472	742
WMU16049	1	(GA)7	14	406	419	ATCCCAACAAAAATACCCCC	59.756	20	AACGTCTTCCGTCTCCTTCC	60.628	20	208	239	446	ATCCCAACAAAAATACCCCC	59.756	20	CGTAACGTCTTCCGTCTCCT	59.353	20	211	239	449	ATCCCAACAAAAATACCCCC	59.756	20	GCCGTAACGTCTTCCGTCT	60.27	19	213	239	451
WMU16053	1	(GGC)5	15	232	246	AAGAAGGCTGACCCTAAGGC	59.848	20	AGCATCCAAATCGACTCCAC	60.081	20	223	85	307	CACCAAGAAGGCTGACCCTA	60.246	20	AGCATCCAAATCGACTCCAC	60.081	20	227	81	307	AGGTAGTGGGCTCTGCAATG	60.277	20	AGCATCCAAATCGACTCCAC	60.081	20	264	44	307
WMU16076	1	(AT)8	16	233	248	TGGGGTGGATTTCTTAATGC	59.762	20	AGAAAACACATCCCCTTCCC	60.169	20	132	159	290	CATTTGTGGGGTGGATTTCT	59.647	20	CTTCCCCACCCTTAAAAAGC	59.939	20	124	153	276	GGGCATGAAGAAGATCAAGG	59.629	20	CTTCCCCACCCTTAAAAAGC	59.939	20	271	6	276
WMU16077	1	(GTC)5	15	121	135	CTCCTCCATGTCGGAACTGT	60.112	20	AATCCTCCTCACAACGCATC	60.081	20	153	38	190	CTCCTCCATGTCGGAACTGT	60.112	20	GAATCCTCCTCACAACGCAT	60.081	20	154	38	191	CTCCTCCATGTCGGAACTGT	60.112	20	TTTTCCACCCTTCACTCGAC	60.088	20	181	38	218
WMU16077	2	(AG)12	24	302	325
WMU16084	1	(GTA)5	15	581	595
WMU16085	1	(TTC)8	24	405	428	AGCATAAAATGATGCCAGGG	59.923	20	TGGTGTAGCAGGAACATTGG	59.566	20	222	244	465	GCCAGGGATGTATCCAAAGA	59.894	20	TGGTGTAGCAGGAACATTGG	59.566	20	209	257	465	ATGCCAGGGATGTATCCAAA	60.155	20	TGGTGTAGCAGGAACATTGG	59.566	20	211	255	465
WMU16089	1	(AG)7	14	335	348
WMU16131	1	(AC)6	12	463	474	AATCGGGAGGCTGAGAAAAT	60.039	20	TGAAGAAAACCTACAAAGCTCAA	58.249	23	205	298	502	AAATTGTGAAATGGGCGAAG	59.938	20	TGAAGAAAACCTACAAAGCTCAA	58.249	23	189	314	502	AGAAAATTGTGAAATGGGCG	59.938	20	TGAAGAAAACCTACAAAGCTCAA	58.249	23	192	311	502
WMU16136	1	(CCA)6	18	60	77	AAAGCCATGGCAGAAGAAGA	59.955	20	CTTGTGTTCATGGCTGTGCT	59.905	20	227	34	260	AAGCCATGGCAGAAGAAGAG	59.574	20	AAGGTGCTTGTGGTGCTTCT	59.914	20	127	35	161	CTAAAAGCCCTCAAAAGCCA	59.469	20	CTTGTGTTCATGGCTGTGCT	59.905	20	240	21	260
WMU16137	1	(CTG)6	18	51	68	GGTTGATTGATGTTGTTTAGTGG	58.415	23	AGCAGCCCAGATTTCCTTTT	60.208	20	131	1	131	GGTTGATTGATGTTGTTTAGTGGT	59.222	24	AGCAGCCCAGATTTCCTTTT	60.208	20	131	1	131	GGTTGATTGATGTTGTTTAGTGG	58.415	23	ATAAGCAAACAGCAGCCCAG	60.407	20	141	1	141
WMU16144	1	(CT)9	18	2	19
WMU16150	1	(TCT)15	45	23	67	GGACAAACAAAAACCCCTCA	59.807	20	GCTGCACTTGGACTTGATGA	59.992	20	206	1	206	GGACAAACAAAAACCCCTCA	59.807	20	TCACACAGCAGCGACTGAAT	60.627	20	258	1	258	GGACAAACAAAAACCCCTCA	59.807	20	ATCACACAGCAGCGACTGAA	60.627	20	259	1	259
WMU16171	1	(CA)9	18	106	123	AGGGACCAATGGTACAGTCG	59.844	20	TGTTTGAAGATTCGTGGGTG	59.541	20	128	77	204	AGGGACCAATGGTACAGTCG	59.844	20	TCGTGGGTGATTTGATATGG	59.2	20	117	77	193	AGGGACCAATGGTACAGTCG	59.844	20	ACGGGCTCAAATGGAGAAAT	60.826	20	273	77	349
WMU16208	1	(CAG)5	15	293	307	CCCTACCCGCAAATCAACTA	59.953	20	GTGTTGTCGGCACAATTCAC	60.016	20	240	259	498	CCCTACCCGCAAATCAACTA	59.953	20	AGTGTTGTCGGCACAATTCA	60.16	20	241	259	499	CCCTACCCGCAAATCAACTA	59.953	20	CAGTGTTGTCGGCACAATTC	60.16	20	242	259	500
WMU16211	1	(TC)6	12	25	36
WMU16225	1	(GGA)5	15	133	147	CAAAGTTTCAATGGCGGAAT	59.938	20	TTTCCACGACCACAACTCAA	60.128	20	175	25	199	GCGGAATTGGAGAATTTTGA	60.016	20	CCACGACCACAACTCAAGTG	60.194	20	159	38	196	CAAAGTTTCAATGGCGGAAT	59.938	20	CCACGACCACAACTCAAGTG	60.194	20	172	25	196
WMU16230	1	(CCG)5	15	175	189	GCTCTCTTAGCTCCGTCCAA	59.717	20	AGGAGAAACCTGGGTGACCT	59.968	20	207	138	344	CCGTCCAAATCCTCTGCTAC	59.694	20	AGGAGAAACCTGGGTGACCT	59.968	20	195	150	344	GTCCAAATCCTCTGCTACCG	59.694	20	AGGAGAAACCTGGGTGACCT	59.968	20	193	152	344
WMU16231	1	(CCG)5	15	301	315	AGGTTACTGGGGCACTCCTT	59.994	20	GGAGACGATGGATTCCTTGA	60.011	20	160	245	404	AAGGTTACTGGGGCACTCCT	59.994	20	GGAGACGATGGATTCCTTGA	60.011	20	161	244	404	AGGTTACTGGGGCACTCCTT	59.994	20	CCTTGATGGGGTTGAATTTG	60.162	20	146	245	390
WMU16236	1	(CA)6	12	534	545
WMU16256	1	(AG)6	12	933	944	AAGAAGCACCACAAGCACCT	59.914	20	GGTGATGGTCCTTGCCCT	60.902	18	238	729	966	AGCACAGCCATGAACACAAG	59.905	20	GGTGATGGTCCTTGCCCT	60.902	18	138	829	966	GCACAGCCATGAACACAAGT	59.758	20	GGTGATGGTCCTTGCCCT	60.902	18	137	830	966
WMU16261	1	(CCG)5	15	621	635	TGTTCCACCCAAGAAGGAAG	60.081	20	TTTCCTTTTTCTCACCACCG	60.081	20	135	562	696	TGTTCCACCCAAGAAGGAAG	60.081	20	TTTCTTCTTTTCACCGCCAC	60.227	20	100	562	661	TGTTCCACCCAAGAAGGAAG	60.081	20	CTTTCTTCTTTTCACCGCCA	60.357	20	101	562	662
WMU16267	1	(GCC)5	15	14	28
WMU16269	1	(TA)6	12	425	436	TGCTGTTGGTAAAGCTGCTG	60.195	20	CAGCCTCCATTACAAGACGA	58.874	20	165	310	474	TGCTGTTGGTAAAGCTGCTG	60.195	20	ACAGCCTCCATTACAAGACGA	59.749	21	166	310	475	TGCTGTTGGTAAAGCTGCTG	60.195	20	GACAGTTGAAAACAGCCTCCA	60.284	21	177	310	486
WMU16290	1	(CCA)5	15	348	362	GCTTTGCATACCTCTGCCTC	59.985	20	GCTGCTAAGCAACCCTGTTC	60.022	20	156	263	418	TCTGTGGGGTTCAATGACAA	59.935	20	GCTGCTAAGCAACCCTGTTC	60.022	20	249	170	418	TTCATGTCTGTGGGGTTCAA	59.935	20	GCTGCTAAGCAACCCTGTTC	60.022	20	255	164	418
WMU16296	1	(TTA)5	15	398	412	TATCCCTGACCAACCTGAGC	60.073	20	AACCAACTTCTGTGACTCCTAAAAA	59.646	25	236	247	482	TATCCCTGACCAACCTGAGC	60.073	20	AAACCAACTTCTGTGACTCCTAAAA	59.646	25	237	247	483	TATCCCTGACCAACCTGAGC	60.073	20	CCAACTTCTGTGACTCCTAAAAA	57.619	23	234	247	480
WMU16318	1	(ATT)5	15	385	399
WMU16337	1	(AT)6	12	420	431	CACTTCAAGCCGATTTCACA	59.84	20	TCGGCACTGATGTCAATGAA	61.248	20	209	354	562	CTCCACTTCAAGCCGATTTC	59.813	20	TCGGCACTGATGTCAATGAA	61.248	20	212	351	562	TCTCCACTTCAAGCCGATTT	59.813	20	TCGGCACTGATGTCAATGAA	61.248	20	213	350	562
WMU16339	1	(AT)6	12	144	155	AACTGAATGCTCCCTGCATC	60.226	20	CAGGGACCAACCCTACAGAA	59.959	20	261	77	337	GAACTGAATGCTCCCTGCAT	60.226	20	CAGGGACCAACCCTACAGAA	59.959	20	262	76	337	TGTTGGTCTGGTGCTCGATA	60.263	20	CAGGGACCAACCCTACAGAA	59.959	20	234	104	337
WMU16346	1	(TCCA)6	24	27	50	CTTTAGCTTCGCTCCACCC	59.963	19	AGAAACGAGATCGAGCAGGA	60.096	20	161	4	164	CTTTAGCTTCGCTCCACCC	59.963	19	AAAGTGGAATCAAAAGGGGG	60.159	20	232	4	235	CTTTAGCTTCGCTCCACCC	59.963	19	CAGGATCTGATGGGGGAATA	59.703	20	146	4	149
WMU16371	1	(TCT)15	45	340	384	ATCAGTGCAACCCGAGCTAT	59.723	20	GCTGCACTTGGATTTGATGA	59.805	20	247	276	522	TTTGCGGAAAAGTATAGCCG	60.218	20	CGATGGTGAAAATGGAGAGG	60.452	20	277	193	469	ATAATCTGATCGGGCTGCAT	59.515	20	GCTGCACTTGGATTTGATGA	59.805	20	265	258	522
WMU16373	1	(TCC)6	18	88	105	AATTCTTCCATTTCCAGCCA	59.505	20	AGGAATCAAATCTCATGGCG	60.036	20	242	62	303	CAATTCTTCCATTTCCAGCC	59.505	20	AGGAATCAAATCTCATGGCG	60.036	20	243	61	303	AATTCTTCCATTTCCAGCCA	59.505	20	GGTTTTGTTTGATCAGGGGA	59.767	20	107	62	168
WMU16390	1	(GCA)7	21	600	620	AGTGGCTATGGTGGCTATGG	59.978	20	ATGTCTGCGAGGCTTTGTTT	59.882	20	264	559	822	GGCTATGGTGGCTATGGAAA	59.923	20	ATGTCTGCGAGGCTTTGTTT	59.882	20	261	562	822	AGTGGCTATGGTGGCTATGG	59.978	20	GCCAGGGCAGAGTAAACAAA	60.249	20	107	559	665
WMU16394	1	(CAC)7	21	104	124	ATTTCAATTTCCGACAACCG	59.801	20	GATGTCACGATGACCGACAC	59.97	20	243	71	313	ATTTCAATTTCCGACAACCG	59.801	20	GACCGACACGTCATCATCAG	60.121	20	232	71	302	ATTTCAATTTCCGACAACCG	59.801	20	TTGGATGGATTTTGGGAGAC	59.727	20	100	71	170
WMU16398	1	(TGA)7	21	451	471	GGATCAATTGTGGGATGGAC	59.995	20	TGAACATTGGGAGTGCAGAA	60.24	20	236	274	509	TGTGTTGGCTGTGGATCAAT	59.967	20	TGAACATTGGGAGTGCAGAA	60.24	20	248	262	509	TGTGGATCAATTGTGGGATG	60.177	20	TGAACATTGGGAGTGCAGAA	60.24	20	239	271	509
WMU16413	1	(TC)14	28	334	361
WMU16446	1	(AG)6	12	608	619	GATTGCAGAGCCAATCAACA	59.805	20	ACGGCTTGGAAAACACTCAC	60.156	20	165	483	647	ATGCAACTAAAAGCATCGCC	60.238	20	ACGGCTTGGAAAACACTCAC	60.156	20	145	503	647	AGGATTTCGGCGACTTAACA	59.708	20	ACGGCTTGGAAAACACTCAC	60.156	20	259	389	647
WMU16457	1	(CT)15	30	480	509	CGGATTCTTCTTGGCTTGAG	59.948	20	ATGCAAAGTAGCCATGGGAG	60.096	20	204	387	590	CGGATTCTTCTTGGCTTGAG	59.948	20	AATGACGGGACTAGCAGTGG	60.134	20	280	387	666	CTTCCACCGGATTCTTCTTG	59.665	20	ATGCAAAGTAGCCATGGGAG	60.096	20	211	380	590
WMU16457	2	(CCG)5	15	672	686	CTCCCATGGCTACTTTGCAT	60.096	20	CGTCGACATCTTGAGGATCA	59.787	20	202	571	772	CCACTGCTAGTCCCGTCATT	60.134	20	CGTCGACATCTTGAGGATCA	59.787	20	126	647	772	CCACTGCTAGTCCCGTCATT	60.134	20	TGAGTTTCCGTCTGGGTCTT	59.697	20	207	647	853
WMU16461	1	(AGG)6	18	667	684	TCAACTCAATCACACCGGAA	60.088	20	CGCCATTAACGACGAACAAT	60.886	20	271	531	801	TTCAACTCAATCACACCGGA	60.088	20	CGCCATTAACGACGAACAAT	60.886	20	272	530	801	ATCACACCGGAAATGGAGAC	59.786	20	CGCCATTAACGACGAACAAT	60.886	20	263	539	801
WMU16476	1	(CT)6	12	317	328	CGGAGGAGACGATTGAGAGA	60.488	20	TCCAAGAGAAAGTTGGGAGG	59.255	20	278	136	413	TGAGAGAGAGGTTCCTTGGG	59.375	20	TCCAAGAGAAAGTTGGGAGG	59.255	20	265	149	413	CGGAGGAGACGATTGAGAGA	60.488	20	CCAAGAGAAAGTTGGGAGGC	61.123	20	277	136	412
WMU16496	1	(TTA)5	15	643	657
WMU16512	1	(AG)12	24	511	534
WMU16551	1	(TCT)5tcctctcttttcatcaatggcttctccaaatttccatgttcatctccatttccaatttcttttccactcctcaatagccatatcatcaaaatatgatc(CT)7	127	339	465
WMU16564	1	(AT)10	20	478	497
WMU16578	1	(AGAAG)6	30	41	70	AAAGTGTGTTTTAGTGGGAAGAGT	57.548	24	TTCCCGGCATCTGAATTATC	59.862	20	143	13	155	AAAGTGTGTTTTAGTGGGAAGAGT	57.548	24	TGGAGGTTGAGCATGACAAG	59.831	20	255	13	267	AAAGTGTGTTTTAGTGGGAAGAGT	57.548	24	GGAGGTTGAGCATGACAAGG	60.656	20	254	13	266
WMU16578	2	(TC)8	16	313	328	GATAATTCAGATGCCGGGAA	59.862	20	AAAGTCGAGAGCAGAAAATAGAGA	58.082	24	252	136	387	CTTGTCATGCTCAACCTCCA	59.831	20	AAAGTCGAGAGCAGAAAATAGAGA	58.082	24	140	248	387	ATGATAATTCAGATGCCGGG	59.745	20	AAAGTCGAGAGCAGAAAATAGAGA	58.082	24	254	134	387
WMU16584	1	(ATT)5	15	404	418	TTCGGTCCACAAGTTGTTCC	60.934	20	ACTTTTCATTTCCCAGACCA	57.083	20	160	379	538	TTCGGTCCACAAGTTGTTCC	60.934	20	CTTTTCATTTCCCAGACCATT	58.033	21	159	379	537	CCCTTTCAAATCAGTTCCACA	59.956	21	ACTTTTCATTTCCCAGACCA	57.083	20	266	273	538
WMU16593	1	(AT)9	18	1104	1121
WMU16606	1	(TA)7	14	267	280	GGAGAGGGAAGAAGGGAATG	60.008	20	GCAACTAAAATCCAACCCCA	59.801	20	253	80	332	CAGACGAGGAAGCTGGTAGG	60.005	20	AAAATCCAACCCCATAACCC	59.756	20	275	52	326	GGAGAGGGAAGAAGGGAATG	60.008	20	AAAATCCAACCCCATAACCC	59.756	20	247	80	326
WMU16610	1	(AAG)7	21	188	208	TGAGCCAAAAGGCAAAGACT	59.993	20	TTTGTGGGGTTTATTTTGGG	59.537	20	181	92	272	TGAGCCAAAAGGCAAAGACT	59.993	20	TGTGGGGTTTATTTTGGGTC	59.523	20	179	92	270	TGAGCCAAAAGGCAAAGACT	59.993	20	CTTCCTTTTTGCGCTTGAAT	59.474	20	142	92	233
WMU16617	1	(TC)11	22	335	356
WMU16624	1	(TC)7	14	95	108	TGAGTCGGAGACGGAAGAAG	60.523	20	AGCAAGCTCTTTCTCCCCTT	59.599	20	161	53	213	AGAATGCTGAGTCGGAGACG	60.555	20	AGCAAGCTCTTTCTCCCCTT	59.599	20	168	46	213	AGTCGGAGACGGAAGAAGAA	59.014	20	AGCAAGCTCTTTCTCCCCTT	59.599	20	159	55	213
WMU16626	1	(GA)6	12	263	274	AACATGAAGCGGAAAATTGC	60.081	20	CCGACCAGTTATCCATGACC	60.195	20	154	215	368	AACATGAAGCGGAAAATTGC	60.081	20	GACGCCGTTCCTAACAACTC	59.74	20	231	215	445	AACATGAAGCGGAAAATTGC	60.081	20	ATTGACGACGGCGCTACTAC	60.3	20	123	215	337
WMU16627	1	(CAA)5	15	259	273	CCTGTTCAGTCCCACCAAGT	60.002	20	ATCTTGAATGGCCCCTTCTC	60.41	20	245	112	356	AAGTCACAAGCCAAGGCAAT	59.74	20	TGCCGAGGTAGTCAGATCCT	59.827	20	272	128	399	AAGTCACAAGCCAAGGCAAT	59.74	20	TTGCCGAGGTAGTCAGATCC	60.218	20	273	128	400
WMU16643	1	(GAG)5	15	269	283	ATGATATGGGCATTGGCACT	60.185	20	GGACCTGGGACTTATCAGCA	60.073	20	201	209	409	ATGATATGGGCATTGGCACT	60.185	20	ACTTATCAGCATTGCCGTCC	60.103	20	192	209	400	ATGATATGGGCATTGGCACT	60.185	20	GGACTTATCAGCATTGCCGT	60.103	20	194	209	402
WMU16645	1	(TA)8	16	465	480
WMU16655	1	(AGA)6	18	154	171	CCCCTGAAAGAGGTAACATGA	59.038	21	TAGAAAGGAAGTGCCGAGGA	59.948	20	225	12	236	CCCCTGAAAGAGGTAACATGAG	59.991	22	TAGAAAGGAAGTGCCGAGGA	59.948	20	225	12	236	CCCCCTGAAAGAGGTAACAT	57.975	20	TAGAAAGGAAGTGCCGAGGA	59.948	20	226	11	236
WMU16665	1	(TC)6	12	80	91	ATGAGCAAGAAGCTGGTCGT	60.02	20	TTTGGAGAAATGGGTCTTCG	60.044	20	154	37	190	ATGAGCAAGAAGCTGGTCGT	60.02	20	TGGAGAAATGGGTCTTCGTC	60.05	20	152	37	188	ATGAGCAAGAAGCTGGTCGT	60.02	20	GGAGAAATGGGTCTTCGTCA	60.05	20	151	37	187
WMU16688	1	(ATC)5aacaaggagccgatttttcaaattaccagcggttgtcaaagccattattggagagtggattcaa(TAC)5aaatcatcatcaattggagaatat(TAA)6tagcatgaaaatcttggaggagacacaagggattaacaatttgtcaagaaattttcttggaattcaaccaaatgatgatcaattctggaattctagtact(ACA)5	251	1	251
WMU16694	1	(AG)6	12	630	641	CGAGCTACATTGTTGGCAGA	60.011	20	TTCTCTTCTCTGTCTCTCTGTCTCT	57.364	25	173	498	670	TAAATGGGTGACTTCTGCCC	59.933	20	TTCTCTTCTCTGTCTCTCTGTCTCT	57.364	25	221	450	670	TAGACTGACCCCATTCCTGC	60.073	20	TTCTCTTCTCTGTCTCTCTGTCTCT	57.364	25	130	541	670
WMU16698	1	(AT)11	22	928	949	ATTGGAACTGCCCTCTTCCT	60.074	20	TCCCAAGTCCCATAAACAGC	59.933	20	258	753	1010	GGAACTGCCCTCTTCCTTCT	59.817	20	TCCCAAGTCCCATAAACAGC	59.933	20	255	756	1010	TCAATTGGAACTGCCCTCTT	59.67	20	TCCCAAGTCCCATAAACAGC	59.933	20	261	750	1010
WMU16703	1	(TC)6	12	43	54	GCATTTCCCACAAAACCCTA	59.801	20	AGCACCGGATGAACTTAACG	60.132	20	143	13	155	TTCCCACAAAACCCTAATCG	59.795	20	AGCACCGGATGAACTTAACG	60.132	20	139	17	155	CACAAAACCCTAATCGGCTG	60.493	20	AGCACCGGATGAACTTAACG	60.132	20	135	21	155
WMU16709	1	(TA)7	14	372	385	TGGAACTGGGTTTCTTTAGGG	60.331	21	CATCCCTTTCCTTCTTCCAA	59.097	20	280	328	607	GGAACTGGGTTTCTTTAGGGA	59.447	21	CATCCCTTTCCTTCTTCCAA	59.097	20	279	329	607	GGGTTTCTTTAGGGACATGG	58.359	20	CATCCCTTTCCTTCTTCCAA	59.097	20	273	335	607
WMU16711	1	(TC)6	12	402	413	ACGATGTGGTAAAGGCCAAG	59.993	20	CTTCAATCTACTCCGGCAGC	59.978	20	256	331	586	ACGATGTGGTAAAGGCCAAG	59.993	20	TCAATCTACTCCGGCAGCTT	59.978	20	254	331	584	ACGATGTGGTAAAGGCCAAG	59.993	20	ACTCCACCCAATATCCACCA	60.05	20	168	331	498
WMU16720	1	(GGC)5	15	847	861	GACCACCGATTTCTGCATTT	59.939	20	GCTCTCTTAGCTCCGTCCAA	59.717	20	263	638	900	CTCGGAGGAGTCTTAACCCC	60.067	20	GCTCTCTTAGCTCCGTCCAA	59.717	20	112	789	900	GGAGGAGTCTTAACCCCTGG	59.928	20	GCTCTCTTAGCTCCGTCCAA	59.717	20	109	792	900
WMU16722	1	(TTA)5	15	464	478	TGTTGCTGGAACTCTGTTCG	60.025	20	TCCAAAACAATAAAAAGGGGG	60.036	21	266	307	572	TGTTGCTGGAACTCTGTTCG	60.025	20	CCAAAACAATAAAAAGGGGGA	60.036	21	265	307	571	GCCTTTTTAATCCCTCACCC	59.777	20	TCCAAAACAATAAAAAGGGGG	60.036	21	154	419	572
WMU16724	1	(TC)6	12	36	47	AAGCTCGAATCTGCATCTTCTC	60.124	22	CATTCCAGCTTCAGTGCAAA	59.988	20	117	12	128	AGCTCGAATCTGCATCTTCTC	58.783	21	CATTCCAGCTTCAGTGCAAA	59.988	20	116	13	128	AAGCTCGAATCTGCATCTTCTC	60.124	22	AAACAGCCTTAAGTTCGGCA	59.883	20	100	12	111
WMU16786	1	(AGA)5	15	359	373	AAGAGGCACAAAAGAAGGCA	59.993	20	CCGCCTCAATTCTCCATATT	58.998	20	199	212	410	TGGCTATGGATTGGCTTTTC	60.038	20	CCGCCTCAATTCTCCATATT	58.998	20	268	143	410	GGCTATGGATTGGCTTTTCA	60.038	20	CCGCCTCAATTCTCCATATT	58.998	20	267	144	410
WMU16797	1	(GAA)6	18	121	138	GAATTGTCGGTGGGAAATTG	60.17	20	TCATGGTTGAGCAGGTGAAA	60.24	20	114	78	191	GAATTGTCGGTGGGAAATTG	60.17	20	TTTCATGGTTGAGCAGGTGA	60.24	20	116	78	193	GAATTGTCGGTGGGAAATTG	60.17	20	TTCATGGTTGAGCAGGTGAA	60.24	20	115	78	192
WMU16798	1	(CTT)15ctaatattcacaatatataattatagttaattaggaagaatctc(AT)9	107	2	108
WMU16802	1	(AG)17	34	637	670
WMU16804	1	(TCT)5	15	54	68	CCTTTTCCCTTCTTCCAACC	59.912	20	AGGCCACTGAAGGAATCTGA	59.803	20	244	16	259	CCCTTTTCCCTTCTTCCAAC	59.912	20	AGGCCACTGAAGGAATCTGA	59.803	20	245	15	259	CCTTTTCCCTTCTTCCAACC	59.912	20	GGCCACTGAAGGAATCTGAG	59.803	20	243	16	258
WMU16816	1	(ATG)5	15	501	515	CGGCAACTACCTTGGTTTGT	60.03	20	TCCAAAACCCAGCTCTGATTA	59.693	21	185	430	614	CGGCAACTACCTTGGTTTGT	60.03	20	ATCCAAAACCCAGCTCTGAT	58.595	20	186	430	615	CTTGGTTTGTCCGAAATGGT	59.83	20	TCCAAAACCCAGCTCTGATTA	59.693	21	175	440	614
WMU16844	1	(TA)6	12	182	193	GCATCTGTTTGGTGATCCCT	59.934	20	TCAAAGCAGAGTTTAAGGGCA	60.004	21	206	61	266	GCATCTGTTTGGTGATCCCT	59.934	20	CAGCCTCCATTACAAGACGA	58.874	20	171	61	231	TGATCCCTTCTGCTGGTTCT	59.803	20	TCAAAGCAGAGTTTAAGGGCA	60.004	21	194	73	266
WMU16852	1	(GA)6	12	17	28
WMU16860	1	(TG)7	14	744	757	GGGCACAGTTCATTTTGGAT	59.797	20	GGAAAATGAAAAACCAGTAGAGC	58.388	23	231	607	837	GGAAATGGGCACAGTTCATT	59.797	20	GGAAAATGAAAAACCAGTAGAGC	58.388	23	237	601	837	CTTCGGCATGGAGGTAAAGA	60.206	20	GGAAAATGAAAAACCAGTAGAGC	58.388	23	187	651	837
WMU16952	1	(TC)9	18	48	65	TCCACTCCTCCCATCACTTC	60.048	20	GGCTTGGTCACTCAGTCCAT	60.12	20	219	22	240	TCCACTCCTCCCATCACTTC	60.048	20	TTCTGAAGGGCTTGGTCACT	59.844	20	227	22	248	TCCACTCCTCCCATCACTTC	60.048	20	TTTCTGAAGGGCTTGGTCAC	60.232	20	228	22	249
WMU16956	1	(AT)13	26	448	473	ATCCAAACCCGTGTGAGAAG	59.966	20	GAAGTGGCGAAAAACCAAAA	60.089	20	269	380	648	ATCCAAACCCGTGTGAGAAG	59.966	20	CCACAAAAACCAAACACACG	59.898	20	215	380	594	ATCCAAACCCGTGTGAGAAG	59.966	20	AACCAAACACACGTGAAGCA	60.199	20	208	380	587
WMU16967	1	(GA)22	44	300	343
WMU16985	1	(GAA)5	15	318	332
WMU17026	1	(CT)7	14	65	78	CAATCCGCACATTGTGTTTC	59.972	20	GAACAGTGAGCCTGGGAAGA	60.386	20	265	10	274	TCCGCACATTGTGTTTCTTC	59.697	20	TGGGAAGATTGTGCTGACTG	59.831	20	250	13	262	CAATCCGCACATTGTGTTTC	59.972	20	GTGAGCCTGGGAAGATTGTG	60.656	20	260	10	269
WMU17033	1	(TGC)5	15	283	297	AGGAGGAGCTAAGAGGCCAG	60.11	20	GAGACCATAAATCCGACCGA	59.894	20	133	216	348	AGGAGGAGCTAAGAGGCCAG	60.11	20	GTTCCAGACCAGTGCCCTAA	60.111	20	185	216	400	AGGAGGAGCTAAGAGGCCAG	60.11	20	ACCATAAATCCGACCGACAA	60.192	20	130	216	345
WMU17046	1	(AT)10	20	804	823	ATTGGAACTGCCCTCTTCCT	60.074	20	TCCCAAGTCCCATAAACAGC	59.933	20	257	629	885	GGAACTGCCCTCTTCCTTCT	59.817	20	TCCCAAGTCCCATAAACAGC	59.933	20	254	632	885	TCAATTGGAACTGCCCTCTT	59.67	20	TCCCAAGTCCCATAAACAGC	59.933	20	260	626	885
WMU17051	1	(CTTC)5	20	64	83	GTGAAAGGGAAGGGAAGGAT	59.373	20	TGGTCGAGAAGGAGGAGAAA	59.92	20	162	2	163	GTGAAAGGGAAGGGAAGGAT	59.373	20	TTGGTCGAGAAGGAGGAGAA	59.92	20	163	2	164	GTGAAAGGGAAGGGAAGGAT	59.373	20	TTTGGTCGAGAAGGAGGAGA	59.92	20	164	2	165
WMU17056	1	(AG)10	20	754	773
WMU17059	1	(TC)7tt(TC)6	28	523	550
WMU17062	1	(GAA)7	21	161	181	TTGGCATTGTCTTCCTCTCC	60.195	20	GCCCATTCAGAAACTTGCTC	59.82	20	279	23	301	TTGGCATTGTCTTCCTCTCC	60.195	20	CCCATTCAGAAACTTGCTCC	59.67	20	278	23	300	GTCTTGCAATTCCAACCCTC	59.532	20	CTCATGAAATGGAGGGGAAA	59.864	20	226	1	226
WMU17065	1	(TTC)8	24	422	445	AACCTTTTGCCTTCCCAACT	59.976	20	CCATCAGTCTTTGACTGGCTT	59.343	21	143	364	506	ACCTTTTGCCTTCCCAACTT	59.976	20	CCATCAGTCTTTGACTGGCTT	59.343	21	142	365	506	TGGATCAACCTTTTGCCTTC	60.051	20	CCATCAGTCTTTGACTGGCTT	59.343	21	149	358	506
WMU17081	1	(AAT)5	15	229	243	GCCCCATCACCATGAGTATT	59.635	20	ATGCTCGCTTGACACTCCTT	60.02	20	274	200	473	ACGCCAACCAGTGAAGAGTT	59.769	20	GGGTGGCAGAGCAGTAAAAA	60.249	20	271	116	386	CAACTACGCCAACCAGTGAA	59.758	20	GGGTGGCAGAGCAGTAAAAA	60.249	20	276	111	386
WMU17100	1	(AT)7	14	493	506	GGAGGATTCGCTAAGCACAG	59.978	20	TGAAAAACAACACAAAATACTTACTGC	59.932	27	233	313	545	AGGAGGATTCGCTAAGCACA	59.978	20	TGAAAAACAACACAAAATACTTACTGC	59.932	27	234	312	545	AATATGCGTCTTGGTCTCGG	60.096	20	TGAAAAACAACACAAAATACTTACTGC	59.932	27	271	275	545
WMU17111	1	(AT)8	16	154	169	GGGAAGAGATCGGCACTTTA	59.269	20	GGAAGGAGTTCGTTCATCCA	60.05	20	272	93	364	GGGAAGAGATCGGCACTTTA	59.269	20	TGGAAGGAGTTCGTTCATCC	60.05	20	273	93	365	GGGAAGAGATCGGCACTTTA	59.269	20	TCGTTCATCCAGTAATGCCA	60.073	20	263	93	355
WMU17134	1	(AGA)5	15	327	341
WMU17138	1	(GAA)8	24	119	142	GACTTTGATCGTGATGGTCG	59.09	20	AGTGGGCTAGGAGGATTGGT	59.957	20	137	68	204	GACTTTGATCGTGATGGTCG	59.09	20	TGAAGAGTGGGCTAGGAGGA	59.943	20	142	68	209	TAAAAGGCGACGTGTTCTTG	58.964	20	AGTGGGCTAGGAGGATTGGT	59.957	20	204	1	204
WMU17140	1	(TA)7	14	70	83	TCTTGCACAACCATCTACGC	59.871	20	CAAGGCGTAATCGAGAGAGG	59.971	20	185	45	229	TCTTGCACAACCATCTACGC	59.871	20	CCAAGGCGTAATCGAGAGAG	59.971	20	186	45	230	TCTTGCACAACCATCTACGC	59.871	20	TCATCGTAAAGTCGCCACAG	59.864	20	154	45	198
WMU17151	1	(TC)8	16	604	619	AGAAGGGGACCATCGCTATT	59.925	20	CAGAGTGCAATATCCAAGAGGA	59.336	22	250	415	664	CTTTCGGGGTTTCATTTTGA	59.91	20	CAGAGTGCAATATCCAAGAGGA	59.336	22	132	533	664	TTGATCAGAAGGGGACCATC	59.862	20	CAGAGTGCAATATCCAAGAGGA	59.336	22	256	409	664
WMU17153	1	(GAG)6	18	3	20
WMU17172	1	(TTTA)6	24	764	787
WMU17173	1	(ATT)5	15	146	160	TCTAGCTGGGATTGGCACTT	59.836	20	GTTTTTGGTGCGTGAGGTTT	60.015	20	219	69	287	CTTCTAGCTGGGATTGGCAC	59.836	20	GTTTTTGGTGCGTGAGGTTT	60.015	20	221	67	287	TTCTAGCTGGGATTGGCACT	59.836	20	GTTTTTGGTGCGTGAGGTTT	60.015	20	220	68	287
WMU17195	1	(TC)6	12	429	440	AGCATCATCAGGATTCCCAC	59.893	20	TGATTCAATGGAAATGGCAA	59.867	20	146	334	479	CTGTGTTTGAGTGAAGGCCA	59.873	20	TGATTCAATGGAAATGGCAA	59.867	20	211	269	479	CAATCTGGTGGCTCTCAACA	59.831	20	TGATTCAATGGAAATGGCAA	59.867	20	181	299	479
WMU17221	1	(CTGCT)5	25	683	707	TTGGTAATTTGTGTGCTGCTG	59.784	21	TGCGAATTGCTTCCTTCTCT	60.096	20	111	658	768	TGGTAATTTGTGTGCTGCTG	58.344	20	TGCGAATTGCTTCCTTCTCT	60.096	20	110	659	768	TTGGTAATTTGTGTGCTGCTG	59.784	21	CAAAAATGCGAATTGCTTCC	60.568	20	117	658	774
WMU17222	1	(GCT)7(TCT)6	39	13	51
WMU17245	1	(AT)6	12	574	585	AGAATCACGGCTGAGGAGAA	59.95	20	ACCGCGTTTTCATTTCTCAA	60.617	20	207	457	663	TACTCCTGGGGATGTTCTGG	59.92	20	CCGCGTTTTCATTTCTCAAC	60.617	20	126	537	662	TACTCCTGGGGATGTTCTGG	59.92	20	ACCGCGTTTTCATTTCTCAA	60.617	20	127	537	663
WMU17255	1	(AG)10	20	600	619
WMU17294	1	(TG)6	12	400	411	AGGAGCGAAGAAGGGAAAAG	59.955	20	AAACCACGTGAGGGTACACA	58.906	20	229	226	454	GAGCGAAGAAGGGAAAAGGT	59.827	20	AAACCACGTGAGGGTACACA	58.906	20	227	228	454	AACATGGGAGTTGCTGCTTT	59.74	20	AAACCACGTGAGGGTACACA	58.906	20	102	353	454
WMU17295	1	(TGA)7	21	204	224	CAAGTCAAGATGGCCAATATCA	59.96	22	GGCGAAGAAGAGCAGAGAGA	59.973	20	223	170	392	TCAAGATGGCCAATATCATCA	58.932	21	GGCGAAGAAGAGCAGAGAGA	59.973	20	219	174	392	TCCAATTCCATCACTCTCTCC	59.079	21	ACAACGACAACGACACCTCA	60.203	20	227	54	280
WMU17295	2	(AGA)5	15	536	550	TCTCTCTGCTCTTCTTCGCC	59.973	20	GCCATCAGCAACTCAACCTT	60.263	20	216	373	588	TCGCCAAAGTTCTCTCCAAT	59.813	20	GCCATCAGCAACTCAACCTT	60.263	20	201	388	588	GCTGCCTCACAATTTGGACT	60.263	20	AAACTTCAAGGGCTTTGGCT	60.242	20	272	495	766
WMU17303	1	(CTT)5	15	86	100	CCATAATCCCATACCATGCC	59.862	20	CGGTGGGTCTGGTTTTTAGA	59.964	20	150	55	204	CCCATAATCCCATACCATGC	59.862	20	CGGTGGGTCTGGTTTTTAGA	59.964	20	151	54	204	CCATAATCCCATACCATGCC	59.862	20	TGGCGAGGGTTAGAGAGAGA	60.088	20	114	55	168
WMU17315	1	(CT)6	12	689	700
WMU17327	1	(CTT)7	21	50	70	TGAATGGAACACAAATTGGC	59.375	20	TCAACTGGATCAACTTCCCC	59.903	20	245	8	252	GCGGGCAGAACATTAGACTT	59.34	20	TCAACTGGATCAACTTCCCC	59.903	20	227	26	252	TGAATGGAACACAAATTGGC	59.375	20	GGACTTTTGCAACCACATCA	59.547	20	262	8	269
WMU17339	1	(AT)13	26	653	678
WMU17359	1	(TA)6	12	49	60	GAAAGAGGTCATTTCCCAATCA	60.299	22	TTTTCTACATAACGGAGCGTCA	59.779	22	214	3	216	AAAGAGGTCATTTCCCAATCA	58.491	21	TTTTCTACATAACGGAGCGTCA	59.779	22	213	4	216	GAAAGAGGTCATTTCCCAATCA	60.299	22	TTTCTACATAACGGAGCGTCA	58.451	21	213	3	215
WMU17360	1	(CTT)5	15	225	239	GCTTCAACCTTGCGATTCTC	59.962	20	CGCAACAGATCAAGAGGAAAG	60.001	21	259	60	318	GCTTCAACCTTGCGATTCTC	59.962	20	CGCAACAGATCAAGAGGAAA	58.999	20	259	60	318	GCTTCAACCTTGCGATTCTC	59.962	20	TTCCATAGGCACACCTACGTC	60.008	21	211	60	270
WMU17368	1	(TC)8	16	21	36
WMU17385	1	(TA)9	18	460	477	GTGGAATGAAGATTGCCGTT	59.939	20	AAAAGCATCCCCTGACACAC	59.973	20	278	415	692	AAGTGGAATGAAGATTGCCG	60.074	20	AAAAGCATCCCCTGACACAC	59.973	20	280	413	692	AGTGGAATGAAGATTGCCGT	59.556	20	AAAAGCATCCCCTGACACAC	59.973	20	279	414	692
WMU17387	1	(TA)6	12	676	687	GCATCTGTTTGGTGATCCCT	59.934	20	AGACAGTTGAAAAACAGCTCCA	59.029	22	185	555	739	GCATCTGTTTGGTGATCCCT	59.934	20	GACAGTTGAAAAACAGCTCCA	57.994	21	184	555	738	GCATCTGTTTGGTGATCCCT	59.934	20	AAACAGCTCCATTACAAGACGA	58.906	22	174	555	728
WMU17392	1	(TTC)6	18	433	450
WMU17430	1	(TC)6	12	180	191	CCCAACATCCAAGTCACAGA	59.52	20	GGGAAGGCAGAGGATGTAAT	58.067	20	197	21	217	CCCAACATCCAAGTCACAGA	59.52	20	GGGAAGGCAGAGGATGTAATAA	59.463	22	197	21	217	CCCAACATCCAAGTCACAGAT	59.835	21	GGGAAGGCAGAGGATGTAAT	58.067	20	197	21	217
WMU17437	1	(AAAT)5	20	306	325	ATGCATCAAATTCGAGAGCC	60.185	20	ATTGTCCGGTCCAATTTCAA	60.17	20	259	114	372	ATGCATCAAATTCGAGAGCC	60.185	20	CGGTCCAATTTCAACGATTT	59.801	20	253	114	366	GGCGGAATTAAGTTGGAGGT	60.32	20	ATTGTCCGGTCCAATTTCAA	60.17	20	179	194	372
WMU17443	1	(CT)8	16	602	617
WMU17481	1	(TGA)5	15	631	645
WMU17485	1	(AT)9	18	111	128	TAATCACCTCCACTTCCCCA	60.309	20	CCACTGAACTCTCTTGCACC	58.435	20	188	5	192	TAATCACCTCCACTTCCCCA	60.309	20	ACCACTGAACTCTCTTGCACC	59.365	21	189	5	193	TAATCACCTCCACTTCCCCA	60.309	20	CACTGAACTCTCTTGCACCATC	59.914	22	187	5	191
WMU17503	1	(CT)8	16	514	529
WMU17504	1	(GAA)6	18	465	482	CATTTGGGAGCTCATTTCGT	60.074	20	GCTTTTAGCCCAAACACTGC	59.889	20	252	352	603	CATTTGGGAGCTCATTTCGT	60.074	20	TCGCTTTTAGCCCAAACACT	59.883	20	254	352	605	GCAGAGAGGATCATTTGGGA	60.158	20	GCTTTTAGCCCAAACACTGC	59.889	20	263	341	603
WMU17506	1	(GAA)5ggagaagg(AGGAGA)5	53	285	337	ATGGAAGTATCACCGGCAAG	59.955	20	AGCTTTTCCGAAAGATGGGT	60.074	20	274	132	405	GGAAGTATCACCGGCAAGAG	59.694	20	AGCTTTTCCGAAAGATGGGT	60.074	20	272	134	405	GGAGGTCTGGTGGGTTTTCT	60.349	20	TTTCCGAAAGATGGGTCTTG	60.044	20	202	200	401
WMU17510	1	(AT)6	12	1014	1025
WMU17518	1	(AT)6	12	426	437
WMU17522	1	(CAT)11	33	202	234	CCGTTAAACGTACCTTCCGA	59.99	20	GGGTCATTGACATCCCATTC	59.995	20	276	44	319	CCACTCCCACACCATCTTCT	59.962	20	GGGTCATTGACATCCCATTC	59.995	20	186	134	319	GCCCACCTCCACTTCTGTAA	60.111	20	GGGTCATTGACATCCCATTC	59.995	20	239	81	319
WMU17539	1	(GA)8	16	451	466
WMU17554	1	(TGA)5	15	608	622	AATGATGACGGTGATGACGA	59.925	20	CTTCCTCTTCTTGGGAGGCT	59.95	20	156	570	725	AATGATGACGGTGATGACGA	59.925	20	AAACCAAAAAGTCGGGGAAC	60.2	20	232	570	801	AGTTTGATGGGGAGGAGGAT	59.755	20	CTTCCTCTTCTTGGGAGGCT	59.95	20	206	520	725
WMU17556	1	(CTT)11	33	72	104	CAGCCAGAAAACAGAAACCC	59.711	20	CCCTCGTTGGAAAAATCTGA	60.044	20	170	30	199	CCCTTTCCCTTCTCTCTCCA	60.695	20	CCCTCGTTGGAAAAATCTGA	60.044	20	153	47	199	CAGCCAGAAAACAGAAACCC	59.711	20	CTTTCAATTTCCCACCGAAC	59.406	20	189	30	218
WMU17585	1	(CT)8	16	46	61	TGATTCGTAGCCTCGCTTTC	60.49	20	TTGCACAGGCTCTGAATGAG	60.136	20	221	18	238	GTGATTCGTAGCCTCGCTTT	59.481	20	TTGCACAGGCTCTGAATGAG	60.136	20	222	17	238	CTGCCTGTGATTCGTAGCCT	60.419	20	AGGGACATGATTTCAAGCCA	60.461	20	210	11	220
WMU17596	1	(AT)10	20	371	390	CACCTTCGTCTTGTGGGAAT	59.966	20	TGGTTTCATGGATAAAGCAGAA	59.586	22	230	206	435	CCTGCGGCTCCATTTTATTA	60.054	20	TGGTTTCATGGATAAAGCAGAA	59.586	22	126	310	435	AATAAAGCGAGGGAGGAAGC	59.82	20	TGGTTTCATGGATAAAGCAGAA	59.586	22	177	259	435
WMU17606	1	(AAG)5	15	579	593
WMU17633	1	(AT)7	14	978	991	CATTCGAACGAGTGCTTCAA	59.988	20	AGCATACAACACCACCGACA	60.032	20	172	864	1035	CATTCGAACGAGTGCTTCAA	59.988	20	GCATACAACACCACCGACAC	59.887	20	171	864	1034	GAACGAGTGCTTCAAGAGCC	60.142	20	AGCATACAACACCACCGACA	60.032	20	167	869	1035
WMU17645	1	(GAA)5	15	602	616	AGTGGAAGCCATTGTTGGAG	60.111	20	AATTGGCACCAATCAGAACC	59.797	20	229	445	673	GGGAATTGGGAAGTGGGTAT	59.881	20	AATTGGCACCAATCAGAACC	59.797	20	159	515	673	AGCTTGGCCTGAGCTTGTAA	60.154	20	AATTGGCACCAATCAGAACC	59.797	20	211	463	673
WMU17648	1	(GAA)5	15	6	20
WMU17669	1	(GAA)7	21	216	236	ACCTCAAGAAATGCGCTGAT	59.843	20	TGGCATAAAACTCCTCCACC	59.933	20	245	66	310	ACCTCAAGAAATGCGCTGAT	59.843	20	AAGTACCGCAAAGCCACATC	60.14	20	279	66	344	AAACCTCAAGAAATGCGCTG	60.386	20	TGGCATAAAACTCCTCCACC	59.933	20	247	64	310
WMU17671	1	(AT)7	14	322	335	TAAGAGATTGAAAGCGGGCA	60.846	20	GGTGGAATGCCACAAATCTT	59.797	20	238	131	368	GGCATCAATGGCAGTGAAAT	60.874	20	GGTGGAATGCCACAAATCTT	59.797	20	222	147	368	GGCATCAATGGCAGTGAAAT	60.874	20	CGCTCGTGATGATGTTTGAT	59.679	20	275	147	421
WMU17683	1	(GAA)6	18	72	89	CCCCTAGAAGAGATCGAACCA	60.575	21	GTTGCAAATGATGAACGCAC	60.127	20	144	44	187	CCCCTAGAAGAGATCGAACCA	60.575	21	ATGAACGCACCACCGTTATT	60.257	20	134	44	177	CCCCTAGAAGAGATCGAACCA	60.575	21	ATGCACTTCAATTTCGCACA	60.265	20	113	44	156
WMU17701	1	(GAT)5	15	195	209	TTTTCCAACTGGGTCAAAGC	60.088	20	ACATCACCGCCATACTCTCC	59.957	20	222	64	285	TTTTCCAACTGGGTCAAAGC	60.088	20	CTAAAGCAACACCAAACGCA	59.911	20	198	64	261	TTTTCCAACTGGGTCAAAGC	60.088	20	CGCATCTAAAGCAACACCAA	59.872	20	203	64	266
WMU17738	1	(AT)11	22	344	365	AATTTACCATGCCCATTCCC	60.754	20	CAGAAAAGATAAGGGAGGTTGA	57.496	22	156	241	396	AATTTACCATGCCCATTCCC	60.754	20	GAAAAGATAAGGGAGGTTGACA	57.352	22	154	241	394	AATTTACCATGCCCATTCCC	60.754	20	ACAGAAAAGATAAGGGAGGTTGA	58.333	23	157	241	397
WMU17763	1	(TCT)6	18	60	77	AGGATGCTTGGCTATGGTTG	60.096	20	ATCCAAGGCTTTCAACCTCC	60.443	20	102	7	108	GATGCTTGGCTATGGTTGCT	60.243	20	ATCCAAGGCTTTCAACCTCC	60.443	20	100	9	108	AGGATGCTTGGCTATGGTTG	60.096	20	TCCAAGGCTTTCAACCTCC	60.18	19	101	7	107
WMU17772	1	(TC)6	12	448	459	ACGTTGCGGAGAAATCAATC	60.081	20	TTCTACGCTGACATACCAATTTTT	59.152	24	257	242	498	GCGGAGAAATCAATCACCAT	59.9	20	TTCTACGCTGACATACCAATTTTT	59.152	24	252	247	498	GATTCCTGAGCGGAATTGAA	60.155	20	TTCTACGCTGACATACCAATTTTT	59.152	24	222	277	498
WMU17815	1	(ATA)7	21	392	412	TACCTGCACTTTTCAAGCCC	60.249	20	CAGCAAATACAGATCGCTAACAA	59.459	23	192	283	474	GGGTACCACAATGCCTTCAT	59.676	20	CAGCAAATACAGATCGCTAACAA	59.459	23	218	257	474	TTCTGATCTCCAGCAAGCAA	59.673	20	CAGCAAATACAGATCGCTAACAA	59.459	23	275	200	474
WMU17816	1	(CT)8	16	452	467
WMU17824	1	(AG)6	12	127	138	TTGCCAATGCTACCATATCA	57.603	20	TGCCTGTAATTCCCAGATTG	58.572	20	157	80	236	TTGCCAATGCTACCATATCA	57.603	20	CATTCATTACATGGACGGACA	59.262	21	112	80	191	TTGCCAATGCTACCATATCA	57.603	20	AATTCCCAGATTGGGTTTGT	58.214	20	150	80	229
WMU17835	1	(AG)8	16	109	124	GTAAGCCTCAAGCAAATGGC	59.851	20	GGAATTTTCCACTTCCACGA	59.91	20	213	6	218	TCGCCCTTCCTCATCTGTAT	59.653	20	GGAATTTTCCACTTCCACGA	59.91	20	188	31	218	CTCGCCCTTCCTCATCTGTA	60.353	20	GGAATTTTCCACTTCCACGA	59.91	20	189	30	218
WMU17844	1	(ACC)6	18	202	219	CCGAGTAGTATGCCTCCCAA	60.088	20	ACACAGATGCCATACCCCAT	60.081	20	223	116	338	CCGAGTAGTATGCCTCCCAA	60.088	20	AGCTGCTGCAGAATCACAGA	59.887	20	265	116	380	CCGAGTAGTATGCCTCCCAA	60.088	20	CACAGAAGGGCAGTCAACAA	59.873	20	251	116	366
WMU17876	1	(AT)7	14	102	115	TCCTTCCCCACCTTAAAAGC	60.423	20	GAGGAGGCAGCTTCTCATTG	60.096	20	169	75	243	TTCCCCACCTTAAAAGCAAA	59.559	20	GAGGAGGCAGCTTCTCATTG	60.096	20	166	78	243	TCCTTCCCCACCTTAAAAGC	60.423	20	AGGAGGAAGGAGAAAACGGA	60.183	20	276	75	350
WMU17893	1	(TTC)6	18	332	349	ATTCCAAGGCCTCCATCTTT	59.903	20	TTTATCAAACAAGTTCACAAGTCG	58.418	24	240	140	379	CGTTTTCAGATCCGCTGAGT	60.397	20	TTTATCAAACAAGTTCACAAGTCG	58.418	24	102	278	379	GATTCCAAGGCCTCCATCTT	60.41	20	TTTATCAAACAAGTTCACAAGTCG	58.418	24	241	139	379
WMU17922	1	(ACA)7	21	2	22
WMU17963	1	(CT)8	16	1	16
WMU17989	1	(CT)10	20	2	21
WMU17990	1	(TTG)8	24	84	107	CTCCTCGCTTCTTCCTCCTT	60.088	20	CGTGATGTCTCCGGTACCTT	59.989	20	179	18	196	CTCCTCGCTTCTTCCTCCTT	60.088	20	CTCCTCCTTCTCGGTCCTCT	59.945	20	150	18	167	TCATATTACCGCTCCTCGCT	59.829	20	CGTGATGTCTCCGGTACCTT	59.989	20	190	7	196
WMU17998	1	(CTT)5	15	1	15
WMU18026	1	(TTC)11a(TC)6	46	23	68	AAAGCAATTTAATTCGCCG	57.933	19	GAAAACTACATCCGGCGCTA	60.23	20	269	1	269	AAAGCAATTTAATTCGCCG	57.933	19	AACTACATCCGGCGCTACAT	59.62	20	266	1	266	AAAGCAATTTAATTCGCCG	57.933	19	CGCTACATTGCCTTTCACAG	59.488	20	254	1	254
WMU18061	1	(TC)6	12	61	72	GAGCGACACATCTTCCGTTT	60.263	20	CGGTTGACTGAGGAGAGGAG	59.978	20	155	16	170	AGCGACACATCTTCCGTTTC	60.263	20	CGGTTGACTGAGGAGAGGAG	59.978	20	154	17	170	GAGCGACACATCTTCCGTTT	60.263	20	GGAGACTCGAGTTAGGGGCT	59.84	20	139	16	154
WMU18085	1	(TCT)6	18	299	316	GCTGTTCCCACTCCATGTCT	60.12	20	CAAGGCTTTTCAACCTCCAT	59.17	20	164	182	345	ATCGAGATAACGGACGCTGT	59.723	20	CAAGGCTTTTCAACCTCCAT	59.17	20	179	167	345	GAGATAACGGACGCTGTTCC	59.7	20	CAAGGCTTTTCAACCTCCAT	59.17	20	176	170	345
WMU18089	1	(CCA)6	18	257	274	CCTCTCGAAACTCCGTTCAG	59.982	20	AGGTGCTTGTGGTGCTTCTT	59.914	20	266	90	355	CCTCTCGAAACTCCGTTCAG	59.982	20	AAGGTGCTTGTGGTGCTTCT	59.914	20	267	90	356	TTCCTCTGCTCACGATGATG	59.942	20	AAGGTGCTTGTGGTGCTTCT	59.914	20	230	127	356
WMU18105	1	(TC)6	12	182	193
WMU18132	1	(AG)7	14	176	189	TCCCGACCATGGAAATGTAT	60.014	20	TTTTGCCTTGTAGCTCTTCCA	60.004	21	176	46	221	TATCCCGACCATGGAAATGT	60.014	20	TTTTGCCTTGTAGCTCTTCCA	60.004	21	178	44	221	CTTCACACTCCCTATCCCGA	60.065	20	TTTTGCCTTGTAGCTCTTCCA	60.004	21	190	32	221
WMU18134	1	(CTT)5	15	175	189	AAAATCCTCGGCTTCAACCT	60.074	20	AGCTGAGAGCCCAAAACTGA	60.134	20	269	1	269	AAATCCTCGGCTTCAACCTT	60.074	20	AGCTGAGAGCCCAAAACTGA	60.134	20	268	2	269	ATGATCGGAGTCGTATTGCC	59.923	20	AGCTGAGAGCCCAAAACTGA	60.134	20	151	119	269
WMU18142	1	(TCT)5	15	550	564	AAGGAAAAAGTTGGAGGCGT	60.11	20	AACCAAGTGCTTGAGCTGGT	59.914	20	265	512	776	AAGGAAAAAGTTGGAGGCGT	60.11	20	GAGCCTCCACTCAACTCCAC	59.841	20	226	512	737	AGATTGAAATCGATGAGGCG	60.177	20	GAGCCTCCACTCAACTCCAC	59.841	20	246	492	737
WMU18153	1	(TGA)8	24	372	395
WMU18156	1	(TAT)5	15	653	667
WMU18199	1	(CT)6	12	2	13
WMU18225	1	(CT)8	16	1	16
WMU18234	1	(AT)8	16	276	291	TACTTCGGTTCGAGAATGGG	60.066	20	AGTAGAGAAGGAATGAGAAGAAACA	57.06	25	247	81	327	AGAATGGGGCTGAGATTGTG	60.073	20	AGTAGAGAAGGAATGAGAAGAAACA	57.06	25	235	93	327	AATGGGGCTGAGATTGTGAG	60.073	20	AGTAGAGAAGGAATGAGAAGAAACA	57.06	25	233	95	327
WMU18282	1	(TC)7	14	354	367
WMU18292	1	(TCT)5	15	296	310	AGGATGCTTGGCTATGGTTG	60.096	20	CAAAGGCTTTCAACCTCCAT	59.17	20	100	244	343	GCTGTTCCCACTCCATGTCT	60.12	20	CAAAGGCTTTCAACCTCCAT	59.17	20	165	179	343	TAAGTCCGTCTCGTTACCCG	60.125	20	CAAAGGCTTTCAACCTCCAT	59.17	20	140	204	343
WMU18294	1	(CA)11	22	264	285	TTACTTGTTCCGTCCTTGGG	59.964	20	TGCAAAAGGAAGCATCATCA	60.343	20	126	187	312	AAGGGTTGGAAGTGGAGCTT	60.11	20	TGCAAAAGGAAGCATCATCA	60.343	20	268	45	312	TGGAAGTGGAGCTTGGTAGG	60.246	20	TGCAAAAGGAAGCATCATCA	60.343	20	262	51	312
WMU18344	1	(TCT)5	15	301	315	AGATTGAAATCGATGAGGCG	60.177	20	GAGCCTCCACTCAACTCCAC	59.841	20	249	242	490	AGATTGAAATCGATGAGGCG	60.177	20	TCTGAAGATCTCAGGCCACC	60.349	20	160	242	401	GGCGTCGTTCTTCTTCATCT	59.434	20	AACCAAGTGCTTGAGCTGGT	59.914	20	250	278	527
WMU18357	1	(CT)9	18	1	18
WMU18384	1	(AG)7	14	34	47	CATACCAATTTTTGTTGCGCT	60.013	21	GGCCAAACCAATTTGAAAGA	59.916	20	102	11	112	CATACCAATTTTTGTTGCGCT	60.013	21	CGAGAGCGGAGTATTTGAGC	60.118	20	261	11	271	CATACCAATTTTTGTTGCGCT	60.013	21	TGAAGTGGAGTTGCCATCTG	59.831	20	189	11	199
WMU18405	1	(CT)8	16	12	27
WMU18417	1	(CT)10	20	1	20
WMU18502	1	(TC)7	14	770	783	ACGTTGCGGAGAAATCAATC	60.081	20	ACGCCGACATACCAATTTTT	59.343	20	251	565	815	GCCAAACCAATTTGAAGGAA	59.916	20	ACGCCGACATACCAATTTTT	59.343	20	110	706	815	GCGGAGAAATCAATCACCAT	59.9	20	ACGCCGACATACCAATTTTT	59.343	20	246	570	815
WMU18518	1	(ATT)5	15	205	219
WMU18563	1	(CT)7	14	2	15
WMU18574	1	(GA)6	12	188	199	GACGGGGTTAGTCACCTTCA	59.966	20	TCAGAGCCTAAATTTCCTCCTT	58.54	22	206	24	229	TGACGGGGTTAGTCACCTTC	59.966	20	TCAGAGCCTAAATTTCCTCCTT	58.54	22	207	23	229	CTTCACACTCCCTATCCCGA	60.065	20	TCAGAGCCTAAATTTCCTCCTT	58.54	22	191	39	229
WMU18584	1	(AG)7	14	134	147	GTAAGCCTCAAGCAAATGGC	59.851	20	GGAATTTCCACTTCCACGAA	59.91	20	215	26	240	TGACTCGTAAGCCTCAAGCA	59.74	20	GGAATTTCCACTTCCACGAA	59.91	20	221	20	240	GTAAGCCTCAAGCAAATGGC	59.851	20	AGGAATTTCCACTTCCACGA	59.526	20	216	26	241
WMU18604	1	(AGA)5gaagaaag(AGA)6	41	334	374
WMU18644	1	(CT)9	18	13	30
WMU18654	1	(GGT)5	15	297	311	TACAGAGCTCATTGCATCCG	59.972	20	ATCGAAAAGACTGAAGCCCA	59.813	20	196	212	407	TACAGAGCTCATTGCATCCG	59.972	20	TCGAAAAGACTGAAGCCCAT	59.813	20	195	212	406	TCTGTTCCTTCTGGTGGAGG	60.229	20	ATCGAAAAGACTGAAGCCCA	59.813	20	159	249	407
WMU18662	1	(CTT)7	21	30	50	CCATTCACACAGTTAGTCGCA	59.773	21	GAGTGCAGATCCAAAGAGGC	59.957	20	144	4	147	TGCCATTCACACAGTTAGTCG	59.773	21	GAGTGCAGATCCAAAGAGGC	59.957	20	146	2	147	TGCCATTCACACAGTTAGTCG	59.773	21	GACATGGAAGGTCTGCGAAT	60.081	20	119	2	120
WMU18663	1	(CT)7	14	1	14
WMU18665	1	(TC)6	12	32	43	GCCGTATCAGCCTCATTGAT	60.066	20	CCCATCCCGATAGAGAGACA	60.027	20	275	9	283	GCCGTATCAGCCTCATTGAT	60.066	20	GGCGGTTTGACTTGAGGTAG	59.734	20	136	9	144	GCCGTATCAGCCTCATTGAT	60.066	20	TCACGAAATGCTCCTCCTTC	60.34	20	254	9	262
WMU18666	1	(CT)6	12	19	30
WMU18694	1	(TAC)5	15	5	19
WMU18708	1	(CT)6	12	1	12
WMU18712	1	(TC)6	12	936	947	CATTCTGACGAACACTCCGA	59.831	20	TTTTCCTTCTCCGCTCTTTTC	59.952	21	218	780	997	CATTCTGACGAACACTCCGA	59.831	20	TTCCTTCTCCGCTCTTTTCTC	60.082	21	216	780	995	CATTCTGACGAACACTCCGA	59.831	20	TCCTTCTCCGCTCTTTTCTC	58.741	20	215	780	994
WMU18750	1	(CA)6	12	32	43	CGTTGCATATCCACAATCTGA	59.557	21	GCACAATTCTTTCAATACACATCC	59.784	24	175	1	175	CGTTGCATATCCACAATCTGA	59.557	21	CAAGTCTAACATGATTGGAGGTTC	59.069	24	126	1	126	CGTTGCATATCCACAATCTGA	59.557	21	AAGTCTAACATGATTGGAGGTTCA	59.069	24	125	1	125
WMU18753	1	(GA)7	14	813	826
WMU18755	1	(TCT)8	24	83	106
WMU18758	1	(CTT)5	15	181	195	ATGATCGGAGTCGTATTGCC	59.923	20	TAGCATCATCCCCCATTAGC	59.885	20	173	126	298	ATGATCGGAGTCGTATTGCC	59.923	20	TGAATAGCATCATCCCCCAT	60.118	20	177	126	302	CCCCTTGGATACATGCTGTT	59.813	20	TAGCATCATCCCCCATTAGC	59.885	20	155	144	298
WMU18773	1	(GA)11	22	334	355
WMU18777	1	(CTT)6	18	50	67	CAAAGCATAATTCTTACTTGTTGCTC	59.782	26	TCTGCTTGGCTTTGTCATCA	60.539	20	183	22	204	CAAAGCATAATTCTTACTTGTTGCTC	59.782	26	ACTGGATCCACTGTCCCAAT	59.232	20	280	22	301	CAAAGCATAATTCTTACTTGTTGC	57.361	24	TCTGCTTGGCTTTGTCATCA	60.539	20	183	22	204
WMU18801	1	(CCA)6	18	56	73	AAAGCCATGGCAGAAGAAGA	59.955	20	GGACTGCACAGAAGAGGCTT	59.604	20	275	30	304	AAAGCCATGGCAGAAGAAGA	59.955	20	ACTGCACAGAAGAGGCTTCC	59.604	20	273	30	302	AAAGCCATGGCAGAAGAAGA	59.955	20	ATGGACTGCACAGAAGAGGC	60.418	20	277	30	306
WMU18803	1	(TC)9	18	964	981
WMU18839	1	(GTT)6	18	75	92	GCTGGAGGATGCGACTCTAC	59.981	20	GAAGATGGCGGAGTGAATGT	60.081	20	152	42	193	GCTGGAGGATGCGACTCTAC	59.981	20	GCAGAAGCAGCTAGCCCTAA	59.889	20	273	42	314	GCTGGAGGATGCGACTCTAC	59.981	20	AAGCAGCTAGCCCTAATCCC	59.841	20	269	42	310
WMU18901	1	(AG)6	12	269	280	CGGTTGACTGAGGAGAGGAG	59.978	20	GCCGTATCAGCCTCATTGAT	60.066	20	131	174	304	CAACCACCAAAGAAGCACAA	59.734	20	GCCGTATCAGCCTCATTGAT	60.066	20	191	114	304	AGCAACCACCAAAGAAGCAC	60.299	20	GCCGTATCAGCCTCATTGAT	60.066	20	193	112	304
WMU18966	1	(GAA)6	18	234	251	GCTCATTTCGTCAGTGGACA	59.837	20	TTAGTCCCAAACCAACTGCC	59.971	20	246	129	374	GCACTTTGGGAGCTCATTTC	59.82	20	TTAGTCCCAAACCAACTGCC	59.971	20	257	118	374	CTTTGGGAGCTCATTTCGTC	59.813	20	TTAGTCCCAAACCAACTGCC	59.971	20	254	121	374
WMU18986	1	(GAAC)5	20	85	104	CAACAGCCGGATATTTTTGG	60.315	20	AGAACGAAAAAGGGGCTCTC	59.827	20	106	25	130	CAACAGCCGGATATTTTTGG	60.315	20	GAAGAACGAAAAAGGGGCTC	60.187	20	108	25	132	TATTTTTGGGCGTTGTCCAT	60.188	20	GGAGCTGTGGGCTCAGAATA	60.362	20	117	36	152
WMU19007	1	(CTT)5	15	50	64	GGGACTCTCTCCATCTTTTTCA	59.691	22	CTTCAAAGCCTTCTGCTTGG	60.125	20	215	1	215	GGGACTCTCTCCATCTTTTTCA	59.691	22	TCTGCTTGGCTTTGTCATCA	60.539	20	204	1	204	GGGACTCTCTCCATCTTTTTCA	59.691	22	TTCTGCTTGGCTTTGTCATC	59.002	20	205	1	205
WMU19028	1	(CTT)6	18	79	96	CAACTCTCTCCATCTTTTTCAACA	59.799	24	CTTCAAAGCCTTCTGCTTGG	60.125	20	215	30	244	CCTCAACTCTCTCCATCTTTTTC	58.524	23	CTTCAAAGCCTTCTGCTTGG	60.125	20	218	27	244	CAACTCTCTCCATCTTTTTCAACA	59.799	24	CTTCTGCTTGGCTTCGTCAT	60.538	20	206	30	235
WMU19049	1	(CT)7	14	77	90	GTTCAGTTGCTATGGCCGAG	60.796	20	AAACGTCCACCCTCAAACAG	60.005	20	151	43	193	AGTTCAGTTGCTATGGCCGA	60.796	20	AAACGTCCACCCTCAAACAG	60.005	20	152	42	193	GAGTTCAGTTGCTATGGCCG	60.796	20	AAACGTCCACCCTCAAACAG	60.005	20	153	41	193
WMU19060	1	(AGA)5	15	129	143	CGAAACCTTTGCAAACTCCT	59.355	20	TCCCCTGATCAAACAAAACC	59.767	20	193	15	207	CGAAGAAGGACAAGGCTCC	59.935	19	CCTTAATTGCTCTTCGTGCC	59.845	20	248	69	316	CCGAAGAAGGACAAGGCTC	59.935	19	CCTTAATTGCTCTTCGTGCC	59.845	20	249	68	316
WMU19075	1	(AGA)5	15	414	428
WMU19116	1	(CT)11	22	1	22
WMU19121	1	(ATT)5	15	292	306
WMU19133	1	(AT)6	12	304	315	ACCAGGAAGGTTGGATGATG	59.779	20	ACCGCGTTTTCATTTCTCAA	60.617	20	131	263	393	ACCAGGAAGGTTGGATGATG	59.779	20	TACCGCGTTTTCATTTCTCA	59.301	20	132	263	394	AAGCTGCTTCCAGCAGTACC	59.644	20	CCGCGTTTTCATTTCTCAAC	60.617	20	159	234	392
WMU19140	1	(ATA)7	21	453	473	CGCTTTTTCCTGCACTTTTC	59.996	20	CAGCAAATACAGATCGCTAACAA	59.459	23	198	339	536	TCGCTTTTTCCTGCACTTTT	59.996	20	CAGCAAATACAGATCGCTAACAA	59.459	23	199	338	536	CTTCTTTCCGGTTGGAATCA	60.044	20	CAGCAAATACAGATCGCTAACAA	59.459	23	237	300	536
WMU19188	1	(TTA)7	21	123	143	CAGCAAATACAGATCGCTAACAA	59.459	23	ATCGCAAGGAATTCACCAAG	60.074	20	267	62	328	CAGCAAATACAGATCGCTAACAA	59.459	23	AACATCATCGTCGGATCGTT	60.348	20	166	62	227	CAGCAAATACAGATCGCTAACA	58.149	22	ATCGCAAGGAATTCACCAAG	60.074	20	267	62	328
WMU19190	1	(CCA)6	18	58	75	ATGGGCAGAAGAAGAGCAAA	59.955	20	TCTCATGCAGAGCATAGGCA	60.675	20	179	36	214	ATGGGCAGAAGAAGAGCAAA	59.955	20	TGTTCAAGGTGCTTGTGGTG	60.757	20	129	36	164	ATGGGCAGAAGAAGAGCAAA	59.955	20	TTGTTGTTCAGTGGCTGTCG	60.906	20	228	36	263
WMU19201	1	(TCA)7gagg(AGA)9	52	25	76
WMU19202	1	(TC)7	14	115	128	TCTCCTTCCCCTTCCATCTT	60.008	20	TTGCTCCAAGCAAAGAACCT	59.993	20	174	80	253	CTCCTTCCCCTTCCATCTTC	60.008	20	TTGCTCCAAGCAAAGAACCT	59.993	20	173	81	253	TCCTTCCCCTTCCATCTTCT	60.008	20	TTGCTCCAAGCAAAGAACCT	59.993	20	172	82	253
WMU19218	1	(GGC)5	15	656	670	CTCTCATGAAGGCCTCGAAC	59.95	20	ATTATGCTCTCCATTCCCCC	60.117	20	264	453	716	ACTCTCATGAAGGCCTCGAA	59.95	20	ATTATGCTCTCCATTCCCCC	60.117	20	265	452	716	GTGCTTCCTCCTTCCTGTTG	59.844	20	ATTATGCTCTCCATTCCCCC	60.117	20	107	610	716
WMU19235	1	(ATA)7	21	366	386
WMU19287	1	(CCG)5	15	704	718	AAATCCGCAAAATCATCTCG	60.038	20	CCGGCTTCTTCCTTCTTCTT	59.955	20	258	498	755	AGGTTGCATTCAAAAATCCG	59.938	20	CCGGCTTCTTCCTTCTTCTT	59.955	20	271	485	755	CCGGCTACATTGTGAAGGTT	59.993	20	CTTCTTCTTTTCACCGCCAC	59.853	20	275	470	744
WMU19294	1	(AG)6(TG)7	26	419	444	TCTGAGGGCAGCTTTTTGAT	59.955	20	CCAAAATAACACGATAAGCAACC	59.795	23	197	325	521	CGTAGGTAGCGGTAAGGCTG	59.92	20	CCAAAATAACACGATAAGCAACC	59.795	23	248	274	521	ATGCTGAGGAGGCTCAAAGA	60.096	20	CCAAAATAACACGATAAGCAACC	59.795	23	153	369	521
WMU19312	1	(GAA)6	18	246	263	CAAATCAGGCCACCGTAGAT	59.955	20	GACGTAAACTTGCCACGACA	59.764	20	159	140	298	TCAGGCCACCGTAGATTACC	59.955	20	GACGTAAACTTGCCACGACA	59.764	20	155	144	298	GGTGGAACAGGGAAGAACAA	59.943	20	GACGTAAACTTGCCACGACA	59.764	20	106	193	298
WMU19313	1	(CT)8	16	2	17
WMU19330	1	(AGA)7	21	396	416	GGAAGGATCACCCTCATCAA	59.862	20	GCCAATCGTTCAGATCCCTA	60.036	20	268	181	448	AGATCGGAAGGATCACCCTC	60.421	20	GCCAATCGTTCAGATCCCTA	60.036	20	273	176	448	CTGGTTGATGCCCCTGATAG	60.474	20	GCCAATCGTTCAGATCCCTA	60.036	20	186	263	448
WMU19349	1	(ATA)8	24	369	392	CTTCCTGCACCTTTTCAAGC	59.993	20	CGCTAACAATGAACAAATAAACTAAA	58.136	26	187	254	440	CTTCCTGCACCTTTTCAAGC	59.993	20	CGCTAACAATGAACAAATAAACTAAAG	58.926	27	187	254	440	ATGCCTCTGCTCTTTGCTTC	59.723	20	CGCTAACAATGAACAAATAAACTAAA	58.136	26	220	221	440
WMU19371	1	(CCG)5	15	692	706
WMU19388	1	(TTC)15	45	109	153	GAATCTGCAGAAATTGGCGT	60.221	20	CCAAGAGCCGTTCATCATTT	60.074	20	134	49	182	AATCTGCAGAAATTGGCGTC	60.221	20	CCAAGAGCCGTTCATCATTT	60.074	20	133	50	182	GGTTGTGGGATTGAATCTGC	60.326	20	CCAAGAGCCGTTCATCATTT	60.074	20	146	37	182
WMU19390	1	(AAT)5	15	23	37
WMU19477	1	(CT)7	14	310	323	GGAATTTCCACTTCCACGAA	59.91	20	GTAAGCCTCAAGCAAATGGC	59.851	20	214	216	429	TGAATTTGTGTGGGAACCCT	60.21	20	GTAAGCCTCAAGCAAATGGC	59.851	20	259	171	429	TTGTGTGGGAACCCTCATTT	60.21	20	GTAAGCCTCAAGCAAATGGC	59.851	20	254	176	429
WMU19496	1	(TTC)12	36	26	61
WMU19501	1	(CT)9	18	7	24
WMU19512	1	(CT)13	26	41	66	GCCCACCTTTTTAGTCCCAC	60.723	20	CCGCCTGTTTTCTTCTCATC	59.813	20	267	4	270	GCCCACCTTTTTAGTCCCAC	60.723	20	AAAACCCTCAGCTGATGTCG	60.255	20	223	4	226	GCCCACCTTTTTAGTCCCAC	60.723	20	ACGTTTCGGAGGAAAAACAA	59.587	20	132	4	135
WMU19517	1	(AGA)9	27	48	74	TCTCTTTTCCTTTGTCTTTTGTG	57.731	23	ACCAAGAGGAGGCAGCAGTA	60.012	20	130	20	149	CTCTCTTTTCCTTTGTCTTTTGTG	58.673	24	ACCAAGAGGAGGCAGCAGTA	60.012	20	131	19	149	TCTCTTTTCCTTTGTCTTTTGTG	57.731	23	GCCAGGGATGTATCCAAAGA	59.894	20	207	20	226
WMU19519	1	(CT)10	20	2	21
WMU19522	1	(GAA)6	18	147	164	CATTTGGGAGCTCATTTCGT	60.074	20	TTTTTAGCCCAAACACTGCC	60.11	20	253	33	285	CATTTGGGAGCTCATTTCGT	60.074	20	ACTTGCCACGACATCTTTCC	60.119	20	159	33	191	CATTTGGGAGCTCATTTCGT	60.074	20	TTTTTCGCTTTTTAGCCCAA	59.835	20	261	33	293
WMU19542	1	(ATT)5	15	149	163
WMU19556	1	(AG)6atgaggaagaagg(AGA)7	46	98	143	CGAATTAGCGGCCATACAAT	59.95	20	CGGAAAGCAATTAATCGTCC	59.547	20	148	20	167	CGAATTAGCGGCCATACAAT	59.95	20	GGCCATTACGGAAAGCAAT	59.915	19	156	20	175	GGGAGAAAACGAAAGAACCA	59.146	20	CGGAAAGCAATTAATCGTCC	59.547	20	109	59	167
WMU19591	1	(TC)8	16	107	122	TGGAGGTACAATAGGGGGAA	59.24	20	TGGAGCTGAAAACATTGTGG	59.691	20	190	21	210	TGGAGGTACAATAGGGGGAA	59.24	20	GCCTAGCAAGAGGAAGGTCC	60.349	20	240	21	260	TGGAGGTACAATAGGGGGAA	59.24	20	CATTGTGGAACCTGCAGAAG	59.288	20	178	21	198
WMU19606	1	(ATC)5	15	520	534
WMU19647	1	(TCT)6	18	295	312	AGGATGCTTGGCTATGGTTG	60.096	20	ATCCAAGGCTTTCAACCTCC	60.443	20	101	243	343	GCTGTTCCCACTCCATGTCT	60.12	20	ATCCAAGGCTTTCAACCTCC	60.443	20	165	179	343	ATAGCAGACGCTGTTCCCAC	60.285	20	ATCCAAGGCTTTCAACCTCC	60.443	20	174	170	343
WMU19652	1	(AGA)6	18	643	660	ATAAGTTTCTCGCGGGGTCT	60.096	20	CCTCACTCTCTCCATCTTTTTCA	59.872	23	230	483	712	TAAGTTTCTCGCGGGGTCTA	59.839	20	CCTCACTCTCTCCATCTTTTTCA	59.872	23	229	484	712	GCGGGGTCTAAAAGGTTGTT	60.352	20	CCTCACTCTCTCCATCTTTTTCA	59.872	23	219	494	712
WMU19664	1	(AT)11	22	401	422	CCCATGCTCATACCTCCACT	59.95	20	TTTACAGAAAAGATAAGGAGTGACAA	57.775	26	134	321	454	GACCCCACTCTTCCCAATTT	60.169	20	TTTACAGAAAAGATAAGGAGTGACAA	57.775	26	101	354	454	CCATTCCCATGCTCATACCT	59.773	20	TTTACAGAAAAGATAAGGAGTGACAA	57.775	26	139	316	454
WMU19666	1	(TC)6	12	38	49	ACGCCAGAGCTTTGTCTACG	60.592	20	GCCCTGTTGTGTGATGTTTG	60.008	20	156	3	158	ACGCCAGAGCTTTGTCTACG	60.592	20	TGCCCTGTTGTGTGATGTTT	60.008	20	157	3	159	ACGCCAGAGCTTTGTCTACG	60.592	20	TTGCCCTGTTGTGTGATGTT	60.008	20	158	3	160
WMU19677	1	(CT)7	14	31	44	ACCCATCGATCCATCAATCA	61.11	20	CAGCAAAACAAGCAAGACCA	60.027	20	141	7	147	ATCAACCCATCGATCCATCA	61.11	20	CAGCAAAACAAGCAAGACCA	60.027	20	145	3	147	ACCCATCGATCCATCAATCA	61.11	20	TCGTCAACAGCAAAACAAGC	60.035	20	148	7	154
WMU19679	1	(CCA)5	15	402	416
WMU19681	1	(ATA)7	21	335	355	CCTGCACTTTTCAAGCCCTA	60.378	20	CCAAACACTGACTGTGAAGTCC	59.664	22	280	229	508	ATCGCGGATCGTTCATTTAT	59.397	20	CCAAACACTGACTGTGAAGTCC	59.664	22	250	259	508	ATCGCGGATCGTTCATTTAT	59.397	20	TTGTCCAAACACTGACTGTGAA	59.234	22	254	259	512
WMU19688	1	(TAAT)6	24	557	580
WMU19692	1	(TCT)8	24	142	165	CCCTTTTCCCATTTTTGTTC	58.392	20	TACAATTCCTTTCCTCCCCC	60.124	20	164	68	231	ACCCTTTTCCCATTTTTGTTC	59.21	21	TACAATTCCTTTCCTCCCCC	60.124	20	165	67	231	CCCTTTTCCCATTTTTGTTC	58.392	20	TCCCCCATCGATCTTCTCTA	59.581	20	150	68	217
WMU19703	1	(TAA)5	15	302	316	ACTTCCTCAATGCCCACAAC	59.973	20	CAGCAAATACAGATCGCTAACAA	59.459	23	234	144	377	TCTCAAATGGGACGAAAAGG	60.044	20	CAGCAAATACAGATCGCTAACAA	59.459	23	185	193	377	CCTCTCAAATGGGACGAAAA	60.044	20	CAGCAAATACAGATCGCTAACAA	59.459	23	187	191	377
WMU19706	1	(TC)8	16	168	183	TCTAAGGATTCCGCTGCCTA	59.938	20	ACACTCGACGCCATATCTCC	60.104	20	254	105	358	TCTAAGGATTCCGCTGCCTA	59.938	20	GTCTCGCAGAAAAAGGCTTG	60.132	20	190	105	294	TCTAAGGATTCCGCTGCCTA	59.938	20	ACTCGACGCCATATCTCCAG	60.24	20	252	105	356
WMU19717	1	(ATT)5	15	889	903
WMU19731	1	(CT)7	14	31	44	ACCCATCGATCCATCAATCA	61.11	20	CAGCAAAACAAGCAAGACCA	60.027	20	141	7	147	ATCAACCCATCGATCCATCA	61.11	20	CAGCAAAACAAGCAAGACCA	60.027	20	145	3	147	ACCCATCGATCCATCAATCA	61.11	20	TCGTCAACAGCAAAACAAGC	60.035	20	148	7	154
WMU19778	1	(CT)12	24	34	57	GCCATTTCGTTTTCCTTTCC	60.783	20	ATCCATCATCAAAACGCTCC	59.9	20	178	11	188	AACTTCGCCATTTCGTTTTC	59.205	20	ATCCATCATCAAAACGCTCC	59.9	20	184	5	188	GAACTTCGCCATTTCGTTTT	59.205	20	ATCCATCATCAAAACGCTCC	59.9	20	185	4	188
WMU19779	1	(GAA)5	15	269	283
WMU19802	1	(TCT)7	21	1	21
WMU19809	1	(AG)6	12	802	813	CGGTTGACTGAGGAGAGGAG	59.978	20	GCCGTATCAGCCTCATTGAT	60.066	20	131	707	837	CCCATCCCGATAGAGAGACA	60.027	20	GCCGTATCAGCCTCATTGAT	60.066	20	269	569	837	CCATTTAGATGGGCTCATGG	60.288	20	GCCGTATCAGCCTCATTGAT	60.066	20	229	609	837
WMU19818	1	(GAA)6	18	640	657
WMU19825	1	(GA)9	18	303	320
WMU19839	1	(TA)6	12	483	494	GCAGCAGCAGTGATCAAGAG	59.887	20	ACGAACGAAAACGAAAAACC	59.111	20	221	437	657	ATGCAGCAGCAGTGATCAAG	60.168	20	ACGAACGAAAACGAAAAACC	59.111	20	223	435	657	GCAGCAGCAGTGATCAAGAG	59.887	20	AACCGGTTAAAGGTCGAAAAA	59.865	21	196	437	632
WMU19843	1	(ATT)5	15	568	582	TCATGGGTCTCGCTCTAGGT	59.827	20	CGTTCTCAAGTTGGTCCATTT	59.087	21	152	476	627	CTACGTTCATGGGTCTCGCT	60.277	20	CGTTCTCAAGTTGGTCCATTT	59.087	21	158	470	627	TTCATGGGTCTCGCTCTAGG	60.353	20	CGTTCTCAAGTTGGTCCATTT	59.087	21	153	475	627
WMU19857	1	(CTT)6	18	30	47	CCATTCACACAGTTAGTCGCA	59.773	21	CAAAGAAAAGGCGATTTGGA	60.181	20	274	4	277	TGCCATTCACACAGTTAGTCG	59.773	21	CAAAGAAAAGGCGATTTGGA	60.181	20	276	2	277	TGCCATTCACACAGTTAGTCG	59.773	21	AAAGACATGGAAGGTCTGCG	60.255	20	126	2	127
WMU19863	1	(GAAC)6	24	80	103	GTCCATCTTGGGAATAAGCG	59.528	20	CTTTTCTGTGTCTCCCCTCG	59.837	20	130	46	175	TCCATCTTGGGAATAAGCGA	60.544	20	CTTTTCTGTGTCTCCCCTCG	59.837	20	129	47	175	GTCCATCTTGGGAATAAGCG	59.528	20	GGAGCTGTGGGCTCAGAATA	60.362	20	100	46	145
WMU19881	1	(AG)7	14	408	421	AGAGACCACCTGCTCCTTCA	59.986	20	GATCAACCCCACTCGATCC	60.281	19	226	227	452	CAGAGACCACCTGCTCCTTC	59.986	20	GATCAACCCCACTCGATCC	60.281	19	227	226	452	CAGCAAAACAAGCAAGACCA	60.027	20	GATCAACCCCACTCGATCC	60.281	19	148	305	452
WMU19886	1	(ATA)7	21	320	340	ATAACTTTCATCGCGGATCG	60.06	20	CAGCAAAATACAGATCGCTAACA	59.459	23	169	235	403	GAGCTCCTGGTGGACAAAAC	59.703	20	CAGCAAAATACAGATCGCTAACA	59.459	23	212	192	403	ATAACTTTCATCGCGGATCG	60.06	20	CAGATCGCTAACAATGAACAAA	57.98	22	159	235	393
WMU19887	1	(CT)7	14	32	45	CCATCGATCCATCAATCAAA	59.279	20	AGAGACCACCTGCTCCTTCA	59.986	20	217	9	225	CCATCGATCCATCAATCAAA	59.279	20	CAGAGACCACCTGCTCCTTC	59.986	20	218	9	226	CCATCGATCCATCAATCAAA	59.279	20	CAGCAAAACAAGCAAGACCA	60.027	20	140	9	148
WMU19890	1	(GGT)6	18	536	553	CAATAGTGGCACCGAGACCT	60.134	20	AAAGCCATGGCAGAAGAAGA	59.955	20	244	338	581	CGAGACCTCCCAGCATAGAC	59.827	20	AAAGCCATGGCAGAAGAAGA	59.955	20	232	350	581	CCACAGCACTTCCAGTACCA	59.745	20	AAAGCCATGGCAGAAGAAGA	59.955	20	280	302	581
WMU19904	1	(TC)12	24	232	255	CAAACGGCCTCTTCTCAGTC	59.989	20	ACAGCGTTACTGCCGTCTCT	60.081	20	243	74	316	CTGCCTCAAAGGAGATCGAC	59.95	20	ACAGCGTTACTGCCGTCTCT	60.081	20	176	141	316	TCCTCCTTCGTCTTCCTTCA	59.92	20	ACAGCGTTACTGCCGTCTCT	60.081	20	127	190	316
WMU19909	1	(ATT)5	15	791	805	TCATGGGTCTCGCTCTAGGT	59.827	20	TTGGGAGCAACCTACGATTC	60.074	20	242	699	940	CTACGTTCATGGGTCTCGCT	60.277	20	TTGGGAGCAACCTACGATTC	60.074	20	248	693	940	TTCATGGGTCTCGCTCTAGG	60.353	20	TTGGGAGCAACCTACGATTC	60.074	20	243	698	940
WMU19943	1	(AGA)9	27	365	391	GTGGATGTGAGAAAGGCGAT	60.081	20	TCCGATTCTTGCCTACCACT	59.694	20	115	319	433	GGCGATGAGAAAACTTGAGG	59.813	20	CTCCGATTCTTGCCTACCAC	59.694	20	102	333	434	GGCGATGAGAAAACTTGAGG	59.813	20	TCCGATTCTTGCCTACCACT	59.694	20	101	333	433
WMU19948	1	(GA)7	14	217	230	TTGCTCCAAGCAAAGAACCT	59.993	20	TCTCCTTCCCCTTCCATCTT	60.008	20	172	94	265	TTGCTCCAAGCAAAGAACCT	59.993	20	CTCCTTCCCCTTCCATCTTC	60.008	20	171	94	264	TTGCTCCAAGCAAAGAACCT	59.993	20	TCCTTCCCCTTCCATCTTCT	60.008	20	170	94	263
WMU19987	1	(TTC)11a(TC)7	48	38	85
WMU20026	1	(AG)7	14	215	228
WMU20028	1	(CCA)6	18	56	73	AAAGCCATGGCAGAAGAAGA	59.955	20	GAGGTGTTCAGGGTGCTTGT	60.159	20	135	30	164	AAGCCATGGCAGAAGAAGAG	59.574	20	GAGGTGTTCAGGGTGCTTGT	60.159	20	134	31	164	AAAGCCATGGCAGAAGAAGA	59.955	20	TCTCATGCAGAGCATAGGCA	60.675	20	181	30	210
WMU20058	1	(ATT)5	15	304	318	TCAGGCCACCGTAGATTACC	59.955	20	TTCAATGAAAAAGACTCGCA	57.069	20	238	110	347	CAAATCAGGCCACCGTAGAT	59.955	20	TTCAATGAAAAAGACTCGCA	57.069	20	242	106	347	AGGCCACCGTAGATTACCCT	59.848	20	TTCAATGAAAAAGACTCGCA	57.069	20	236	112	347
WMU20073	1	(CT)6	12	13	24
WMU20080	1	(AG)7	14	31	44	CATACCAATTTTTGTTGCGCT	60.013	21	GGCCAAACCAATTTGAAAGA	59.916	20	101	8	108	CATACCAATTTTTGTTGCGCT	60.013	21	CTGCACACTCCTTTCCGATT	60.255	20	253	8	260	CATACCAATTTTTGTTGCGCT	60.013	21	AATCTGCACACTCCTTTCCG	60.255	20	256	8	263
WMU20113	1	(ACC)5	15	87	101	TTACTGCATCAATGGCATCC	59.504	20	AGGTGCTTGTGGTGCTTCTT	59.914	20	128	53	180	TTACTGCATCAATGGCATCC	59.504	20	AAGGTGCTTGTGGTGCTTCT	59.914	20	129	53	181	TTACTGCATCAATGGCATCC	59.504	20	CTTGTGTTCATGGCTGTGCT	59.905	20	231	53	283
WMU20130	1	(CTT)6	18	78	95	CCTCACTCTCTCCATCTTTTTCA	59.872	23	CTCAAAAGCCTTCTGCTTGG	60.125	20	216	28	243	CCTCACTCTCTCCATCTTTTTCA	59.872	23	CCTCAAAAGCCTTCTGCTTG	60.125	20	217	28	244	CCTCACTCTCTCCATCTTTTTCA	59.872	23	AAAAGCCTTCTGCTTGGCTT	60.503	20	213	28	240
WMU20147	1	(CTT)6	18	71	88	GGCTGCTCAAAAATAAACCTCA	60.595	22	TTCAAAAGCCCTTCTGCTTG	60.493	20	234	3	236	GGCTGCTCAAAAATAAACCTCA	60.595	22	TCTGCTTGGCTTTGTCATCA	60.539	20	222	3	224	GGCTGCTCAAAAATAAACCTCA	60.595	22	TCTTCAAAAGCCCTTCTGCT	59.195	20	236	3	238
WMU20152	1	(CT)10	20	6	25
WMU20168	1	(CT)7	14	16	29
WMU20181	1	(TC)6	12	39	50	CATTTCCCACAAAACCCCTA	59.657	20	GACACTCCCTAACAGCAGCC	59.874	20	235	9	243	CATTTCCCACAAAACCCCTA	59.657	20	GGACACTCCCTAACAGCAGC	59.874	20	236	9	244	CATTTCCCACAAAACCCCTA	59.657	20	AGCACCGGATGAACTTAACG	60.132	20	144	9	152
WMU20199	1	(TCT)5	15	124	138	TTCTTCATGGGGTTTAAGCG	60.067	20	ATTGATGCGGTGTTCTTTCC	59.939	20	223	67	289	TTCTTCATGGGGTTTAAGCG	60.067	20	GCGGTGTTCTTTCCTATCCA	60.074	20	217	67	283	TTCTTCATGGGGTTTAAGCG	60.067	20	TGCGGTGTTCTTTCCTATCC	60.074	20	218	67	284
WMU20224	1	(CT)9	18	1	18
WMU20296	1	(CTT)5	15	152	166	ATGATCGGAGTCGTATTGCC	59.923	20	TGTTCGCCTTAAGGTACCGA	60.628	20	262	97	358	CCCCTTGGATACATGCTGTT	59.813	20	TGTTCGCCTTAAGGTACCGA	60.628	20	244	115	358	GTCGTATTGCCCCTTGGATA	59.784	20	TGTTCGCCTTAAGGTACCGA	60.628	20	253	106	358
WMU20299	1	(TCT)9	27	122	148	CCCTTTTCCCATTTTTGTTC	58.392	20	GGCAACTTCAGCATCACAAA	59.847	20	269	56	324	CCCTTTTCCCATTTTTGTTC	58.392	20	ATGAGGGCAACTTCAGCATC	60.226	20	274	56	329	CCCTTTTCCCATTTTTGTTC	58.392	20	ACAATGAGGGCAACTTCAGC	60.263	20	277	56	332
WMU20320	1	(ACC)6	18	67	84	AGACCCCTCCAAAAGACCAT	59.795	20	CTTGTGTTCATGGCTGTGCT	59.905	20	238	26	263	AGACCCCTCCAAAAGACCAT	59.795	20	ACTTGTGTTCATGGCTGTGC	59.758	20	239	26	264	ACCATGGCAGAAGAAGAAGC	59.434	20	CTTGTGTTCATGGCTGTGCT	59.905	20	223	41	263
WMU20336	1	(TCT)12	36	91	126	TCGCTTCTTAAAACCCCTCA	59.817	20	GCTGCACTTGGACTTGATGA	59.992	20	209	56	264	CCCCTTTCATCTCTCACCCT	60.447	20	GCTGCACTTGGACTTGATGA	59.992	20	254	11	264	CGCTTCTTAAAACCCCTCAA	59.334	20	GCTGCACTTGGACTTGATGA	59.992	20	208	57	264
WMU20348	1	(TC)6cgtcagg(TC)12	43	4	46
WMU20350	1	(CT)7	14	3	16
WMU20371	1	(CA)11	22	561	582	ATATCGTTGTGTCCCTTCGG	59.813	20	CATGACAGAACAATGGCTCAA	59.707	21	187	454	640	GGCTCCCTCTAGTTTCCCTG	60.204	20	CATGACAGAACAATGGCTCAA	59.707	21	267	374	640	CCCTCTAGTTTCCCTGCACA	60.246	20	CATGACAGAACAATGGCTCAA	59.707	21	263	378	640
WMU20428	1	(GAA)6	18	156	173	TCATTTGGGAGGCTCATTTC	60.014	20	GCTTTTAGCCCAAACACTGC	59.889	20	260	36	295	TCATTTGGGAGGCTCATTTC	60.014	20	TCGCTTTTAGCCCAAACACT	59.883	20	262	36	297	TCATTTGGGAGGCTCATTTC	60.014	20	ACTTGCCACGACATCTTTCC	60.119	20	165	36	200
WMU20430	1	(TC)8	16	34	49	TCAAAACACATAAATTAAAATCTCCTT	57.933	27	TTACTGAAGCACAGCCCCTT	59.875	20	182	3	184	TCAAAACACATAAATTAAAATCTCCTT	57.933	27	CATGGCCACAGTCGTTCTTA	59.716	20	199	3	201	TCAAAACACATAAATTAAAATCTCCTT	57.933	27	TCACATGTCCTTGCGTCTGT	60.319	20	143	3	145
WMU20440	1	(CT)9	18	1	18
WMU20461	1	(ATT)6	18	172	189
WMU20471	1	(CT)7	14	49	62	TAAGTACCTCCCCTCCGACC	60.319	20	TAGCCGAAGATGGGATTTTG	60.031	20	144	12	155	TAAGTACCTCCCCTCCGACC	60.319	20	CTTGATTGGTGGAACCTCGT	59.966	20	254	12	265	TAAGTACCTCCCCTCCGACC	60.319	20	TTGATCAACTCCATCGGTGA	60.048	20	235	12	246
WMU20499	1	(TC)6	12	35	46	TCGCCGTAATCAGACCTACA	59.297	20	CGGTTGACTGAGGAGAGGAG	59.978	20	139	6	144	TCGCCGTAATCAGACCTACA	59.297	20	TCCATTTAGATGGGGCTCAG	60.029	20	242	6	247	GTTTCGCCGTAATCAGACCT	59.198	20	CGGTTGACTGAGGAGAGGAG	59.978	20	142	3	144
WMU20506	1	(CCA)5	15	58	72	AAAGCCATGGCAGAAGAAGA	59.955	20	GAGGTGCTCAAGGTGCTTGT	60.453	20	135	32	166	AAGCCATGGCAGAAGAAGAG	59.574	20	AAGGTGCTTGTGGTGCTTCT	59.914	20	125	33	157	ACTAAAAGCCCTCCAAAGCC	59.725	20	GAGGTGCTCAAGGTGCTTGT	60.453	20	149	18	166
WMU20537	1	(ACCA)6	24	63	86	GCCATGGCAGAAGAAAGAAG	59.955	20	CTTGTGTTCATGGCTGTGCT	59.905	20	237	37	273	CCATGGCAGAAGAAAGAAGC	59.955	20	CTTGTGTTCATGGCTGTGCT	59.905	20	236	38	273	GCCATGGCAGAAGAAAGAAG	59.955	20	CTCATTGCAGAGCATAGGCA	60.119	20	192	37	228
WMU20539	1	(TA)8	16	28	43
WMU20544	1	(CT)9atacatacatatacatatatatatagccctaattgtcgcatcgttcaatgaattagggctgcctgtgatttcgtagcctcgctttctccgctg(TC)8	127	44	170	TTGTCCAAAACGAACCACTTC	60.001	21	GGTAGGGAGCTTTGCAGTTG	59.875	20	196	17	212	TTGTCCAAAACGAACCACTTC	60.001	21	GGGAGCTTTGCAGTTGACAT	60.263	20	192	17	208	TTGTCCAAAACGAACCACTTC	60.001	21	TGCAGTTGACATGGTTGACA	59.705	20	184	17	200
WMU20552	1	(TTC)11ca(TC)6	47	24	70	GGAAGCAATTAAATCGCCC	59.498	19	CGGCCATACAATTCAGGACT	59.955	20	149	2	150	GAAGCAATTAAATCGCCCG	60.543	19	CGGCCATACAATTCAGGACT	59.955	20	148	3	150	GGAAGCAATTAAATCGCCC	59.498	19	AGGAGGAAGGGGAAGAAAAA	59.144	20	122	2	123
WMU20553	1	(TTC)5	15	403	417	TCCCCTGATCAAACAAAACC	59.767	20	AACTCCCTTCTCCCCAAAAC	59.415	20	183	343	525	TCGGAACTTCAGAAAGGAGC	59.55	20	AACTCCCTTCTCCCCAAAAC	59.415	20	213	313	525	TCCCCTGATCAAACAAAACC	59.767	20	CAACTCCCTTCTCCCCAAA	60.027	19	184	343	526
WMU20581	1	(GAA)5	15	119	133	TCGTGGTTGCTTACAAAACG	59.769	20	GCTGTGGTCAGAAAAGGCAT	60.263	20	104	94	197	TCGTGGTTGCTTACAAAACG	59.769	20	CATTCACCGGTCCTTCAATC	60.317	20	211	94	304	TCGTGGTTGCTTACAAAACG	59.769	20	CGGTCCTTCAATCCATTCAC	60.317	20	204	94	297
WMU20591	1	(CCA)5	15	133	147	TTTACCATTCACCTCCTCCG	59.926	20	TTGGAGATGAGCTTGGCTTT	59.955	20	219	98	316	TTTACCATTCACCTCCTCCG	59.926	20	TTTGGAGATGAGCTTGGCTT	59.955	20	220	98	317	TTTACCATTCACCTCCTCCG	59.926	20	TTTTGGAGATGAGCTTGGCT	59.955	20	221	98	318
WMU20601	1	(TC)6	12	32	43	GCCGTATCAGCCTCATTGAT	60.066	20	CGGTTGACTGAGGAGAGGAG	59.978	20	132	9	140	GCCGTATCAGCCTCATTGAT	60.066	20	CCCATCCCGATAGAGAGACA	60.027	20	270	9	278	GCCGTATCAGCCTCATTGAT	60.066	20	GGAGACTCGAGTTAGGGGCT	59.84	20	116	9	124
WMU20630	1	(GCC)5	15	326	340	CGAGGAGAGCATCCAAAATC	59.773	20	CACTCAAAACCCTAGCAGCC	59.875	20	181	257	437	CGAGGAGAGCATCCAAAATC	59.773	20	ACTCAAAACCCTAGCAGCCA	59.875	20	180	257	436	TCGAGGAGAGCATCCAAAAT	59.773	20	CACTCAAAACCCTAGCAGCC	59.875	20	182	256	437
WMU20729	1	(CA)11	22	409	430	ATGCTACTGTTCAGGGTGGG	59.989	20	TGCAAAAGGAAGCATCATCA	60.343	20	228	230	457	GGTGGGCCTAATGGAAAAAT	60.02	20	TGCAAAAGGAAGCATCATCA	60.343	20	214	244	457	GTTGCCGGTACTGCTCATCT	60.285	20	TGCAAAAGGAAGCATCATCA	60.343	20	166	292	457
WMU20767	1	(TCT)5	15	126	140	CCATGGCTTCAAACTAGGGA	60.066	20	ATCCGATGTGCAGAGGATTC	60.042	20	275	72	346	CCAATCCATGGCTTCAAACT	59.933	20	ATCCGATGTGCAGAGGATTC	60.042	20	280	67	346	CCATGGCTTCAAACTAGGGA	60.066	20	GGCCATCAACAAGAGACGAT	60.081	20	105	72	176
WMU20782	1	(TA)6	12	595	606	GCATCTGTTTGGTGATCCCT	59.934	20	AACAGCCCCATTACAAGACG	59.993	20	172	474	645	AATTGGAGGATCGGAGTGTG	59.927	20	AACAGCCCCATTACAAGACG	59.993	20	218	428	645	GCATCTGTTTGGTGATCCCT	59.934	20	CAGTTGAAAACAGCCCCATT	59.971	20	180	474	653
WMU20788	1	(CT)6	12	1	12
WMU20791	1	(CT)8	16	494	509
WMU20792	1	(AG)12	24	70	93	AAGAGCTATGGCCACCTTGA	59.836	20	CTGCCTCAAAGGAGATCGAC	59.95	20	147	37	183	GAAGAGCTATGGCCACCTTG	59.836	20	CTGCCTCAAAGGAGATCGAC	59.95	20	148	36	183	AGAGCTATGGCCACCTTGAA	59.836	20	CTGCCTCAAAGGAGATCGAC	59.95	20	146	38	183
WMU20798	1	(CT)9	18	1	18
WMU20799	1	(CT)7	14	46	59	CCCTGACCGTAGCTCTTCTG	60.005	20	TAGCCGAAGATGGGATTTTG	60.031	20	131	22	152	CCCTGACCGTAGCTCTTCTG	60.005	20	TTGATCAACTCCATCGGTGA	60.048	20	222	22	243	CCTGACCGTAGCTCTTCTGC	60.156	20	TAGCCGAAGATGGGATTTTG	60.031	20	130	23	152
WMU20802	1	(CCA)6	18	70	87	GAAACCCCATCTCAAACCAA	59.767	20	AAGGTGCTTGTGGTGCTTCT	59.914	20	171	1	171	GAAACCCCATCTCAAACCAA	59.767	20	AGGTGCTTGTGGTGCTTCTT	59.914	20	170	1	170	GAAACCCCATCTCAAACCAA	59.767	20	CTTGTGTTCATGGCTGTGCT	59.905	20	270	1	270
WMU20808	1	(ATA)9	27	10	36
WMU20816	1	(TC)16	32	397	428	TGTCGGAATTCAAATGGGTT	60.17	20	GCGACCTTGTGGGAACTAAA	60.11	20	221	243	463	TCTTCTCGGCTTGAGTTGCT	60.277	20	AAACCCGTTCAAGATCATCG	59.933	20	240	306	545	TTCTCGGCTTGAGTTGCTCT	60.277	20	AAACCCGTTCAAGATCATCG	59.933	20	238	308	545
WMU20817	1	(CT)10	20	1	20
WMU20827	1	(CT)8	16	885	900
WMU20829	1	(AAG)5	15	35	49	GAGAGAGAGCAAGAACCCGA	59.679	20	GCTGAAGCTTGAGAAGGGAA	59.694	20	161	6	166	GAGAGAGAGCAAGAACCCGA	59.679	20	TGAACAGCCATACCTGATGC	59.679	20	194	6	199	GAGAGAGAGCAAGAACCCGA	59.679	20	ATGGCTGAAGCTTGAGAAGG	59.574	20	164	6	169
WMU20851	1	(TA)6	12	686	697	CGCTAATCTCACCGTCACAA	59.864	20	TCAAAGCAGAGTTTAAGGGCA	60.004	21	270	504	773	TCGAGGCTGAGAATTCCATT	59.773	20	TCAAAGCAGAGTTTAAGGGCA	60.004	21	232	542	773	AATCGTCGCTAATCTCACCG	60.235	20	TCAAAGCAGAGTTTAAGGGCA	60.004	21	276	498	773
WMU20854	1	(CCA)6	18	59	76	AAAGCCATGGCAGAAGAAGA	59.955	20	AGGGTGTTCAAGGTGCTTGT	59.622	20	137	33	169	AAGCCATGGCAGAAGAAGAG	59.574	20	AAGGTGCTTGTGGTGCTTCT	59.914	20	127	34	160	AAAGCCATGGCAGAAGAAGA	59.955	20	TGTGTTCATGGCTATGCTGG	60.687	20	227	33	259
WMU20855	1	(GAT)6	18	552	569
WMU20863	1	(AG)10	20	106	125	CGGCTCTGCCATCTAAGTTC	59.978	20	GCCCCGAATAATCCTCTCTC	60.003	20	258	15	272	CGGCTCTGCCATCTAAGTTC	59.978	20	AAATGCCCCGAATAATCCTC	60.116	20	262	15	276	CGGCTCTGCCATCTAAGTTC	59.978	20	GAAATGCCCCGAATAATCCT	60.116	20	263	15	277
WMU20867	1	(CTT)10	30	1330	1359	TCAATATTGGCCATCTGCAA	60.035	20	CGAAGCACACAGAACTCAACA	60.08	21	164	1238	1401	GCTTCTCGATCATAGGCACC	59.803	20	CGAAGCACACAGAACTCAACA	60.08	21	271	1131	1401	GGATACGCCCATCATTAGGA	59.745	20	CGAAGCACACAGAACTCAACA	60.08	21	208	1194	1401
WMU20919	1	(GA)9	18	80	97	GTATTCCGGCAAGACGATTG	60.469	20	AGCTTCTCCCTCTCCACCTC	59.952	20	134	35	168	GTATTCCGGCAAGACGATTG	60.469	20	ACTCTGAGCCTGAATCGAGC	59.709	20	114	35	148	GTATTCCGGCAAGACGATTG	60.469	20	TCCCTCTCCACCTCACTCTG	60.388	20	128	35	162
WMU20922	1	(CT)7	14	415	428
WMU20926	1	(GCC)5	15	14	28
WMU20966	1	(CTT)11	33	74	106	GCAATTTGGCGTTGAGAGAT	60.221	20	GAAGTGGCATAGGGCAATGT	59.962	20	195	26	220	GCAATTTGGCGTTGAGAGAT	60.221	20	GTTGGTGAAGGTGGGTCAGT	59.859	20	127	26	152	GCGTTGAGAGATTTGGGAGA	60.34	20	GAAGTGGCATAGGGCAATGT	59.962	20	187	34	220
WMU20970	1	(AG)7	14	98	111	AACTCGCCTTCCTCCTCTGT	60.393	20	GGAATTTCCACTTCCACGAA	59.91	20	188	17	204	AACTCGCCTTCCTCCTCTGT	60.393	20	AGGAATTTCCACTTCCACGA	59.526	20	189	17	205	AACTCGCCTTCCTCCTCTGT	60.393	20	GCCTCTGGAAGCTGAATGTT	59.434	20	161	17	177
WMU20982	1	(TCT)5	15	456	470	AGATTGAAATCGATGAGGCG	60.177	20	TCTGAAGATCTCAGGCCACC	60.349	20	159	397	555	TCCACGAACCTCACTTCCTC	60.238	20	TCTGAAGATCTCAGGCCACC	60.349	20	280	276	555	GGCGTCGTTCTTCTTCATCT	59.434	20	AACCAAGTGCTTGAGCTGGT	59.914	20	253	433	685
WMU20983	1	(AT)8	16	538	553	TCTCGATTTCCCTCGACACT	59.803	20	CAGAGGATCCACAACATGGA	59.473	20	280	334	613	TAGGCTGTACCCAATTCCCA	60.323	20	CAGAGGATCCACAACATGGA	59.473	20	167	447	613	TAGGCTGTACCCAATTCCCA	60.323	20	TCAGAGGATCCACAACATGG	59.473	20	168	447	614
WMU20987	1	(TCT)7	21	63	83	GGACGTTGAAGGGAAGATGA	60.05	20	AACACCAAAACACTCCCCTG	59.861	20	217	4	220	GGACGTTGAAGGGAAGATGA	60.05	20	GAACAGTTTAGCAAGGGGCA	60.249	20	275	4	278	GGACGTTGAAGGGAAGATGA	60.05	20	ACAGTTTAGCAAGGGGCAAA	59.747	20	273	4	276
WMU21015	1	(CT)10	20	184	203	GACCAGCGTTATTGCCATTT	59.967	20	CCTAACCCAACTGGTTTATTAAAGA	58.991	25	220	52	271	ACCAGCGTTATTGCCATTTC	59.967	20	CCTAACCCAACTGGTTTATTAAAGA	58.991	25	219	53	271	CCAGCGTTATTGCCATTTCT	60.096	20	CCTAACCCAACTGGTTTATTAAAGA	58.991	25	218	54	271
WMU21020	1	(GGA)6	18	348	365	AATCTGGGGTTGTCTTGTCG	59.966	20	AATTCTTCCATTTCCAGCCA	59.505	20	146	246	391	AATCTGGGGTTGTCTTGTCG	59.966	20	CAATTCTTCCATTTCCAGCC	59.505	20	147	246	392	GGAGATGCGGACCATGTACT	59.957	20	AATTCTTCCATTTCCAGCCA	59.505	20	204	188	391
WMU21029	1	(CT)9	18	2	19
WMU21042	1	(CTA)5	15	59	73	AAGTCACTTTTTCTTCTTATTCCTGG	59.65	26	GAAGGGTTCCAAATTCAGCA	60.051	20	251	31	281	GTCACTTTTTCTTCTTATTCCTGG	57.631	24	GAAGGGTTCCAAATTCAGCA	60.051	20	249	33	281	AAGTCACTTTTTCTTCTTATTCCTGG	59.65	26	ACCAAACCAAAACCAAACCA	60.103	20	193	31	223
WMU21078	1	(TTC)7	21	234	254	CATTTTCGCCTTCACAACAA	59.706	20	GGAACAAAAACGACGAAACAA	60.004	21	180	124	303	TCCCTCTCCTCCACTATCCA	59.606	20	GGAACAAAAACGACGAAACAA	60.004	21	198	106	303	GCTCCGACCATCTATCCCTT	60.431	20	GGAACAAAAACGACGAAACAA	60.004	21	227	77	303
WMU21080	1	(AG)14	28	356	383	GATTCCGGTTCCGGTTCTAT	60.152	20	TGTCGGAATTCAAATGGGTT	60.17	20	267	264	530	TTGGGGAAAATTACGTCAGC	59.938	20	TTCTCGGCTTGAGTTGCTCT	60.277	20	267	198	464	TTGGGGAAAATTACGTCAGC	59.938	20	TCTTCTCGGCTTGAGTTGCT	60.277	20	269	198	466
WMU21086	1	(AG)7	14	127	140	TGCCAATTGCTTACCATATCA	59.042	21	TGCAGATTCTTCTTCTAACCACTG	59.948	24	120	79	198	TGCCAATTGCTTACCATATCA	59.042	21	TCATTTCAGCCCTTCTAAAGAAAC	60.126	24	148	79	226	CATTATTGCCAATTGCTTACCA	59.861	22	TGCAGATTCTTCTTCTAACCACTG	59.948	24	126	73	198
WMU21086	2	(GAA)6	18	280	297
WMU21132	1	(GA)7	14	39	52	GGGCTGAAGAGAGAATTCAGA	58.608	21	ATTTGGAGCGAGAAGGATGA	59.773	20	250	1	250	GGGCTGAAGAGAGAATTCAGA	58.608	21	TTTGGAGCGAGAAGGATGAG	60.474	20	249	1	249	GGGCTGAAGAGAGAATTCAGA	58.608	21	GAAATTTGGAGCGAGAAGGA	59.387	20	253	1	253
WMU21163	1	(ATG)7	21	664	684	ATGAGACTTTGGCCATCACC	59.934	20	GGCAAAAGGGAAAAGGAAAG	60.048	20	276	462	737	CAGAACACCCGAGACAGACA	59.864	20	TGGGATTTGACTCAGGAAGG	60.042	20	232	585	816	CAGAACACCCGAGACAGACA	59.864	20	GGCAAAAGGGAAAAGGAAAG	60.048	20	153	585	737
WMU21187	1	(CTGCT)5	25	600	624	TTCTTTTGCTTTGGTTTTTGG	59.259	21	ACAAAATGCGAATTGCTTCC	60.081	20	137	556	692	TTCTTTTGCTTTGGTTTTTGG	59.259	21	CAAAATGCGAATTGCTTCCT	60.209	20	136	556	691	TTCTTTTGCTTTGGTTTTTGG	59.259	21	TGCTTCCTTCGCTTTCTTTC	59.708	20	124	556	679
WMU21204	1	(CAA)9	27	298	324	GCGTTAAAAGCACTTCTGGC	60.025	20	CTCCTCGCTTCTTCCTCCTT	60.088	20	262	130	391	CTCCTCCTTCTCGGTCCTCT	59.945	20	CTCCTCGCTTCTTCCTCCTT	60.088	20	157	235	391	ACCTTCAACTCCGGTCTCCT	60.111	20	CTCCTCGCTTCTTCCTCCTT	60.088	20	172	220	391
WMU21207	1	(AT)7	14	268	281	TTTTCCTGATTTGGGAATGC	59.878	20	AAGGTCACGCCCTTCTTCTT	60.247	20	159	211	369	CCCCAAATTTCTTCTTGGGT	60.159	20	AAGGTCACGCCCTTCTTCTT	60.247	20	185	185	369	GCACCCCACTTTTAATCCAA	59.801	20	AAGGTCACGCCCTTCTTCTT	60.247	20	216	154	369
WMU21245	1	(AG)7	14	33	46	CATACCAATTTTTGTTGCGCT	60.013	21	GTTGAAGGACGGCTCCATTA	60.074	20	277	10	286	CATACCAATTTTTGTTGCGCT	60.013	21	ACGTTGCGGAGAAATCAATC	60.081	20	239	10	248	CATACCAATTTTTGTTGCGCT	60.013	21	GGCCAAACCAATTTGAAAGA	59.916	20	101	10	110
WMU21275	1	(CTC)5	15	999	1013	GTTGACTCTGGACCTCGCTC	59.993	20	ATCGAGAAACAGCAACAGCC	60.406	20	278	812	1089	GAAACTGCCCTTTCGTTCAG	59.853	20	AAGGGCGTAATCGAGAAACA	59.708	20	132	967	1098	AAACTGCCCTTTCGTTCAGA	59.853	20	AAGGGCGTAATCGAGAAACA	59.708	20	131	968	1098
WMU21280	1	(TA)6	12	374	385	TGTTTTTGGTTGGTGGGAGT	60.246	20	CAGCCTCCATTACAAGACGA	58.874	20	130	293	422	TGTTTTTGGTTGGTGGGAGT	60.246	20	ACAGCCTCCATTACAAGACGA	59.749	21	131	293	423	CTGTTTTTGGTTGGTGGGAG	60.38	20	CAGCCTCCATTACAAGACGA	58.874	20	131	292	422
WMU21285	1	(CT)9	18	1	18
WMU21297	1	(TTA)7	21	121	141	CAGCAAATACAGATCGCTAACAA	59.459	23	TCTTCTTCTCGTATGCGGCT	60.118	20	223	60	282	CAGCAAATACAGATCGCTAACAA	59.459	23	GCTTCTCGTCTGCAACCTTC	60.142	20	274	60	333	CAGCAAATACAGATCGCTAACAA	59.459	23	TCTCGTCTGCAACCTTCTCA	59.701	20	271	60	330
WMU21311	1	(GA)6	12	1	12
WMU21337	1	(AAG)8a(AAG)10	55	302	356
WMU21339	1	(AGA)10	30	265	294	GAAGAGCGAGATGTCGGAAG	60.096	20	CGTTACGTTACGGTTTCGTTT	59.107	21	140	180	319	GCACGCCACAATTACTTCCT	60.14	20	CGTTACGTTACGGTTTCGTTT	59.107	21	182	138	319	GAAACTGCACGCCACAATTA	59.735	20	CGTTACGTTACGGTTTCGTTT	59.107	21	188	132	319
WMU21378	1	(CCA)6	18	63	80	CCCCATCCAAACCAACTAAA	59.657	20	AGGTGCTTGTGGTGCTTCTT	59.914	20	161	3	163	CCCCATCCAAACCAACTAAA	59.657	20	AAGGTGCTTGTGGTGCTTCT	59.914	20	162	3	164	CCCCATCCAAACCAACTAAA	59.657	20	CTTGTGTTCATGGCTGTGCT	59.905	20	262	3	264
WMU21384	1	(AAG)28	84	447	530	GCATCGAAAATCAAAGAGCC	59.791	20	TAAATTTTGGCGTCGGTTGT	60.356	20	223	366	588	CATCGAAAATCAAAGAGCCC	59.645	20	TAAATTTTGGCGTCGGTTGT	60.356	20	222	367	588	CAAAGAGCCCGAGAAAAAGA	59.564	20	TAAATTTTGGCGTCGGTTGT	60.356	20	212	377	588
WMU21387	1	(TA)6	12	475	486
WMU21392	1	(ATA)7	21	778	798	CTTCCTGCACTTTTCAAGCC	59.993	20	TCGCTAACAATGAACAAATAAACC	59.476	24	179	669	847	CTTCCTGCACTTTTCAAGCC	59.993	20	CAGGCAAATACAGTATCGCTAACA	60.543	24	194	669	862	CTTCCTGCACTTTTCAAGCC	59.993	20	GGCAAATACAGTATCGCTAACAA	58.414	23	192	669	860
WMU21407	1	(GGT)6	18	346	363	CTTGTGTTCATGGCTGTGCT	59.905	20	AAAGCCATGGCAGAAGAAGA	59.955	20	229	163	391	AGGTGCTTGTGGTGCTTCTT	59.914	20	CCCCATCTCAAACCAACCTA	59.784	20	161	263	423	AAGGTGCTTGTGGTGCTTCT	59.914	20	CCCCATCTCAAACCAACCTA	59.784	20	162	262	423
WMU21414	1	(AG)7	14	689	702	TCGAGCTCGGAGATTGAGAT	60.057	20	CAAAATCAAAATTCCCCTTTCTT	59.731	23	230	500	729	ATCGAGCTCGGAGATTGAGA	60.057	20	CAAAATCAAAATTCCCCTTTCTT	59.731	23	231	499	729	ATCGAGCTCGGAGATTGAGA	60.057	20	CAAAATCAAAATTCCCCTTTC	57.597	21	231	499	729
WMU21445	1	(CCA)6	18	58	75	AAAGCCATGGCAGAAGAAGA	59.955	20	CCTCCAAAGCAGCCTCATTA	60.344	20	165	32	196	AAAGCCATGGCAGAAGAAGA	59.955	20	CATTCCAAAAGAAGGTTGCC	59.546	20	191	32	222	AAAGCCATGGCAGAAGAAGA	59.955	20	TGTTGGGGAGATTGATGCTT	60.461	20	215	32	246
WMU21447	1	(AG)6	12	486	497	TTGTTACGTCCGCCTATTCC	59.96	20	TCCACAAAAACCCTAATCGG	59.795	20	105	419	523	AGCACCGGATGAACTTAACG	60.132	20	TCCACAAAAACCCTAATCGG	59.795	20	140	384	523	TGTCCTTAGGGCAGCATTTT	59.708	20	TCCACAAAAACCCTAATCGG	59.795	20	170	354	523
WMU21457	1	(CCA)6	18	62	79	GACCATGGCAGAAGAAGAGC	59.957	20	CCCCAAAAAGCTGAGATCAA	60.184	20	187	38	224	GACCATGGCAGAAGAAGAGC	59.957	20	ATTAAATCCTCCCCCACTCC	59.104	20	162	38	199	ACCATGGCAGAAGAAGAGCA	60.945	20	CCCCAAAAAGCTGAGATCAA	60.184	20	186	39	224
WMU21459	1	(TA)6	12	762	773	TGCGCCCTCTCTACTTGTTT	60.015	20	GCCAATACTCTCGACAAGGC	59.843	20	258	623	880	GCAACCCATTGACTGTCCTT	59.973	20	GCCAATACTCTCGACAAGGC	59.843	20	209	672	880	CAGTCTCAGCAACCCATTGA	59.831	20	GCCAATACTCTCGACAAGGC	59.843	20	217	664	880
WMU21460	1	(CT)8	16	307	322
WMU21461	1	(AG)6	12	366	377	AGCACCGGATGAACTTAACG	60.132	20	TCCCACAAAAACCCTAGTCG	59.964	20	140	265	404	TTGTCCTTAGGGCAGCATTT	59.708	20	TCCCACAAAAACCCTAGTCG	59.964	20	171	234	404	TGTCCTTAGGGCAGCATTTT	59.708	20	TCCCACAAAAACCCTAGTCG	59.964	20	170	235	404
WMU21495	1	(AGA)5	15	259	273	ATGGCCACTGAGGTTGAATC	59.934	20	CCAAGGTTCTTCTGCAGTCC	59.844	20	218	92	309	ATGGCCACTGAGGTTGAATC	59.934	20	CAAGGTTCTTCTGCAGTCCC	59.844	20	217	92	308	GTGGTGAAGGTGGAGGAGAA	60.088	20	CAAGGTTCTTCTGCAGTCCC	59.844	20	161	148	308
WMU21498	1	(AGG)5	15	189	203	ACCCTAACGATATCTCCGCC	60.307	20	TTTCTGTTGGGCTTTTGCTC	60.365	20	174	65	238	ACCCTAACGATATCTCCGCC	60.307	20	CTTTCTGTTGGGCTTTTGCT	59.494	20	175	65	239	GATATCTCCGCCATGTCGTC	60.457	20	TTTCTGTTGGGCTTTTGCTC	60.365	20	166	73	238
WMU21501	1	(TCT)11	33	68	100	AAAGGCGCAAAAACTGAGC	60.517	19	AGGGGGAAAAAGGGGTAGAT	60.014	20	123	2	124	AAAAGGCGCAAAAACTGAGC	61.741	20	AGGGGGAAAAAGGGGTAGAT	60.014	20	124	1	124	AAAGGCGCAAAAACTGAGC	60.517	19	AAAGGGGGAAAAAGGGGTAG	60.506	20	125	2	126
WMU21502	1	(CTA)5	15	92	106	TTGCTTGTGGAAGAAGCAGTT	60.045	21	AACCAAACCAAACCAAACCA	60.103	20	252	5	256	TTGCTTGTGGAAGAAGCAGTT	60.045	21	ACCAAACCAAACCAAACCAA	60.103	20	251	5	255	TTGCTTGTGGAAGAAGCAGTT	60.045	21	CCAAACCAAACCAAACCAAC	60.103	20	250	5	254
WMU21503	1	(ATA)6	18	372	389	CTTCCTGCACTTCTCAAGCC	60.134	20	AACAATGAACAAATAAACCTAAAGAGA	58.032	27	171	263	433	GGTGTTCATGCCTCTGCTCT	60.418	20	AACAATGAACAAATAAACCTAAAGAGA	58.032	27	211	223	433	CCTGCACTTCTCAAGCCCTA	60.529	20	AACAATGAACAAATAAACCTAAAGAGA	58.032	27	168	266	433
WMU21530	1	(GAA)7	21	484	504	CAATTCACACCACGTGAAGG	60.001	20	GTGGATGTAGGCATCTTCGG	60.483	20	112	437	548	CAATTCACACCACGTGAAGG	60.001	20	CCGTGGATGTAGGCATCTTC	60.483	20	114	437	550	TCAGAGGAGGAACTGGAGGA	59.913	20	GTGGATGTAGGCATCTTCGG	60.483	20	217	332	548
WMU21531	1	(CCG)5	15	764	778	AAATCCGCAAAATCATCTCG	60.038	20	CCGGCTTCTTCCTTCTTCTT	59.955	20	258	558	815	CCGGCTACATTGTGAAGGTT	59.993	20	CTTCTTCTTTTCACCGCCAC	59.853	20	276	529	804	AAATCCGCAAAATCATCTCG	60.038	20	CTTCTTCTTTTCACCGCCAC	59.853	20	247	558	804
WMU21540	1	(CTT)5	15	51	65	GGGACTCTCTCCATCTTTTTCA	59.691	22	CCTTCTGCTTGGCTTTTGTC	59.993	20	207	2	208	GGGACTCTCTCCATCTTTTTCA	59.691	22	CTGCTTGGCTTTTGTCATCA	59.988	20	203	2	204	GGGGACTCTCTCCATCTTTTT	58.654	21	CCTTCTGCTTGGCTTTTGTC	59.993	20	208	1	208
WMU21554	1	(TC)6	12	539	550	CTTCAGCAGCTCTGCATTTG	59.888	20	ATTTGCCTTTTTGCCCTCTT	60.075	20	264	332	595	CTTCAGCAGCTCTGCATTTG	59.888	20	TGCCCTCTTGGTTTCTCAGT	59.844	20	253	332	584	TGAACACCTGCAAAACTGGA	60.278	20	ATTTGCCTTTTTGCCCTCTT	60.075	20	202	394	595
WMU21565	1	(GAA)7	21	707	727	TAGGGTTTGCAACCACATCA	59.964	20	CAGCCTTTCGACTTCCATCT	59.43	20	246	507	752	TCAACTGGATCAACTTCCCC	59.903	20	CAGCCTTTCGACTTCCATCT	59.43	20	229	524	752	GCCGATCTGAGACCAAAGAA	60.34	20	CAGCCTTTCGACTTCCATCT	59.43	20	267	486	752
WMU21571	1	(TGA)6	18	487	504	TTTTCAAGTGGCAGAGCCTT	59.993	20	CATCGCAGTCTCATTTCACAA	59.856	21	109	448	556	TTCAAGTGGCAGAGCCTTTT	59.993	20	CATCGCAGTCTCATTTCACAA	59.856	21	107	450	556	TTTCAAGTGGCAGAGCCTTT	59.993	20	CATCGCAGTCTCATTTCACAA	59.856	21	108	449	556
WMU21596	1	(CT)8	16	450	465	AAATCACCGTCTTCACCGTC	59.973	20	TCAAAATGTTAAGCAATTCCTCTG	59.68	24	258	250	507	TCAACTCCCAGAAGCAACCT	59.844	20	TCAAAATGTTAAGCAATTCCTCTG	59.68	24	211	297	507	TTCAACTCCCAGAAGCAACC	60.232	20	TCAAAATGTTAAGCAATTCCTCTG	59.68	24	212	296	507
WMU21602	1	(TTA)8	24	169	192
WMU21604	1	(GA)10	20	349	368
WMU21612	1	(TC)8	16	36	51	TCAAAAACACATAAATTAAAATCTCC	57.094	26	TTACTGAAGCACAGCCCCTT	59.875	20	179	4	182	TCAAAAACACATAAATTAAAATCTCCT	57.933	27	TTACTGAAGCACAGCCCCTT	59.875	20	179	4	182	CTCAAAAACACATAAATTAAAATCTCC	57.933	27	TTACTGAAGCACAGCCCCTT	59.875	20	180	3	182
WMU21660	1	(CCA)6	18	70	87	CCCAACTCTCAAAACCCAAA	59.942	20	AGGTGCTTGTGGTGCTTCTT	59.914	20	163	6	168	CCCAACTCTCAAAACCCAAA	59.942	20	AAGGTGCTTGTGGTGCTTCT	59.914	20	164	6	169	CCCAACTCTCAAAACCCAAA	59.942	20	CTTGTGTTCATGGCTGTGCT	59.905	20	263	6	268
WMU21664	1	(CGTT)6	24	101	124	TGTCTCCCCTCGGTTGATAG	60.065	20	TGGGGAATAGCGAGAGAGAA	59.91	20	113	38	150	TGTCTCCCCTCGGTTGATAG	60.065	20	TTGGGGAATAGCGAGAGAGA	59.91	20	114	38	151	GTGTCTCCCCTCGGTTGATA	59.927	20	TGGGGAATAGCGAGAGAGAA	59.91	20	114	37	150
WMU21674	1	(AT)7	14	1018	1031
WMU21675	1	(CAA)9	27	292	318	CTCCTCCTTCTCGGTCCTCT	59.945	20	CTCCTCGCTTCTTCCTCCTT	60.088	20	153	232	384	AAGTTAGCTGTCGCCGTTGT	59.943	20	CTCCTCGCTTCTTCCTCCTT	60.088	20	277	108	384	CTCCTCCTTCTCGGTCCTCT	59.945	20	TCATATTACCGCTCCTCGCT	59.829	20	164	232	395
WMU21708	1	(TA)7	14	119	132	TAACAGAAGCCCCAAATTGC	60.074	20	TTGGGGTAAGAGATGCTTGC	60.214	20	188	90	277	GAAGCCCCAAATTGCATAAA	59.907	20	TTGGGGTAAGAGATGCTTGC	60.214	20	183	95	277	TAACAGAAGCCCCAAATTGC	60.074	20	TGAGACCATTGGCAACTTCA	60.24	20	240	90	329
WMU21720	1	(AGA)5	15	415	429	GTGGATGTGAGAAAGGCGAT	60.081	20	GCTCATTGTAATGGCGACTG	59.301	20	141	368	508	GTGGATGTGAGAAAGGCGAT	60.081	20	CTCATTGTAATGGCGACTGC	59.301	20	140	368	507	GAGGTGGATGTGAGAAAGGC	59.661	20	GCTCATTGTAATGGCGACTG	59.301	20	144	365	508
WMU21744	1	(AGA)5	15	552	566	CATCGAAAAGTTCGACGACA	59.84	20	GTCATCCTTCTTCTCAGCCG	59.95	20	126	511	636	CATCGAAAAGTTCGACGACA	59.84	20	AACTCTGGAACCCCCTCAAT	59.795	20	180	511	690	TGTTTTTGAAACAGCTGCCA	60.415	20	GTCATCCTTCTTCTCAGCCG	59.95	20	259	378	636
WMU21762	1	(GAA)5	15	143	157	CGGACCGTACAGTTCTTGCT	60.312	20	TCCACGAACCTCACTTCCTC	60.238	20	251	94	344	CGGACCGTACAGTTCTTGCT	60.312	20	TCTCCACGAACCTCACTTCC	60.238	20	253	94	346	CGGACCGTACAGTTCTTGCT	60.312	20	CCGACTACCTTCTCCACGAA	60.246	20	263	94	356
WMU21768	1	(CT)8	16	627	642
WMU21813	1	(CTTC)5	20	39	58	GGTAGGACTGATTTCATACGGA	58.072	22	TAATGGCCATCTGGGAAAAG	59.894	20	242	13	254	AGGTAGGACTGATTTCATACGGA	59.036	23	TAATGGCCATCTGGGAAAAG	59.894	20	243	12	254	GGTAGGACTGATTTCATACGGA	58.072	22	GATAATGGCCATCTGGGAAA	59.722	20	244	13	256
WMU21819	1	(TCT)7	21	238	258	TCCGATTCTTGCCTACCACT	59.694	20	GTGGATGTGAGAAAGGCGAT	60.081	20	116	183	298	CTCCGATTCTTGCCTACCAC	59.694	20	GGCGATGAGAAAACTTGAGG	59.813	20	103	182	284	TCCGATTCTTGCCTACCACT	59.694	20	GGCGATGAGAAAACTTGAGG	59.813	20	102	183	284
WMU21851	1	(CT)8	16	795	810	TCAACTCCCAGAAGCAACCT	59.844	20	TCAAAATGTTAAGCAATTCCTCTG	59.68	24	208	645	852	TTCAACTCCCAGAAGCAACC	60.232	20	TCAAAATGTTAAGCAATTCCTCTG	59.68	24	209	644	852	GCCGTCTACTTCAACTCCCA	60.255	20	TCAAAATGTTAAGCAATTCCTCTG	59.68	24	218	635	852
WMU21867	1	(AG)17	34	1168	1201	AGCCTCCCTTCCTCATTGAT	60.037	20	TGTCGGAATTCAAATGGGTT	60.17	20	275	1072	1346	AGCCTCCCTTCCTCATTGAT	60.037	20	TTCTCGGCTTGAGTTGCTCT	60.277	20	210	1072	1281	AGCCTCCCTTCCTCATTGAT	60.037	20	TCTTCTCGGCTTGAGTTGCT	60.277	20	212	1072	1283
WMU21874	1	(GGC)5	15	312	326	ATGGCGACTTACCTTCATGG	59.955	20	CACATCCGCCGTAGAAAAAT	59.96	20	243	261	503	ATGGCGACTTACCTTCATGG	59.955	20	GCCGTAGAAAAATTGTGGGA	59.938	20	236	261	496	ATGGCGACTTACCTTCATGG	59.955	20	TCCTTCACCGTCATCAACAA	60.088	20	107	261	367
WMU21874	2	(GAA)5	15	506	520	ATTTTTCTACGGCGGATGTG	59.96	20	TTTCTTGGTTGCGACATTCA	60.234	20	162	484	645	ATTTTTCTACGGCGGATGTG	59.96	20	AAAAGCATTTCTTGGTTGCG	60.244	20	169	484	652	TCCCACAATTTTTCTACGGC	59.938	20	TTTCTTGGTTGCGACATTCA	60.234	20	169	477	645
WMU21876	1	(GAA)6	18	1277	1294	TGCCTTGGAGTATTTGGGAG	60.066	20	TAATGGCCAACCCCATTAAA	60.012	20	260	1066	1325	CCTTGGAAATACCAGCCTCA	60.066	20	TAATGGCCAACCCCATTAAA	60.012	20	153	1173	1325	GGTCTGACCATCCTTGGAAA	59.903	20	TAATGGCCAACCCCATTAAA	60.012	20	164	1162	1325
WMU21911	1	(TC)7	14	372	385
WMU21915	1	(GAA)7aagag(AGA)8(AG)16*acgacgacgacgtacg(ACGT)5	115	726	840
WMU21923	1	(TTC)11	33	969	1001	CACCCATGAATGAAAAACCC	60.029	20	CGGCACCTCTTTTCTATTCC	58.787	20	269	783	1051	TCCAAGACAAACACCCATGA	59.935	20	CGGCACCTCTTTTCTATTCC	58.787	20	280	772	1051	TTCTTATCCTGGCTGCTGCT	60.118	20	CGGCACCTCTTTTCTATTCC	58.787	20	108	944	1051
WMU21926	1	(TC)7	14	363	376	ATAGCTGAGTCGGAGACGGA	59.973	20	AAGAAGACCCGACGACACAG	60.298	20	201	317	517	AGGGTGTTGCTGGTGCTAAC	60.179	20	AAGAAGACCCGACGACACAG	60.298	20	273	245	517	ATAGCTGAGTCGGAGACGGA	59.973	20	GGAACAAACCATTTCTCCCC	60.537	20	166	317	482
WMU21939	1	(CCG)5	15	262	276	ATGGCGACTGAATCCAAAAC	59.939	20	ACCGTCCTACCGGTCTTTCT	59.994	20	246	79	324	CTTTGTTGATGGCGACTGAA	59.84	20	ACCGTCCTACCGGTCTTTCT	59.994	20	254	71	324	ATGGCGACTGAATCCAAAAC	59.939	20	ACCTACCGTCCTACCGGTCT	59.878	20	250	79	328
WMU21940	1	(GAA)5	15	410	424
WMU21944	1	(TC)8	16	319	334
WMU21963	1	(AG)7	14	153	166	CAAAATTCTGACGCTGGGAT	60.074	20	TCTAAGGATTCCGCTGCCTA	59.938	20	232	1	232	ATGGTGGAAGGGCTAAGACA	59.55	20	GAGATAGTGATGGGGCTGGA	60.034	20	230	111	340	ATGGTGGAAGGGCTAAGACA	59.55	20	TCTAAGGATTCCGCTGCCTA	59.938	20	122	111	232
WMU21963	2	(TGA)5	15	819	833
WMU21988	1	(AG)8	16	63	78	GCCCAACTTGAACACACCTT	60.012	20	GGAATTTCCACTTCCACGAA	59.91	20	149	23	171	GCCCAACTTGAACACACCTT	60.012	20	GCGATGCCTACTAACGCAAT	60.259	20	255	23	277	GCCCAACTTGAACACACCTT	60.012	20	CCTACTAACGCAATGGCCTC	59.73	20	249	23	271
WMU21994	1	(TAC)6	18	757	774	GGGAGCTTCGTAGAAAAGGG	60.2	20	AAAGGGGTTTTCTCGGTGTT	59.842	20	138	734	871	GGGGAGCTTCGTAGAAAAGG	60.2	20	AAAGGGGTTTTCTCGGTGTT	59.842	20	139	733	871	CTTTCGAACGCAGTTGGAGT	60.431	20	AAAGGGGTTTTCTCGGTGTT	59.842	20	221	651	871
WMU21994	2	(GA)6	12	990	1001	AACACCGAGAAAACCCCTTT	59.842	20	GCAAACGTTCTTCTGCCTCT	59.621	20	185	852	1036	GGGTGAACCAGTTAACACCG	60.269	20	GCAAACGTTCTTCTGCCTCT	59.621	20	198	839	1036	CCCCTTTGCCTTAGTACCCT	59.477	20	GCAAACGTTCTTCTGCCTCT	59.621	20	172	865	1036
WMU22015	1	(ATG)7gaaaggcagtttgagtagtatttattgcaaagactttccttttaagaaaaaaaaaaaatagtttaagttgtagatggtc(ATG)5	115	969	1083	TGCGGTTAGGATCAATTGTG	59.542	20	AACTGCTGGAGAATAGGAAACA	58.009	22	280	830	1109	TGTTTTGTTCTTAAAACCGTGC	59.207	22	CATGAACCCTCACTCACTCC	58.052	20	213	943	1155	TGTTTTGTTCTTAAAACCGTGC	59.207	22	ATGAACCCTCACTCACTCCA	58.052	20	212	943	1154
WMU22042	1	(AGA)5aaga(AAG)10	49	365	413
WMU22061	1	(GGC)5	15	100	114	CAAAACCCTAAGCAGCCAGA	60.378	20	CGAACCGTATAGGGTAGCCA	59.975	20	212	5	216	CTCAAAACCCTAAGCAGCCA	60.378	20	CGAACCGTATAGGGTAGCCA	59.975	20	214	3	216	TCAAAACCCTAAGCAGCCAG	60.378	20	CGAACCGTATAGGGTAGCCA	59.975	20	213	4	216
WMU22071	1	(AT)6	12	15	26
WMU22082	1	(CT)6	12	14	25
WMU22102	1	(AGT)6	18	193	210
WMU22145	1	(CT)12atctttcccttctctctaaaccccatccccttccttctacttctctccatccccactttccaatggcttccaaat(TCC)5	114	6	119
WMU22145	2	(TC)18	36	254	289	CTCTCCGTCGACACCTCTCT	59.579	20	TCATCCATCTTTTCCCAACA	58.897	20	240	161	400	TCCAAATTCCTCCTCCTCCT	60.008	20	CAACCCACCATTCTTATCTCG	59.438	21	246	98	343	CAAATTCCTCCTCCTCCTCC	60.008	20	CAACCCACCATTCTTATCTCG	59.438	21	244	100	343
WMU22153	1	(AGA)6	18	448	465	TGCTTCATTCAGACCTGCTC	59.116	20	TGATGTTTGCAAAACTTTCATTTT	59.924	24	268	320	587	TGCTTCATTCAGACCTGCTC	59.116	20	TGATGTTTGCAAAACTTTCATTT	58.71	23	268	320	587	TGCTTCATTCAGACCTGCTC	59.116	20	CTGATGTTTGCAAAACTTTCATTT	59.597	24	269	320	588
WMU22157	1	(GGT)5	15	411	425	CAATGAACGGCCAGAATCTT	60.074	20	ACCTCCTCCGTATCCACCTC	60.336	20	203	322	524	CAATGAACGGCCAGAATCTT	60.074	20	ACCTCCTCCTCCACCGTAAC	60.371	20	188	322	509	CAATGAACGGCCAGAATCTT	60.074	20	CTCCGTATCCACCTCCTCCT	60.468	20	198	322	519
WMU22157	2	(GGT)5	15	555	569	GTGGTGGTGGAGGTGGATAC	60.096	20	TTCCTCCACTCCTTCCTTCA	59.773	20	214	418	631	GTGGTGGTGGAGGTGGATAC	60.096	20	TCCTCCACTCCTTCCTTCAA	59.773	20	213	418	630	GTGGTGGTGGAGGTGGATAC	60.096	20	CCCGGACCTTAATTTTCCTC	59.772	20	228	418	645
WMU22170	1	(AG)7	14	122	135	TTGCCAATGCTACCATATCA	57.603	20	AAAATTCATTGCCACGGTTC	59.807	20	164	75	238	TTGCCAATGCTACCATATCA	57.603	20	ACAAAATTCATTGCCACGGT	60.235	20	166	75	240	TTGCCAATGCTACCATATCA	57.603	20	ACAAAAACCCTTCCAACCAA	59.308	20	240	75	314
WMU22182	1	(TTC)11	33	28	60
WMU22189	1	(AT)7	14	276	289	ATTTGGGAATGCGGGTAGAT	60.531	20	AAAACCAAAACCGAAAACCC	60.068	20	217	227	443	TGGGTTTTCATTTTTCCCTG	59.772	20	ACTCCTCCTCCTCCAAAACG	60.619	20	259	207	465	ATTTGGGAATGCGGGTAGAT	60.531	20	TCCTCCTCCAAAACGAAAAA	59.657	20	234	227	460
WMU22195	1	(TTA)10	30	436	465
WMU22237	1	(TTA)9	27	223	249
WMU22253	1	(AGAA)5	20	295	314	CCTTCTGCTCTTGAGCTCGT	59.891	20	ACCTTGATCCCCTTTTCCAC	60.169	20	245	169	413	CCTTCTGCTCTTGAGCTCGT	59.891	20	GAACCTTGATCCCCTTTTCC	59.744	20	247	169	415	CCTTCTGCTCTTGAGCTCGT	59.891	20	CCTTGATCCCCTTTTCCACT	60.298	20	244	169	412
WMU22260	1	(CT)7	14	144	157	CATTCATTACATGGACGGACA	59.262	21	GACGGGGTTAGTCACCTTCA	59.966	20	222	91	312	CATTCATTACATGGACGGACA	59.262	21	TGACGGGGTTAGTCACCTTC	59.966	20	223	91	313	CATTCATTACATGGACGGACA	59.262	21	CTTCACACTCCCTATCCCGA	60.065	20	207	91	297
WMU22260	2	(AG)7	14	803	816	TCCCGACCATGGAAATGTAT	60.014	20	TGACAGAGATTGGGTTTGGTT	59.439	21	233	677	909	TATCCCGACCATGGAAATGT	60.014	20	TGACAGAGATTGGGTTTGGTT	59.439	21	235	675	909	ATCCCGACCATGGAAATGTA	60.014	20	TGACAGAGATTGGGTTTGGTT	59.439	21	234	676	909
WMU22266	1	(CT)6	12	25	36
WMU22286	1	(CAG)9	27	106	132	ATGCAACAACAGCAGCAAAC	59.918	20	TTCTTCCAGCCATAGCGACT	59.978	20	216	82	297	ATGCAACAACAGCAGCAAAC	59.918	20	TTCCTATCATGGCTTCAGGG	60.029	20	184	82	265	ATGCAACAACAGCAGCAAAC	59.918	20	CTTTCGTGTCTACCTCCCCA	60.103	20	128	82	209
WMU22296	1	(TCT)5	15	1	15
WMU22300	1	(AGA)6	18	924	941
WMU22303	1	(TA)6	12	197	208	ATTCCCCTCTGATTCTGCCT	60.037	20	ACTTCCGGTTATCCTGGGAC	60.19	20	279	54	332	GCAGCAGCAGTGATCAAGAG	59.887	20	TAGTTGGTTTCATTGCTGCG	59.872	20	210	151	360	ATTCCCCTCTGATTCTGCCT	60.037	20	CCAGCTGCCTCTCTCTTTGT	59.745	20	225	54	278
WMU22308	1	(GGT)5	15	750	764	CAATGAACGGCCAGAATCTT	60.074	20	ACCACCTCCTACCGTATCCC	60.074	20	210	661	870	CAATGAACGGCCAGAATCTT	60.074	20	CACCTCCTACCGTATCCCAA	59.807	20	208	661	868	TGGTTTCGTTACGTTTGCTG	59.769	20	ACCACCTCCTACCGTATCCC	60.074	20	260	611	870
WMU22308	2	(GGT)5	15	898	912	GGGATACGGTAGGAGGTGGT	60.074	20	CCTCTCGGTAAATCGGTCAA	60.066	20	277	851	1127	TTGGGATACGGTAGGAGGTG	59.807	20	CCTCTCGGTAAATCGGTCAA	60.066	20	279	849	1127	GGGATACGGTAGGAGGTGGT	60.074	20	AAAAGCCGGCCTAATTTCTC	59.701	20	134	851	984
WMU22316	1	(TC)18	36	515	550	CGGAATTCAAATGGGTTTTG	60.16	20	CCCACCATTCTTCTCTCGAA	60.187	20	226	376	601	TGTCGGAATTCAAATGGGTT	60.17	20	CCCACCATTCTTCTCTCGAA	60.187	20	229	373	601	TTCTCGGCTTGAGTTGCTCT	60.277	20	CCCACCATTCTTCTCTCGAA	60.187	20	165	437	601
WMU22319	1	(AG)12	24	381	404
WMU22320	1	(AG)6	12	601	612	AGCACCGGATGAACTTAACG	60.132	20	GCATTTCCCACAAAACCCTA	59.801	20	144	500	643	AGCACCGGATGAACTTAACG	60.132	20	TTCCCACAAAACCCTAATCG	59.795	20	140	500	639	TTGTCCTTAGGGCAGCATTT	59.708	20	GCATTTCCCACAAAACCCTA	59.801	20	175	469	643
WMU22327	1	(TC)6	12	24	35	CAAAACCCTAAACTACGGCTG	58.819	21	AGCACCGGATGAACTTAACG	60.132	20	140	1	140	CAAAACCCTAAACTACGGCTG	58.819	21	TTGTCCTTAGGGCAGCATTT	59.708	20	171	1	171	CAAAACCCTAAACTACGGCTG	58.819	21	TGTCCTTAGGGCAGCATTTT	59.708	20	170	1	170
WMU22329	1	(GAA)10	30	121	150	TTCCCTCACGTTTTCGTTTC	60.088	20	ATTCTGCCCCAGAGATGATG	60.034	20	275	66	340	TTTTCGTTTCAATCGCACTG	59.849	20	ATTCTGCCCCAGAGATGATG	60.034	20	265	76	340	TTCCCTCACGTTTTCGTTTC	60.088	20	TGTCGGCTAAGTTGTCGATG	59.864	20	199	66	264
WMU22329	2	(TCT)5	15	540	554	TGTGTCGAAGCTGTACTGGG	59.897	20	GAGCCTCCACTCAACTCCAC	59.841	20	264	468	731	TTACGGTTGTGTCGAAGCTG	59.904	20	TCTGAAGATCTCAGGCCACC	60.349	20	183	461	643	TGTGTCGAAGCTGTACTGGG	59.897	20	TCTGAAGATCTCAGGCCACC	60.349	20	176	468	643
WMU22330	1	(AGA)9	27	46	72	AAACTCTCTTTCCTTTGTCTTTGTG	59.424	25	GGCAGCAGAATAGCGAGAAG	60.257	20	122	16	137	AAACTCTCTTTCCTTTGTCTTTGTG	59.424	25	AGGCAGCAGAATAGCGAGAA	60.257	20	123	16	138	AAACTCTCTTTCCTTTGTCTTTGTG	59.424	25	CAAAATTCAACTTGGCACCC	60.344	20	167	16	182
WMU22342	1	(CT)8	16	583	598	TCAACTCCCAGAAGCAACCT	59.844	20	TCAAAATGTTAAGCAATTCCTCTG	59.68	24	210	431	640	TTCAACTCCCAGAAGCAACC	60.232	20	TCAAAATGTTAAGCAATTCCTCTG	59.68	24	211	430	640	GCCGTCTACTTCAACTCCCA	60.255	20	TCAAAATGTTAAGCAATTCCTCTG	59.68	24	220	421	640
WMU22343	1	(TTA)5	15	692	706
WMU22362	1	(TTC)18	54	78	131	CCTTCTTCCCCATTCTCCAT	60.264	20	CCAGAAGGGAGGATGTGTTC	59.505	20	189	15	203	CTTCCCTTCTTCCCCATTCT	59.508	20	AACGGAGAAGGATTGAACGA	59.67	20	242	11	252	TTCCCTTCTTCCCCATTCTC	60.38	20	CCAGAAGGGAGGATGTGTTC	59.505	20	192	12	203
WMU22368	1	(GAC)5(GAA)9	42	697	738	AGTCGATGACCCTGTTACCG	59.989	20	TCATCGGAAGGATATGGAGC	59.998	20	100	665	764	ATCGTCGTTCTACACCTGGC	60.142	20	TCATCGGAAGGATATGGAGC	59.998	20	129	636	764	ACCCCTAAGTCGATGACCCT	59.817	20	TCATCGGAAGGATATGGAGC	59.998	20	107	658	764
WMU22389	1	(TC)6	12	32	43	GCCGTATCAGCCTCATTGAT	60.066	20	CGGTTGACTGAGGAGAGGAG	59.978	20	131	9	139	GCCGTATCAGCCTCATTGAT	60.066	20	CCCATCCCGATAGAGAGACA	60.027	20	269	9	277	GCCGTATCAGCCTCATTGAT	60.066	20	CCATTTAGATGGGCTCATGG	60.288	20	229	9	237
WMU22392	1	(CTCTT)5ccatggc(CT)6	44	34	77	TTCAACCCCTAAAACTCCCA	59.401	20	AGAGGGAGGAGAAAGAAGCG	60.088	20	107	9	115	TTCAACCCCTAAAACTCCCA	59.401	20	GAGGAGGAAGAGGGAGGAGA	59.883	20	115	9	123	TTCAACCCCTAAAACTCCCA	59.401	20	GAGAGGAGGAAGAGGGAGGA	59.883	20	117	9	125
WMU22408	1	(TCC)5	15	180	194	TTTTCCGTGCAATATCACCA	59.93	20	GTAGTGGACTCGGCTCCAGA	60.408	20	245	147	391	TTTCCGTGCAATATCACCAA	59.93	20	GTAGTGGACTCGGCTCCAGA	60.408	20	244	148	391	TCCTTTTGGGGAATCCTTTT	59.75	20	GTAGTGGACTCGGCTCCAGA	60.408	20	261	131	391
WMU22414	1	(AG)6	12	749	760	CGGTTGACTGAGGAGAGGAG	59.978	20	CTACTTACGGACGGGGCTTC	60.996	20	137	654	790	CGGTTGACTGAGGAGAGGAG	59.978	20	TACTTACGGACGGGGCTTC	60.081	19	136	654	789	CGGTTGACTGAGGAGAGGAG	59.978	20	TACCTACTTACGGACGGGGC	61.235	20	140	654	793
WMU22421	1	(CT)9	18	1	18
WMU22435	1	(GGT)5	15	19	33
WMU22457	1	(AGA)9	27	47	73	AAACTCTCTTTCCTTTGTCTTTGTG	59.424	25	ATGCCAGGGATGTATCCAAA	60.155	20	207	17	223	AAACTCTCTTTCCTTTGTCTTTGTG	59.424	25	GGCAGCAGAATAGCGAGAAG	60.257	20	120	17	136	AAACTCTCTTTCCTTTGTCTTTGTG	59.424	25	AGGCAGCAGAATAGCGAGAA	60.257	20	121	17	137
WMU22472	1	(TC)6	12	393	404	GTTGAAGGACGGCTCCATTA	60.074	20	TGACATACCTAATTTTGTTGCG	57.798	22	277	155	431	ACGTTGCGGAGAAATCAATC	60.081	20	TGACATACCTAATTTTGTTGCG	57.798	22	239	193	431	GGCCAAACCAATTTGAAAGA	59.916	20	TGACATACCTAATTTTGTTGCG	57.798	22	101	331	431
WMU22473	1	(GGT)5	15	251	265	TTCTTCTTCCCTTGTGGGTG	60.081	20	AAAAGCCGGCCTAATTTCTC	59.701	20	241	98	338	TTCTTCTTCCCTTGTGGGTG	60.081	20	CGGCCTAATTTCTCCATCCT	60.411	20	235	98	332	ACGCCGGAGTTTTTCTTCTT	60.242	20	AAAAGCCGGCCTAATTTCTC	59.701	20	256	83	338
WMU22478	1	(CT)6	12	527	538	GAGAAGACGGCGAACAAGAC	59.997	20	GCCGAGAAATTCTTGCAGAC	59.962	20	229	367	595	GAGAAGACGGCGAACAAGAC	59.997	20	ATTGAAACCGATCGACCTTG	59.933	20	266	367	632	GAGAAGACGGCGAACAAGAC	59.997	20	CATTGAAACCGATCGACCTT	59.933	20	267	367	633
WMU22480	1	(TC)6	12	32	43	GCCGTATCAGCCTCATTGAT	60.066	20	CGGTTGACTGAGGAGAGGAG	59.978	20	131	9	139	GCCGTATCAGCCTCATTGAT	60.066	20	TGCTCCTCCTTCCCATTTTA	59.64	20	242	9	250	GCCGTATCAGCCTCATTGAT	60.066	20	GCAGTTAACCTTCGGTGGTC	59.598	20	199	9	207
WMU22486	1	(CAT)6	18	350	367	TGCATGCCAATTCTTGAGAG	59.948	20	CCTGACTGGTCCCTTGACAT	59.962	20	193	311	503	CATGCATGCCAATTCTTGAG	60.22	20	CGACCTTCTAGCCTCCCTCT	59.972	20	244	309	552	CATGCATGCCAATTCTTGAG	60.22	20	ACCTTCTAGCCTCCCTCTCG	59.972	20	242	309	550
WMU22488	1	(CTTCAA)6	36	12	47
WMU22517	1	(CAA)5	15	174	188	CCCCCTCTCAATTCTCAACA	60.042	20	GGTCGCTGTTCCTTGTTCAT	60.119	20	198	51	248	CCCCCTCTCAATTCTCAACA	60.042	20	TGGCGATAGCTTCCAAGATT	59.807	20	280	51	330	CATCGAATGATCAAAACCCC	60.133	20	GGTCGCTGTTCCTTGTTCAT	60.119	20	216	33	248
WMU22529	1	(TCT)5	15	109	123	TCAAGGTACTACTAAGGCTGCTCA	59.639	24	CCTTCTGCTTTGGCTTTGTC	59.993	20	243	20	262	TCAAGGTACTACTAAGGCTGCTCA	59.639	24	CTGCTTTGGCTTTGTCATCA	59.988	20	239	20	258	CAAGGTACTACTAAGGCTGCTCAA	59.201	24	CCTTCTGCTTTGGCTTTGTC	59.993	20	242	21	262
WMU22558	1	(TCT)6	18	13	30
WMU22560	1	(TC)7	14	354	367	CGTCGAGTGATTACAGGGGT	59.989	20	TTGCTCCAAGCAAAGAACCT	59.993	20	276	216	491	CGTCGAGTGATTACAGGGGT	59.989	20	AGAATCAAGGAGCCGTCAGA	59.95	20	201	216	416	AGGGGTTCTTTTTCAAGGGA	59.912	20	AGAATCAAGGAGCCGTCAGA	59.95	20	187	230	416
WMU22564	1	(CTT)5	15	79	93	CCTCACTCTCTCCATCTTTTTCA	59.872	23	CCTTCTGCTTGGCTTTTGTC	59.993	20	205	29	233	CCTCACTCTCTCCATCTTTTTCA	59.872	23	CTGCTTGGCTTTTGTCATCA	59.988	20	201	29	229	CCTCACTCTCTCCATCTTTTTCA	59.872	23	CTTCAAAGCCTTCTGCTTGG	60.125	20	213	29	241
WMU22567	1	(CT)7	14	172	185	CCAGAAGCAGATCAACCCAT	60.073	20	AGAGACCACCTGCTCCTTCA	59.986	20	232	134	365	CCAGAAGCAGATCAACCCAT	60.073	20	CAGAGACCACCTGCTCCTTC	59.986	20	233	134	366	CCAGAAGCAGATCAACCCAT	60.073	20	CAGCAAAACAAGCAAGACCA	60.027	20	155	134	288
WMU22572	1	(TCT)8	24	27	50	GAGTGGTTCCTATTTACGGTCC	58.894	22	AAACGTCCACCCTCAAACAG	60.005	20	153	2	154	AGAGTGGTTCCTATTTACGGTCC	59.79	23	AAACGTCCACCCTCAAACAG	60.005	20	154	1	154	GAGTGGTTCCTATTTACGGTCC	58.894	22	GATGTCAAAAACGTCCACCC	60.218	20	161	2	162
WMU22583	1	(TC)11	22	130	151	CTGCCTCAAAGGAGATCGAC	59.95	20	ACAGCGTTACTGCCGTCTCT	60.081	20	175	39	213	TCCTCCTTCGTCTTCCTTCA	59.92	20	ACAGCGTTACTGCCGTCTCT	60.081	20	125	89	213	CTGCCTCAAAGGAGATCGAC	59.95	20	GTTACTGCCGTCTCTGCCAT	60.285	20	170	39	208
WMU22606	1	(TC)9	18	1440	1457
WMU22630	1	(AT)7	14	527	540	GGAGGATTCGCTAAGCACAG	59.978	20	AAAAACACACAAAATCTTACTGCAT	58.324	25	227	348	574	AGGAGGATTCGCTAAGCACA	59.978	20	AAAAACACACAAAATCTTACTGCAT	58.324	25	228	347	574	AATATGCGTCTTGGTCTCGG	60.096	20	AAAAACACACAAAATCTTACTGCAT	58.324	25	265	310	574
WMU22665	1	(GGT)5	15	394	408	CAATGAACGGCCAGAATCTT	60.074	20	GTAACCACCTCCCCGTATCC	60.443	20	209	305	513	TGGTTTCGTTACGTTTGCTG	59.769	20	GTAACCACCTCCCCGTATCC	60.443	20	259	255	513	TCGAGAGGATTTGGTTTCGT	59.67	20	GTAACCACCTCCCCGTATCC	60.443	20	270	244	513
WMU22669	1	(TG)6	12	490	501	CTGAGGTTCAATCCCGCATA	60.992	20	CTCCAATCCCAAGTCCTTCA	60.042	20	155	438	592	CTGAGGTTCAATCCCGCATA	60.992	20	TCCAATCCCAAGTCCTTCAG	60.042	20	154	438	591	TGAGGTTCAATCCCGCATA	60.018	19	CTCCAATCCCAAGTCCTTCA	60.042	20	154	439	592
WMU22685	1	(CTT)18	54	53	106	TCTATTACGTTGCTATGGCTTTTC	58.942	24	GAAACAGGGGTTGGTGAAGA	59.943	20	273	27	299	TCTATTACGTTGCTATGGCTTTTC	58.942	24	GAGAAACAGGGGTTGGTGAA	59.943	20	275	27	301	TTCTATTACGTTGCTATGGCTTTTC	60.06	25	GAAACAGGGGTTGGTGAAGA	59.943	20	274	26	299
WMU22696	1	(CCA)5	15	72	86	AAAGCCATGGCAGAAGAAGA	59.955	20	CTTGTGTTCATGGCTGTGCT	59.905	20	187	46	232	TACATTTACGGCAGGGAACC	59.823	20	AGGTGCTTGTGGTGCTTCTT	59.914	20	132	1	132	TACATTTACGGCAGGGAACC	59.823	20	AAGGTGCTTGTGGTGCTTCT	59.914	20	133	1	133
WMU22701	1	(CT)8	16	523	538	TCAACTCCCAGAAGCAACCT	59.844	20	CCTAATCCTTGCAGCCTCTG	59.971	20	213	369	581	TCAACTCCCAGAAGCAACCT	59.844	20	CCTTCTCCACAATAACCGGA	59.926	20	253	369	621	GGTCCTTTTCCTTGTTTCCC	59.783	20	CCTAATCCTTGCAGCCTCTG	59.971	20	103	479	581
WMU22707	1	(TCT)5	15	522	536	AAGGAAAAAGTTGGAGGCGT	60.11	20	AACCAAGTGCTTGAGCTGGT	59.914	20	264	484	747	AAGGAAAAAGTTGGAGGCGT	60.11	20	GAGCCTCCACTCAACTCCAC	59.841	20	227	484	710	TCAGCCGCTACAACAAAGTG	60.05	20	TCTGAAGATCTCAGGCCACC	60.349	20	221	401	621
WMU22713	1	(GTAC)6gtcgtacgtcgtcgtcgttcttcttcttctct(TTC)7	77	1	77
WMU22725	1	(AAT)6	18	48	65	TGTATTGTGCATGTCTTAGATCAAT	57.801	25	TAGGTCGGAGGGAAGGAAGT	60.067	20	221	10	230	CTGTATTGTGCATGTCTTAGATCAAT	58.722	26	TAGGTCGGAGGGAAGGAAGT	60.067	20	222	9	230	TGTATTGTGCATGTCTTAGATCAAT	57.801	25	GAAAGAGAAAAAGCTCGGCA	59.708	20	186	10	195
WMU22740	1	(ATT)5	15	253	267	AGTTTCAAGCAAAGGAGCCA	59.993	20	ACAAAATAAAACGCCGTGGA	60.356	20	154	147	300	CAAAGGAGCCAAGGTTTGAA	60.22	20	ACAAAATAAAACGCCGTGGA	60.356	20	145	156	300	AAGCAAAGGAGCCAAGGTTT	60.242	20	ACAAAATAAAACGCCGTGGA	60.356	20	148	153	300
WMU22747	1	(CT)6ccccctaccccctac(CT)15	57	1	57
WMU22748	1	(CTA)5	15	183	197	TGCTTGTGGAAGAAGCAGTG	60.175	20	CCAAACCAAACCAAACCAAC	60.103	20	242	103	344	TGCTTGTGGAAGAAGCAGTG	60.175	20	ACCAAACCAAACCAAACCAA	60.103	20	243	103	345	TGCTTGTGGAAGAAGCAGTG	60.175	20	AACCAAACCAAACCAAACCA	60.103	20	244	103	346
WMU22768	1	(TAA)5	15	4	18
WMU22794	1	(GAA)6	18	583	600	CATTTGGGAGCTCATTTCGT	60.074	20	TTCGTCTTTTACGCCCAAAC	60.11	20	263	465	727	GCTCATTTCGTCAGTGGACA	59.837	20	TTCGTCTTTTACGCCCAAAC	60.11	20	254	474	727	CATTTGGGAGCTCATTTCGT	60.074	20	TCATCGACGTAAACTTGCCA	60.257	20	176	465	640
WMU22805	1	(CGG)5	15	164	178	AATGCAGCAGTGGGCTTTAC	60.278	20	AGATGAGCAGTACCGGCAAC	60.285	20	244	118	361	AATGCAGCAGTGGGCTTTAC	60.278	20	AGTACCGGCAACGATTTTCA	60.502	20	236	118	353	AATGCAGCAGTGGGCTTTAC	60.278	20	CAGTACCGGCAACGATTTTC	60.502	20	237	118	354
WMU22805	2	(CA)11	22	459	480	ATGGATATTCAAGCATCCGC	59.891	20	TGCAAAAGGAAAGCATCATC	58.846	20	258	251	508	ATGGATATTCAAGCATCCGC	59.891	20	GCAAAAGGAAAGCATCATCA	58.846	20	257	251	507	ATGGATATTCAAGCATCCGC	59.891	20	TGATGCAAAAGGAAAGCATC	58.846	20	261	251	511
WMU22807	1	(AG)7	14	317	330	CAGCAATTGTGGGGAAGATT	59.933	20	GGCCAAACCAATTTGAAAGA	59.916	20	261	134	394	GGATGAAAATGGTCGTTTGG	60.17	20	GGCCAAACCAATTTGAAAGA	59.916	20	162	233	394	ATGCCCCATGTATGGCTAAA	60.175	20	GGCCAAACCAATTTGAAAGA	59.916	20	130	265	394
WMU22823	1	(GA)6	12	23	34
WMU22823	2	(AT)9	18	1520	1537	CACCTTCGTCTTGTGGGAAT	59.966	20	CAGAAGAAACAAATTAAAAGAATGAGA	58.61	27	218	1353	1570	CACCTTCGTCTTGTGGGAAT	59.966	20	GACAGAAGAAACAAATTAAAAGAATGA	58.496	27	220	1353	1572	AGGAAGCCAAAAGGGCTAAG	59.85	20	CAGAAGAAACAAATTAAAAGAATGAGA	58.61	27	152	1419	1570
WMU22838	1	(GGT)5	15	408	422	CAATGAACGGCCAGAATCTT	60.074	20	AAAAGCCGGCCTAATTTCTC	59.701	20	195	301	495	CAATGAACGGCCAGAATCTT	60.074	20	CGGCCTAATTTCTCCATCCT	60.411	20	189	301	489	TGGTTTCGTTACGTTTGCTG	59.769	20	AAAAGCCGGCCTAATTTCTC	59.701	20	245	251	495
WMU22843	1	(GCC)5	15	16	30
WMU22845	1	(TC)7	14	161	174	TCGGAGACGGAAAGAAAGAA	59.926	20	ACCAAAACCAACCAAACCAA	60.103	20	231	122	352	TCGGAGACGGAAAGAAAGAA	59.926	20	AACCAAAACCAACCAAACCA	60.103	20	232	122	353	TCGGAGACGGAAAGAAAGAA	59.926	20	CCAAAACCAACCAAACCAAG	60.233	20	230	122	351
WMU22849	1	(TTA)9	27	743	769
WMU22877	1	(AG)8	16	86	101	TCAAAATGTTAAGCAATTCCTCTG	59.68	24	TCAACTCCCAGAAGCAACCT	59.844	20	209	44	252	TCAAAATGTTAAGCAATTCCTCTG	59.68	24	TTCAACTCCCAGAAGCAACC	60.232	20	210	44	253	TCAAAATGTTAAGCAATTCCTCTG	59.68	24	GCCGTCTACTTCAACTCCCA	60.255	20	219	44	262
WMU22897	1	(AT)6	12	260	271	CAAAAGAGAGATTGGTAAGCTGG	59.441	23	TCATGACCTCAAAGCCAACA	60.24	20	210	176	385	TTGGTTGGTTCTTGATTTTGAA	59.469	22	TGACCTCAAAGCCAACAAAAG	60.269	21	245	138	382	CAAAAGAGAGATTGGTAAGCTGG	59.441	23	CATGACCTCAAAGCCAACAA	59.691	20	209	176	384
WMU22912	1	(AGA)7	21	968	988
WMU22913	1	(TTC)15	45	348	392	GCCGATACGGTTGTGAGATT	59.962	20	CAAAGAGCCCGAGAAAAAGA	59.564	20	203	264	466	GCCGATACGGTTGTGAGATT	59.962	20	TCAAAGAGCCCGAGAAAAAG	59.564	20	204	264	467	TGTTGAAGGATGAATCGTGG	59.496	20	GAAACAGGGGTTGGTGAAGA	59.943	20	261	308	568
WMU22930	1	(GGT)5	15	70	84	ACGAGGGTAGAGTGACCGTG	60.174	20	AAAAGCCGGCCTAATTTCTC	59.701	20	115	45	159	ACGAGGGTAGAGTGACCGTG	60.174	20	AAAAAGAGAGCACCCAAACG	59.355	20	237	45	281	ACGAGGGTAGAGTGACCGTG	60.174	20	CCATCGGTAATCGGTCAAAA	60.692	20	254	45	298
WMU22988	1	(TCT)6	18	277	294	GCCGTTCCTTACCACAAGAA	60.11	20	ATCCAAGGCTTTCAACCTCC	60.443	20	225	101	325	GCTGTTCCCACTCCATGTCT	60.12	20	ATCCAAGGCTTTCAACCTCC	60.443	20	168	158	325	AACAGACGCTGTTCCCACTC	60.307	20	ATCCAAGGCTTTCAACCTCC	60.443	20	175	151	325
WMU22996	1	(AG)8	16	3	18
WMU23002	1	(GAA)5	15	418	432
WMU23010	1	(CT)6	12	31	42	ACCCATCGATCCATCAATCA	61.11	20	TTGGAAGCCTCAAATCATCC	60.014	20	280	7	286	ACCCATCGATCCATCAATCA	61.11	20	CAGAGACCACCTGCTCCTTC	59.986	20	217	7	223	ACCCATCGATCCATCAATCA	61.11	20	AGAGACCACCTGCTCCTTCA	59.986	20	216	7	222
WMU23026	1	(AG)7	14	650	663	TCGCCAATGCTACCATATCA	60.058	20	CATTCATTACATGGACGGACA	59.262	21	110	603	712	CCTTCACACTCCCTATCCGA	60.065	20	CATTCATTACATGGACGGACA	59.262	21	205	508	712	TCGCCAATGCTACCATATCA	60.058	20	ACATTCATTACATGGACGGACA	60.118	22	111	603	713
WMU23030	1	(GA)8	16	775	790	TTACTGAAGCACAGCCCCTT	59.875	20	CCTCAAAACACATAAATTAAAATCTCC	59.636	27	188	637	824	AGAAGCAGGAGGAGCAAACA	60.134	20	CCTCAAAACACATAAATTAAAATCTCC	59.636	27	100	725	824	TCTTACTGAAGCACAGCCCC	60.397	20	CCTCAAAACACATAAATTAAAATCTCC	59.636	27	190	635	824
WMU23044	1	(TC)7	14	29	42	GCAACGGAGCGAGCTCAT	62.681	18	TGTCCTTGTAGACCAAGGGG	59.959	20	112	8	119	GCAACGGAGCGAGCTCAT	62.681	18	TTGTCAGCAGTCATTTTGCC	59.847	20	269	8	276	GCAACGGAGCGAGCTCAT	62.681	18	AAAACGACGTGGGAATTGTC	59.836	20	128	8	135
WMU23053	1	(TTC)5	15	304	318	AGATTGAAATCGATGAGGCG	60.177	20	GAGCCTCCACTCAACTCCAC	59.841	20	241	242	482	GGCGTCGTTCTTCATCATCT	60.226	20	GAGCCTCCACTCAACTCCAC	59.841	20	204	279	482	AGGCGTCGTTCTTCATCATC	60.226	20	GAGCCTCCACTCAACTCCAC	59.841	20	205	278	482
WMU23092	1	(CT)7	14	2	15
WMU23095	1	(AAT)5	15	588	602	AAAAGGGACAGTGGAAGCAA	59.711	20	TCCAAACCATAGTGACCTAACTTTT	59.408	25	272	398	669	AAAGGGACAGTGGAAGCAAA	59.711	20	TCCAAACCATAGTGACCTAACTTTT	59.408	25	271	399	669	AAGGGACAGTGGAAGCAAAA	59.711	20	TCTTACTCCAAACCATAGTGACC	57.306	23	276	400	675
WMU23097	1	(CTT)6	18	172	189	TAATGGCCAACCCCATTAAA	60.012	20	GCTGCCTGACTCCTCTGAAC	60.143	20	247	144	390	AGTTTTTAATGGCCAACCCC	60.055	20	GCTGCCTGACTCCTCTGAAC	60.143	20	253	138	390	TTCATGGTTGAGCAGGTGAA	60.24	20	GCTGCCTGACTCCTCTGAAC	60.143	20	273	118	390
WMU23101	1	(TC)11	22	13	34
WMU23113	1	(CCA)6	18	416	433	CCATGGCAGAAGAAGAGCA	60.08	19	ACTTGTGTTCATGGCTGTGC	59.758	20	221	394	614	CCATGGCAGAAGAAGAGCA	60.08	19	CGCTTCTCATGCAGAGCATA	60.265	20	181	394	574	CTTGGTTCTTTGGCTGCTTG	60.933	20	CTTCTTCCTTGTGGTGGTGG	60.536	20	235	225	459
WMU23126	1	(CT)7	14	54	67	CCCTGACCGTAGCTCTTCTG	60.005	20	TAGCCGAAGATGGGATTTTG	60.031	20	131	30	160	CCCTGACCGTAGCTCTTCTG	60.005	20	CTTGATTGGTGGAACCTCGT	59.966	20	241	30	270	CCCTGACCGTAGCTCTTCTG	60.005	20	TTGATCAACTCCATCGGTGA	60.048	20	222	30	251
WMU23153	1	(AG)8	16	4	19
WMU23169	1	(GAA)6	18	244	261	ATGATCAAGCCTGATGGAGG	60.034	20	ACTTGCCACGACATCTTTCC	60.119	20	193	96	288	ATGATCAAGCCTGATGGAGG	60.034	20	GACGTAAACTTGCCACGACA	59.764	20	200	96	295	ATGATCAAGCCTGATGGAGG	60.034	20	TCATCGACGTAAACTTGCCA	60.257	20	205	96	300
WMU23176	1	(AAG)8a(AAG)12(AGA)9	88	463	550	AGCATCGAAATCAAAGAGCC	59.415	20	AAATTGCCTTTTTCCATCCC	60.13	20	202	385	586	GAAATCAAAGAGCCCGAGAA	59.387	20	AAATTGCCTTTTTCCATCCC	60.13	20	196	391	586	AGCATCGAAATCAAAGAGCC	59.415	20	CCAACCCCACTTGACTTTTC	59.425	20	243	385	627
WMU23182	1	(TAC)6	18	717	734	ACTTCTTGGTTCCACCGTGT	59.474	20	TTTAGGGGTTTCTCGGGTTT	59.808	20	265	643	907	ACTTCTTGGTTCCACCGTGT	59.474	20	TTTTAGGGGTTTCTCGGGTT	59.808	20	266	643	908	ACTTCTTGGTTCCACCGTGT	59.474	20	TTTTTAGGGGTTTCTCGGGT	59.808	20	267	643	909
WMU23182	2	(GA)6	12	948	959	GCGAACCAGTTAACACCGAG	60.689	20	ATTTTACGGTTTCCGGGTTT	59.588	20	226	803	1028	GCGAACCAGTTAACACCGAG	60.689	20	TTTTACGGTTTCCGGGTTTA	59.337	20	225	803	1027	CGAGAAACCCTTTGCCTTAG	58.97	20	ATTTTACGGTTTCCGGGTTT	59.588	20	210	819	1028
WMU23189	1	(AG)7	14	33	46	CATACCAATTTTTGTTGCGCT	60.013	21	GGCCAAACCAATTTGAAAGA	59.916	20	101	10	110	CATACCAATTTTTGTTGCGCT	60.013	21	TACGAGGAATCCCGAGAGAA	59.767	20	175	10	184	CATACCAATTTTTGTTGCGCT	60.013	21	TTACGAGGAATCCCGAGAGA	59.767	20	176	10	185
WMU23194	1	(TCT)5	15	314	328	AGATTGAAATCGATGAGGCG	60.177	20	AACCAAGTGCTTGAGCTGGT	59.914	20	280	254	533	AGATTGAAATCGATGAGGCG	60.177	20	GAGCCTCCACTCAACTCCAC	59.841	20	243	254	496	CGCAACTCCGATATCTCCAT	60.059	20	TCTGAAGATCTCAGGCCACC	60.349	20	228	186	413
WMU23202	1	(TCT)5	15	309	323	GCGTCGCTCTTCTTCATCTT	59.723	20	AACCAAGTGCTTGAGCTGGT	59.914	20	250	287	536	GCGTCGCTCTTCTTCATCTT	59.723	20	GAGCCTCCACTCAACTCCAC	59.841	20	213	287	499	GCGTCGCTCTTCTTCATCTT	59.723	20	TCTGAAGATCTCAGGCCACC	60.349	20	122	287	408
WMU23205	1	(AGA)9	27	47	73	AAACTCTCTTTCCTTTGTCTTTGTG	59.424	25	ATGCCAGGGATGTATCCAAA	60.155	20	210	17	226	AAACTCTCTTTCCTTTGTCTTTGTG	59.424	25	GGCAGCAGAATAGCGAGAAG	60.257	20	123	17	139	AAACTCTCTTTCCTTTGTCTTTGTG	59.424	25	AGGCAGCAGAATAGCGAGAA	60.257	20	124	17	140
WMU23209	1	(TC)6	12	155	166	GAACCCTTTTGCGCTTGTAA	60.244	20	CGAATTAGCGGCCATACAAT	59.95	20	224	22	245	ACGGAGTTCAAAATCAAGCG	60.249	20	CGAATTAGCGGCCATACAAT	59.95	20	132	114	245	GAACCCTTTTGCGCTTGTAA	60.244	20	AACCAGAAAAACTGCGCCTA	59.883	20	169	22	190
WMU23223	1	(AT)8	16	357	372	TGAGATAATGGGGAAGGGAG	58.931	20	GACAATTAAGCACAAAGAAAAATTC	57.659	25	100	304	403	GATGAGATAATGGGGAAGGGA	60.103	21	GACAATTAAGCACAAAGAAAAATTC	57.659	25	102	302	403	TGATGGATGAGATAATGGGGA	60.103	21	GACAATTAAGCACAAAGAAAAATTC	57.659	25	107	297	403
WMU23224	1	(AG)6	12	704	715	CGAATTAGCGGCCATACAAT	59.95	20	AGGGAAGGTTGTTGCGTATG	59.993	20	188	626	813	CGAATTAGCGGCCATACAAT	59.95	20	CATGGAGAAAACCCCAGAAA	59.903	20	277	626	902	CGAATTAGCGGCCATACAAT	59.95	20	GTTGCGTATGCTAAGCCACA	59.902	20	178	626	803
WMU23228	1	(TC)9	18	1208	1225
WMU23234	1	(CT)10	20	7	26
WMU23241	1	(AT)6	12	1	12
WMU23248	1	(CT)8	16	7	22
WMU23249	1	(AGA)6	18	696	713
WMU23252	1	(GAA)6	18	821	838
WMU23267	1	(AAG)9	27	323	349	ATTCTTCCCCAAAAAGCGAT	59.909	20	TTTTCGAGCGAAAGGAGTGT	59.993	20	221	198	418	ATTCTTCCCCAAAAAGCGAT	59.909	20	GTTTTCGAGCGAAAGGAGTG	59.993	20	222	198	419	ATTCTTCCCCAAAAAGCGAT	59.909	20	GAGCGAAAGGAGTGTCTTGG	59.989	20	216	198	413
WMU23274	1	(GAC)5	15	505	519	CTCGTCGGAAATCTTTGCTC	59.955	20	AAACCCGTCTTGTTGGTCAG	60.005	20	264	322	585	TCTCGTCGGAAATCTTTGCT	59.955	20	AAACCCGTCTTGTTGGTCAG	60.005	20	265	321	585	CACCAATGATCTTGACGACG	60.112	20	AAACCCGTCTTGTTGGTCAG	60.005	20	103	483	585
WMU23295	1	(AG)10	20	967	986	AAACAAACACCACGGACGAT	60.277	20	TGGTAACGCCCTTCTGAATC	60.074	20	238	774	1011	GAAACAGAAAGCCCCCAAAT	60.299	20	TGGTAACGCCCTTCTGAATC	60.074	20	218	794	1011	TGGGTTGTTATGAGAGGGGA	60.309	20	ACCACACCCCAAAATTCAAA	60.066	20	162	913	1074
WMU23313	1	(GCA)7	21	327	347	AGTGGCTATGGTGGCTATGG	59.978	20	GATTCAGAGTAGGGAGGGGC	60.037	20	125	286	410	TTAGACTTTCATGGGGACGC	60.074	20	GATTCAGAGTAGGGAGGGGC	60.037	20	271	140	410	GGGACGCAGTCCTTCAAATA	60.074	20	GATTCAGAGTAGGGAGGGGC	60.037	20	258	153	410
WMU23316	1	(TC)6	12	44	55	TTTCCCCACAAAAACCCTAA	59.288	20	GTCTTGTTACGTCCGCCATT	60	20	111	15	125	TTTCCCCACAAAAACCCTAA	59.288	20	AGCACCGGATGAACTTAACG	60.132	20	144	15	158	TTTCCCCACAAAAACCCTAA	59.288	20	GCTATTTTCCGCAGTTGGAG	59.845	20	162	15	176
WMU23319	1	(CTA)5	15	431	445	TGCTTGTGGAAGAAGCAGTG	60.175	20	ACCAACAAAGCAAACCAACC	59.875	20	229	350	578	GCATTTACGTGGAGCCTGAT	60.103	20	GGTTGGCATTTTGGTAGGAA	59.801	20	255	278	532	TGCTTGTGGAAGAAGCAGTG	60.175	20	GGTTGGCATTTTGGTAGGAA	59.801	20	183	350	532
WMU23331	1	(TC)7	14	533	546	GTTGAAGGACGGCTCCATTA	60.074	20	TGACATACCAATTTTGTTGCG	59.476	21	279	294	572	ACGTTGCGGAGAAATCAATC	60.081	20	TGACATACCAATTTTGTTGCG	59.476	21	241	332	572	GGCCAAACCAATTTGAAAGA	59.916	20	TGACATACCAATTTTGTTGCG	59.476	21	103	470	572
WMU23339	1	(AAGA)7	28	1	28
WMU23353	1	(CCT)5	15	58	72	TCTGTTGGGCTTTTGCTTTT	59.861	20	CAAAAGCCTCTGAAGCAACC	59.993	20	128	21	148	TTCTGTTGGGCTTTTGCTTT	59.861	20	CAAAAGCCTCTGAAGCAACC	59.993	20	129	20	148	TCTGTTGGGCTTTTGCTTTT	59.861	20	AATTATTGTGATCGGGGCAA	60.153	20	228	21	248
WMU23360	1	(GAT)6	18	716	733	CGAAGCGCTTAAGATATGCC	59.971	20	CTCTTGTTGCTTTGCCTCCT	59.615	20	112	670	781	AGCGCTTTAGGGTTTGGATT	60.095	20	CTCTTGTTGCTTTGCCTCCT	59.615	20	209	573	781	TACTCTGGATCTGCACACGG	59.855	20	CTCTTGTTGCTTTGCCTCCT	59.615	20	258	524	781
WMU23377	1	(TA)6	12	1520	1531
WMU23388	1	(GCT)7(TCT)6	39	44	82	ACGCAGAGTGGCATTAGGC	61.365	19	CCTTTTGGTGGCAAATTCAT	59.801	20	242	1	242	CAGAGTGGCATTAGGCCG	60.367	18	CCTTTTGGTGGCAAATTCAT	59.801	20	239	4	242	ACGCAGAGTGGCATTAGGC	61.365	19	TCGCGTCTAAGTTTTCAGCA	59.752	20	180	1	180
WMU23392	1	(TTC)17	51	79	129	CCTTCTTCCCCATTCTCCAT	60.264	20	AGGGAGGGATGTGTTCAGTG	59.962	20	182	16	197	TTCCCTTCTTCCCCATTCTC	60.38	20	AGGGAGGGATGTGTTCAGTG	59.962	20	185	13	197	CTTCCCTTCTTCCCCATTCT	59.508	20	AGGGAGGGATGTGTTCAGTG	59.962	20	186	12	197
WMU23395	1	(CTTTT)6	30	350	379	GACAATGTTTGGAGGAGCGT	60.119	20	ACTTCAGCTTCGCGTCATCT	60.164	20	235	237	471	ACAATGTTTGGAGGAGCGTC	60.119	20	ACTTCAGCTTCGCGTCATCT	60.164	20	234	238	471	GACAATGTTTGGAGGAGCGT	60.119	20	CTTCCTTCGACATTTCTCGG	59.807	20	182	237	418
WMU23398	1	(TC)7	14	113	126	TCTCCTTCCCCTTCCATCTT	60.008	20	TTGCTCCAAGCAAAGAACCT	59.993	20	166	76	241	CTCCTTCCCCTTCCATCTTC	60.008	20	TTGCTCCAAGCAAAGAACCT	59.993	20	165	77	241	TCCTTCCCCTTCCATCTTCT	60.008	20	TTGCTCCAAGCAAAGAACCT	59.993	20	164	78	241
WMU23423	1	(GAA)5	15	142	156	AATCTGAGGATCTCAGGCCA	59.761	20	AAGGAAAAAGTTGGAGGCGT	60.11	20	140	57	196	AATCTGAGGATCTCAGGCCA	59.761	20	AGATTGAAATCGATGAGGCG	60.177	20	160	57	216	AATCTGAGGATCTCAGGCCA	59.761	20	TCCACGAACCTCACTTCCTC	60.238	20	280	57	336
WMU23447	1	(TTA)5	15	766	780	TGTTCGCAGTGATTTTAGCG	60.014	20	AAAACAGGCCTCAGAAGCAA	59.993	20	245	626	870	ATCGCTGTTGCTGGAACTCT	60.02	20	AAAACAGGCCTCAGAAGCAA	59.993	20	264	607	870	TGTTGCTGGAACTCTGTTCG	60.025	20	AAAACAGGCCTCAGAAGCAA	59.993	20	259	612	870
WMU23462	1	(GA)7	14	1198	1211	TAGCCGAAGATGGGATTTTG	60.031	20	TACTACGAACCGCAGAAGGG	60.262	20	154	1105	1258	CTTGATTGGTGGAACCTCGT	59.966	20	TACTACGAACCGCAGAAGGG	60.262	20	264	995	1258	TTGATCAACTCCATCGGTGA	60.048	20	TACTACGAACCGCAGAAGGG	60.262	20	245	1014	1258
WMU23464	1	(CT)8	16	2	17
WMU23465	1	(CT)10cactgccagaggcccatctatctctctccgagcttcttct(TC)6	72	2	73
WMU23466	1	(AG)6	12	155	166	GTTGCTTTGCTTGGAATGCT	60.395	20	ACAAACCCCACCATTGAAAA	60.066	20	164	37	200	TGGAGCTGCTGTTGTGAAAG	60.175	20	AGGGGTGTTAGCAAGCACAG	60.312	20	113	116	228	ATGCAGTGGCTGTTGTAGCA	60.481	20	ACAAACCCCACCATTGAAAA	60.066	20	116	85	200
WMU23472	1	(GCC)5	15	69	83	TAATCCCCTCCGTCTACCCT	59.783	20	GAAAAGGCCATTCTCCTGTG	59.67	20	199	24	222	CTAATCCCCTCCGTCTACCC	59.783	20	GAAAAGGCCATTCTCCTGTG	59.67	20	200	23	222	AATCCCCTCCGTCTACCCTA	59.783	20	GAAAAGGCCATTCTCCTGTG	59.67	20	198	25	222
WMU23473	1	(AGA)5	15	886	900
WMU23483	1	(TCT)12	36	91	126	TCGCTTCTTAAAACCCCTCA	59.817	20	CCACGACGAAGAAGAGGAAG	59.982	20	140	56	195	TCGCTTCTTAAAACCCCTCA	59.817	20	ATCCACGACGAAGAAGAGGA	59.803	20	142	56	197	CCCTTTCATCTCTCACCCCT	60.447	20	CCACGACGAAGAAGAGGAAG	59.982	20	184	12	195
WMU23484	1	(CT)10	20	1	20
WMU23495	1	(GAA)10	30	121	150	TTCCCTCACGTTTTCGTTTC	60.088	20	TGTCGGCTAAGTTGTCGATG	59.864	20	200	64	263	TTCCCTCACGTTTTCGTTTC	60.088	20	GTTGGAGAAATCCAGAGCCA	60.195	20	154	64	217	TTCCCTCACGTTTTCGTTTC	60.088	20	TTGGAGAAATCCAGAGCCAC	60.195	20	153	64	216
WMU23501	1	(TC)11	22	28	49	CAATAACAACCTCTTCCACTTCC	59.056	23	TCGTGAAAAGAGGGTTTGAGA	59.838	21	103	3	105	CAATAACAACCTCTTCCACTTCC	59.056	23	TTTCGTGAAAAGAGGGTTTGA	59.71	21	105	3	107	ACAATAACAACCTCTTCCACTTCC	59.817	24	TCGTGAAAAGAGGGTTTGAGA	59.838	21	104	2	105
WMU23512	1	(TA)7	14	15	28
WMU23531	1	(TCC)6	18	87	104	TTCTTCCATTTTCCAGCCAC	60.051	20	AGTTGCCGTAATCTGGGTTG	59.993	20	153	62	214	TTCTTCCATTTTCCAGCCAC	60.051	20	AATCTGGGTTGTCTTGTCGG	59.966	20	144	62	205	TTCTTCCATTTTCCAGCCAC	60.051	20	TGTCGGTTGGTGAGAGTGAG	59.864	20	130	62	191
WMU23534	1	(TCT)15	45	45	89	TCCACAAACAAAAACCCCTC	59.807	20	GGACGCATAGGTCAGGGTAA	59.955	20	235	22	256	TCCACAAACAAAAACCCCTC	59.807	20	GTGGAGGCGAAAATTTGAGA	60.192	20	261	22	282	TCCACAAACAAAAACCCCTC	59.807	20	GCTGCACTTGGATTTGATGA	59.805	20	207	22	228
WMU23534	2	(AT)8	16	902	917
WMU23542	1	(AG)7	14	728	741	TCCCGACCATGGAAATGTAT	60.014	20	TGACGGACATATACTCAGAGCC	59.222	22	181	601	781	ATCCCGACCATGGAAATGTA	60.014	20	TGACGGACATATACTCAGAGCC	59.222	22	182	600	781	TATCCCGACCATGGAAATGT	60.014	20	TGACGGACATATACTCAGAGCC	59.222	22	183	599	781
WMU23543	1	(AT)9	18	430	447
WMU23546	1	(AG)13	26	474	499	CTGGCAAAGGTTTTTGCATT	60.11	20	CGTGGAGAGGAGACGAGACA	61.589	20	270	257	526	GGCTGAACCAATAAGAGCCA	60.214	20	CGTGGAGAGGAGACGAGACA	61.589	20	202	325	526	TGGCTGAACCAATAAGAGCC	60.214	20	CGTGGAGAGGAGACGAGACA	61.589	20	203	324	526
WMU23555	1	(TC)6	12	32	43	GCCGTATCAGCCTCATTGAT	60.066	20	CGGTTGACTGAGGAGAGGAG	59.978	20	131	9	139	GCCGTATCAGCCTCATTGAT	60.066	20	CCCATCCCGATAGAGAGACA	60.027	20	271	9	279	GCCGTATCAGCCTCATTGAT	60.066	20	TCACGAAATGCTCCTCCTTC	60.34	20	250	9	258
WMU23569	1	(TTG)9	27	67	93	CGCCATTCTTCTTCCTTCTG	59.948	20	GCGTTAAAAGCACTTCTGGC	60.025	20	251	11	261	CGCCATTCTTCTTCCTTCTG	59.948	20	TGGTCTCCGGTACCTTCAAC	59.966	20	174	11	184	CGCCATTCTTCTTCCTTCTG	59.948	20	CTCCTCCTTCTCGGTCCTCT	59.945	20	149	11	159
WMU23600	1	(TC)8	16	747	762	GTTGGCTTCGAAGTCTCTGG	59.989	20	CCGGGGTATTTCAATTTCCT	60.013	20	181	619	799	AGGAGGATGATGACGACGAC	60.08	20	CCGGGGTATTTCAATTTCCT	60.013	20	207	593	799	GTTGGCTTCGAAGTCTCTGG	59.989	20	GGTCCGGGGTATTTCAATTT	59.888	20	184	619	802
WMU23626	1	(AAG)8	24	303	326	CGGTGAAGACGTCCTACGAT	60.134	20	TGGTCTCCACAGGGAATAGC	60.073	20	271	200	470	CGGTGAAGACGTCCTACGAT	60.134	20	CCTGGTCTCCACAGGGAATA	59.92	20	273	200	472	CGGTGAAGACGTCCTACGAT	60.134	20	ATACTTCATACGCTTGGCCG	60.117	20	246	200	445
WMU23627	1	(TC)7	14	49	62	GGCCAGAGTGGGTCCTATTT	60.328	20	AAATCCATGGGATGTAGGCA	60.155	20	252	18	269	GGCCAGAGTGGGTCCTATTT	60.328	20	AATCCATGGGATGTAGGCAA	60.155	20	251	18	268	GGCCAGAGTGGGTCCTATTT	60.328	20	ATCCATGGGATGTAGGCAAG	59.773	20	250	18	267
WMU23647	1	(GAA)8	24	180	203	GAAGAGCGAGATGTCGGAAG	60.096	20	TCTTAATGGCTTCCGTTGCT	59.845	20	243	91	333	GAAGAGCGAGATGTCGGAAG	60.096	20	TCCTCTTCTTCGTCGTGGAT	59.803	20	193	91	283	GAAGAGCGAGATGTCGGAAG	60.096	20	TTCTTAATGGCTTCCGTTGC	60.209	20	244	91	334
WMU23647	2	(AAG)13	39	330	368	CCACGACGAAGAAGAGGAAG	59.982	20	TCGCTTCTTAAACCCTCAACA	59.869	21	137	266	402	ATCCACGACGAAGAAGAGGA	59.803	20	TCGCTTCTTAAACCCTCAACA	59.869	21	139	264	402	AGAAGTAGCAACGGAAGCCA	60.015	20	CCCCCTTTCATCTCTCACTCT	59.685	21	140	308	447
WMU23667	1	(ATG)7	21	1634	1654	TCAATGGTGGTGAGAGCTGA	60.402	20	CCTAGAAACCAAAACCCTACGTT	59.827	23	149	1611	1759	TCAATGGTGGTGAGAGCTGA	60.402	20	CCTAGAAACCAAAACCCTACG	57.817	21	149	1611	1759	CAATGGTGGTGAGAGCTGAG	59.415	20	CCTAGAAACCAAAACCCTACGTT	59.827	23	148	1612	1759
WMU23670	1	(TTA)8	24	849	872
WMU23671	1	(TC)14	28	37	64	CCCGAATACCCTTTTCATCC	60.502	20	ATTTGGCCAATAAATCACCG	59.66	20	100	7	106	CCCGAATACCCTTTTCATCC	60.502	20	ACGGGATTTGGCCAATAAAT	60.389	20	105	7	111	CCCGAATACCCTTTTCATCC	60.502	20	GGGATTTGGCCAATAAATCA	59.599	20	103	7	109
WMU23677	1	(TTC)6	18	284	301	TACGATGCTGGTTTTGGTGA	60.111	20	GAAAAATCAAAGCACCGATCA	60.067	21	196	231	426	GGATACGATGCTGGTTTTGG	60.331	20	GAAAAATCAAAGCACCGATCA	60.067	21	199	228	426	TTCAGATGTGGGTGAAGTGG	59.52	20	GAAAAATCAAAGCACCGATCA	60.067	21	233	194	426
WMU23693	1	(ATA)7	21	622	642	ATCGCGGATCGTTCATTTAT	59.397	20	CAGCAAATACAGATCGCTAACAA	59.459	23	159	546	704	AAATTAAAATCCATCGCGGA	59.393	20	CAGCAAATACAGATCGCTAACAA	59.459	23	171	534	704	ATCGCGGATCGTTCATTTAT	59.397	20	CAGCAAATACAGATCGCTAACA	58.149	22	159	546	704
WMU23694	1	(CAA)5	15	180	194	CCCCCACTCTCAATTCTCAA	60.042	20	GGTCGCTGTTCCTTGTTCAT	60.119	20	197	56	252	GATCAAAACCCCCACTCTCA	59.903	20	GGTCGCTGTTCCTTGTTCAT	60.119	20	205	48	252	TGATCAAAACCCCCACTCTC	59.903	20	GGTCGCTGTTCCTTGTTCAT	60.119	20	206	47	252
WMU23695	1	(CT)8	16	4	19
WMU23702	1	(TGC)5	15	280	294	CTGAAAGGATCAAAAGGCCA	60.184	20	ATTCCAGCGACATTCCATTC	59.9	20	233	203	435	AACCCTTCCATCCTGCCTAT	59.789	20	ATTCCAGCGACATTCCATTC	59.9	20	260	176	435	CTGAAAGGATCAAAAGGCCA	60.184	20	CCTCTGCAACTGAAACCACA	59.873	20	145	203	347
WMU23706	1	(AAG)5	15	290	304	GATCTCCTTGCTGCCAAGAC	59.957	20	GGCCTCATTGTCTGTTTTTGA	60.103	21	171	207	377	GAATCATTACCCAAAGCCGA	59.901	20	GGCCTCATTGTCTGTTTTTGA	60.103	21	232	146	377	ATCATTACCCAAAGCCGATG	59.784	20	GGCCTCATTGTCTGTTTTTGA	60.103	21	230	148	377
WMU23708	1	(CTT)6	18	766	783	GCTTTTAGCCCAAACACTGC	59.889	20	CATTTGGGAGCTCATTTCGT	60.074	20	252	646	897	TCGCTTTTAGCCCAAACACT	59.883	20	CATTTGGGAGCTCATTTCGT	60.074	20	254	644	897	ACTTGCCACGACATCTTTCC	60.119	20	CATTTGGGAGCTCATTTCGT	60.074	20	158	740	897
WMU23711	1	(CT)10	20	6	25
WMU23726	1	(AG)6	12	808	819	GCTCTAGGCAGAGCGAAGAA	60	20	AAAATTCATTGCCACGGTTC	59.807	20	272	661	932	GCTCTAGGCAGAGCGAAGAA	60	20	ACAAAATTCATTGCCACGGT	60.235	20	274	661	934	GCTCTAGGCAGAGCGAAGAA	60	20	CAACACCGCCACTAAACTCA	59.758	20	195	661	855
WMU23727	1	(GAA)6	18	466	483	TGGAAAGCCCTTTTTCAATG	60.046	20	ACTTGCCACGACATCTTTCC	60.119	20	272	239	510	CATTTGGGAGCTCATTTCGT	60.074	20	GCTTTTAGCCCAAACACTGC	59.889	20	253	353	605	CATTTGGGAGCTCATTTCGT	60.074	20	TCGCTTTTAGCCCAAACACT	59.883	20	255	353	607
WMU23729	1	(ATC)6	18	52	69	TAAATCCCTTCAAACCCAGC	59.019	20	GGCAAAAGCAGAGGTCTCAC	59.997	20	262	27	288	TAAATCCCTTCAAACCCAGC	59.019	20	CCAGTGAAAAGGGATCGAAA	60.044	20	176	27	202	TAAATCCCTTCAAACCCAGC	59.019	20	AATCAGAGCCATGGAGGTTG	60.073	20	124	27	150
WMU23730	1	(AGA)10	30	43	72	TGGGCTCTTTCTATTCCCTTC	59.674	21	CCAAGGAAAATTCGATTCCA	59.872	20	205	1	205	TGGGCTCTTTCTATTCCCTTC	59.674	21	GGGGAAAACTAAACCCCAAG	59.677	20	220	1	220	TGGGCTCTTTCTATTCCCTTC	59.674	21	GGGAAAACTAAACCCCAAGG	59.677	20	219	1	219
WMU23735	1	(TC)6	12	775	786	TCAATGGAATGAAATGCCCT	60.274	20	TTTATTAAGAAAAGAAAAGGAAATCG	57.848	26	131	686	816	GTTTCTTGAGCAACTTGGGG	59.711	20	TTTATTAAGAAAAGAAAAGGAAATCG	57.848	26	231	586	816	GCCACCGTATAAGCCAAAAG	59.609	20	TTTATTAAGAAAAGAAAAGGAAATCG	57.848	26	171	646	816
WMU23740	1	(TTC)5	15	1	15
WMU23743	1	(TAT)5	15	619	633	TAAAATTGTGGGACGTGCTG	59.585	20	TGGAAATGCCAAACGTCTTT	60.481	20	226	436	661	AAAATTGTGGGACGTGCTGT	60.419	20	TGGAAATGCCAAACGTCTTT	60.481	20	225	437	661	GGTGCGTCTACACAAAGCTG	59.515	20	TGGAAATGCCAAACGTCTTT	60.481	20	272	390	661
WMU23752	1	(TC)6	12	120	131	TCCCCCATAACTGTAAACGC	59.823	20	AAACATGGCCGACTTTCTTG	60.11	20	202	69	270	TCCCCCATAACTGTAAACGC	59.823	20	GGATCTCTTTTCCAGCATCG	59.773	20	181	69	249	TCCCCCATAACTGTAAACGC	59.823	20	ACATGGCCGACTTTCTTGAG	60.255	20	200	69	268
WMU23754	1	(GAA)7	21	802	822
WMU23756	1	(GAG)5	15	1364	1378	TGGGAAAAGCTCCTAAGGGT	60.068	20	GAAACTGCCCTTTCGTTCAG	59.853	20	265	1146	1410	GGGAAAAGCTCCTAAGGGTG	60.068	20	AAACTGCCCTTTCGTTCAGA	59.853	20	263	1147	1409	GGGAAAAGCTCCTAAGGGTG	60.068	20	GAAACTGCCCTTTCGTTCAG	59.853	20	264	1147	1410
WMU23764	1	(TTTTA)5	25	4	28
WMU23764	2	(GTA)5	15	1134	1148
WMU23777	1	(GGT)5	15	196	210	TAGAGGTGGAGGAGGTGGTG	60.104	20	AAAAGCCGGCCTAATTTCTC	59.701	20	215	69	283	GCGGTGGTAGTAGAGGTGGA	60.134	20	AAAAGCCGGCCTAATTTCTC	59.701	20	225	59	283	GTGGCAGAGATGGCAAAAGT	60.263	20	AAAAGCCGGCCTAATTTCTC	59.701	20	198	86	283
WMU23783	1	(TC)19	38	368	405	TCGCCGTGAGATATGAATGA	60.182	20	TCGAGGTAGGAATCCAGGTG	60.065	20	185	341	525	TCGCCGTGAGATATGAATGA	60.182	20	CGAGGTAGGAATCCAGGTGA	60.065	20	184	341	524	TCGCCGTGAGATATGAATGA	60.182	20	ACCCAATTGACCGATAACGA	60.192	20	151	341	491
WMU23784	1	(GA)9	18	980	997	GTTATCCGGCGAATCAACAT	59.791	20	AGCTTCTCCCTCTCCACCTC	59.952	20	197	864	1060	GTTATCCGGCGAATCAACAT	59.791	20	ACTCTGAGCCTGAATCGAGC	59.709	20	177	864	1040	TTCAAGGCAGTTGAGAAGCA	59.716	20	ACTCTGAGCCTGAATCGAGC	59.709	20	152	889	1040
WMU23794	1	(GCC)5	15	108	122	GCTCTCCGACTTCTGAGCAT	59.709	20	TCAGCCACAACTGCAACTTC	60.032	20	179	40	218	AATCTTCGGCTCTCCGACTT	60.349	20	TCAGCCACAACTGCAACTTC	60.032	20	187	32	218	AAATCTTCGGCTCTCCGACT	60.349	20	TCAGCCACAACTGCAACTTC	60.032	20	188	31	218
WMU23809	1	(CT)9	18	44	61	ACCTTCGCCATTTCGTTTTT	60.83	20	GTGCCATTTTCCAGAGGTGT	59.973	20	270	7	276	AACCTTCGCCATTTCGTTTT	60.83	20	GTGCCATTTTCCAGAGGTGT	59.973	20	271	6	276	ACCTTCGCCATTTCGTTTTT	60.83	20	ATCCATCATCAAAACGCTCC	59.9	20	187	7	193
WMU23812	1	(AAG)8aaagaaga(AAG)30	122	457	578
WMU23824	1	(TC)8	16	31	46	CACCTTTGTTGAAGCCTTGTC	59.766	21	GCTGAGTTGGGGGAATTGTA	59.933	20	278	8	285	CACCTTTGTTGAAGCCTTGTC	59.766	21	TGCTGAGAACGCTCTGATTG	60.287	20	153	8	160	CACCTTTGTTGAAGCCTTGTC	59.766	21	GCTGTGATTGTTGCTGATGC	60.432	20	170	8	177
WMU23844	1	(AAG)10	30	1199	1228	TCAGGTTTTCGATTTGGAGG	60.044	20	CAGCTTACAGTGTGCCTTCG	59.658	20	131	1146	1276	GCCTGAAATGCGAAGAAGAG	60.096	20	CAGCTTACAGTGTGCCTTCG	59.658	20	198	1079	1276	GCGGAATCAGTGGAATCAAT	59.9	20	CAGCTTACAGTGTGCCTTCG	59.658	20	256	1021	1276
WMU23852	1	(CTT)6	18	569	586	TTCGCTTTTAGCCCAACACT	59.883	20	CATGGTCATGTTTGTGGAGC	59.967	20	266	447	712	ACTTGCCACGACATCTTTCC	60.119	20	CATGGTCATGTTTGTGGAGC	59.967	20	170	543	712	ACTTGCCACGACATCTTTCC	60.119	20	ATCCTCTGCACATCGGATTC	60.042	20	224	543	766
WMU23852	2	(AGA)5	15	954	968	ATCCGATGTGCAGAGGATTC	60.042	20	CCATGGCTTCAAATTAGGGA	59.894	20	272	749	1020	ATCCGATGTGCAGAGGATTC	60.042	20	TCCATGGCTTCAAATTAGGG	59.894	20	273	749	1021	GGCCATCAACAAGAGACGAT	60.081	20	CCATGGCTTCAAATTAGGGA	59.894	20	103	918	1020
WMU23855	1	(CTGCT)5	25	980	1004	TTGGTAATTTGTGTGCTGCTG	59.784	21	ACAAAATGCGAATTGCTTCC	60.081	20	116	955	1070	TTGGTAATTTGTGTGCTGCTG	59.784	21	TGCGAATTGCTTCCTTCTCT	60.096	20	110	955	1064	TTGGTAATTTGTGTGCTGCTG	59.784	21	TTGATCCTCAACCTATCGGG	59.887	20	207	955	1161
WMU23855	2	(TTC)10	30	1112	1141	GGAAGCAATTCGCATTTTGT	60.081	20	GTGTAGATCTCCTGGCTGGC	59.834	20	201	1051	1251	AGAGAAGGAAGCAATTCGCA	60.096	20	GTGTAGATCTCCTGGCTGGC	59.834	20	207	1045	1251	GGAAGCAATTCGCATTTTGT	60.081	20	TTAGGTATTGGTGGCCCTTG	59.817	20	220	1051	1270
WMU23866	1	(AGA)5	15	578	592	CATCGAAAAGTTCGACGACA	59.84	20	GTCATCCTTCTTCTCAGCCG	59.95	20	127	537	663	CATCGAAAAGTTCGACGACA	59.84	20	AACTCTGGAACCCCCTCAAT	59.795	20	180	537	716	TGTTTTTGAAACAGCTGCCA	60.415	20	GTCATCCTTCTTCTCAGCCG	59.95	20	260	404	663
WMU23871	1	(TCT)5	15	281	295	AAGGAAAAAGTTGGAGGCGT	60.11	20	AACCAAGTGCTTGAGCTGGT	59.914	20	262	243	504	AAGGAAAAAGTTGGAGGCGT	60.11	20	GAGCCTCCACTCAACTCCAC	59.841	20	225	243	467	AGATTGAAATCGATGAGGCG	60.177	20	GAGCCTCCACTCAACTCCAC	59.841	20	245	223	467
WMU23880	1	(CTT)11	33	180	212	AAAGTTGCACCAACCTCACC	60.012	20	CGGTCCTGGTGAGAAACATT	59.966	20	273	7	279	CAGGTGTGAGGTGGGAGAAT	59.962	20	CGGTCCTGGTGAGAAACATT	59.966	20	166	114	279	GGTGATGCCTCCTGCATAAT	59.923	20	CGGTCCTGGTGAGAAACATT	59.966	20	197	83	279
WMU23887	1	(CCG)5	15	397	411	AAATCCGCAAAATCATCTCG	60.038	20	CCGGCTTCTTCCTTCTTCTT	59.955	20	258	191	448	AGGTTGCATTCAAAAATCCG	59.938	20	CCGGCTTCTTCCTTCTTCTT	59.955	20	271	178	448	CCGGCTACATTGTGAAGGTT	59.993	20	CTTCTTCTTTTCACCGCCAC	59.853	20	275	163	437
WMU23891	1	(GAA)10	30	104	133	TTTTCGTTTCAATCGCACTG	59.849	20	TGTCGGCTAAGTTGTCGATG	59.864	20	190	57	246	TTTTCGTTTCAATCGCACTG	59.849	20	TTGGAGAAATCCAGAGCCAC	60.195	20	143	57	199	TTTTCGTTTCAATCGCACTG	59.849	20	TGTTGGAGAAATCCAGAGCC	60.195	20	145	57	201
WMU23898	1	(GA)9	18	24	41
WMU23898	2	(CTA)5	15	1422	1436	TGCTTGTGGAAGAAGCAGTG	60.175	20	CCAAACCAAACCAAACCAAC	60.103	20	243	1341	1583	TGCTTGTGGAAGAAGCAGTG	60.175	20	ACCAAACCAAACCAAACCAA	60.103	20	244	1341	1584	TGCTTGTGGAAGAAGCAGTG	60.175	20	AACCAAACCAAACCAAACCA	60.103	20	245	1341	1585
WMU23900	1	(TC)7	14	1238	1251	GAGTGGTACCAGCAGGGTGT	60.033	20	CAAAACCCAATTTTCTCCCC	60.514	20	251	1107	1357	AGAGTGGTACCAGCAGGGTG	60.174	20	CAAAACCCAATTTTCTCCCC	60.514	20	252	1106	1357	AGGGTGTTGCTGGTGCTAAC	60.179	20	CAAAACCCAATTTTCTCCCC	60.514	20	238	1120	1357
WMU23919	1	(CT)24	48	304	351	TTCCCCATCTCCTCCTCTTT	60.008	20	TCATCATGGGGATCCATCTT	60.096	20	273	251	523	TTCCCCATCTCCTCCTCTTT	60.008	20	TGATTCTGGATGTGGATGGA	59.85	20	212	251	462	TTCCCCATCTCCTCCTCTTT	60.008	20	CTCATCATGGGGATCCATCT	59.694	20	274	251	524
WMU23951	1	(TC)8attgtaagccataattatattcctttcttcttctcta(CT)7	67	48	114	AAAAATTGCTTCTTTCTAACAGTTCT	57.621	26	CCAGATCGGGAAAATCAAAA	59.872	20	265	12	276	AAAAATTGCTTCTTTCTAACAGTTCT	57.621	26	AAACCCAGATCGGGAAAATC	60.131	20	269	12	280	AAAAATTGCTTCTTTCTAACAGTTCT	57.621	26	GAAACCCAGATCGGGAAAAT	60.131	20	270	12	281
WMU23966	1	(GA)6	12	2	13
WMU24012	1	(TC)8	16	46	61	GCTCCATCCTGCATTGTTTT	60.081	20	CCTACAGCAAAATTACCCACTT	57.41	22	102	9	110	GCTCCATCCTGCATTGTTTT	60.081	20	ACCTACAGCAAAATTACCCACTT	58.223	23	103	9	111	CTTGCTCCATCCTGCATTGT	61.208	20	CAGCAAAATTACCCACTTAGGA	58.323	22	101	6	106
WMU24017	1	(CTA)5	15	329	343	TGCTTGTGGAAGAAGCAGTG	60.175	20	TCATCCCCAAATCTAGCGTC	60.036	20	277	249	525	TGCTTGTGGAAGAAGCAGTG	60.175	20	TAGCGTCTTGGATTAACGGG	60.089	20	264	249	512	TGCTTGTGGAAGAAGCAGTG	60.175	20	CGGGTTAGCTACTCTGCTCG	60.168	20	248	249	496
WMU24028	1	(ATT)5	15	54	68	ATTGCAACCGCTTGAATTTT	59.592	20	TTGAAACCCCACAAATATGGA	60.038	21	129	17	145	ATTGCAACCGCTTGAATTTT	59.592	20	TGAAACCCCACAAATATGGA	58.669	20	128	17	144	CAACCGCTTGAATTTTCCTT	59.202	20	TTGAAACCCCACAAATATGGA	60.038	21	125	21	145
WMU24033	1	(CT)7	14	178	191	TACACTCTAGCATGGCGACG	60.035	20	CTTAAGGAAACCCAATCTTCATT	57.804	23	187	50	236	CTAGCATGGCGACGACTGTA	60.035	20	CTTAAGGAAACCCAATCTTCATT	57.804	23	181	56	236	TAGCATGGCGACGACTGTAG	60.035	20	CTTAAGGAAACCCAATCTTCATT	57.804	23	180	57	236
WMU24054	1	(CT)9	18	25	42
WMU24060	1	(TG)8	16	69	84	TGCGGTTTGTTGAATCTTGA	60.234	20	CCTAACCAACCTCTTGCAGC	59.875	20	117	8	124	TGCGGTTTGTTGAATCTTGA	60.234	20	ACCAACCTCTTGCAGCATCT	59.874	20	113	8	120	TTGCGGTTTGTTGAATCTTG	59.706	20	CCTAACCAACCTCTTGCAGC	59.875	20	118	7	124
WMU24101	1	(CT)8	16	1	16
WMU24103	1	(TTTA)5tttttaagatttgggaacttagt(TA)8tgtatgtatgtgtgtgtctc(TA)12	103	100	202
WMU24105	1	(TGG)6	18	58	75	ACCCAGATGGAGGGAAAGAA	60.822	20	GACCCAAAAGGAGAAGGGTC	59.912	20	245	30	274	AAGAGACACCCAGATGGAGG	59.101	20	GACCCAAAAGGAGAAGGGTC	59.912	20	252	23	274	CCAGATGGAGGGAAAGAAGG	60.948	20	GACCCAAAAGGAGAAGGGTC	59.912	20	243	32	274
WMU24141	1	(CT)10	20	1	20
WMU24146	1	(AAG)45(AAGA)10*	172	301	472
WMU24147	1	(AGA)9	27	171	197	TCACCACCATTATCCCCACT	60.05	20	GCCAGGGATGTATCCAAAGA	59.894	20	230	115	344	TCACCACCATTATCCCCACT	60.05	20	ATGCCAGGGATGTATCCAAA	60.155	20	232	115	346	TCACCACCATTATCCCCACT	60.05	20	AAAGACACCAAGAGGAGGCA	59.844	20	161	115	275
WMU24156	1	(CGT)5	15	228	242	AGCTTCTGGAGAAGAAGGGG	59.95	20	CTCTCCCATGGATTCCTCAA	60.003	20	128	173	300	AGCTTCTGGAGAAGAAGGGG	59.95	20	CTCCCATGGATTCCTCAAAA	59.864	20	126	173	298	GCTTCTGGAGAAGAAGGGGT	59.817	20	CTCTCCCATGGATTCCTCAA	60.003	20	127	174	300
WMU24170	1	(GA)6	12	659	670	ATCCTCTGGTGTTCCATTGC	59.934	20	AGCCGTTTTTCCCATCTTTT	59.945	20	104	605	708	ATCCTCTGGTGTTCCATTGC	59.934	20	AAGCCGTTTTTCCCATCTTT	59.945	20	105	605	709	ATCCTCTGGTGTTCCATTGC	59.934	20	AAAGCCGTTTTTCCCATCTT	59.945	20	106	605	710
WMU24188	1	(GT)11	22	54	75	ATGCGAAAGGAAGCATCATC	60.185	20	AATTGCTTGTTCCGTCCTTG	60.11	20	129	27	155	AATGATGCGAAAGGAAGCAT	59.674	20	AATTGCTTGTTCCGTCCTTG	60.11	20	133	23	155	ATGCGAAAGGAAGCATCATC	60.185	20	GTTGCCGGTACTGCTCATCT	60.285	20	169	27	195
WMU24191	1	(TAG)6	18	204	221	GTCTCAGCCTCTACGATCCG	59.973	20	GGGAGCTTCGTAGAAAAGGG	60.2	20	216	32	247	GTCTCAGCCTCTACGATCCG	59.973	20	GGAGCTTCGTAGAAAAGGGG	60.2	20	215	32	246	GTCTCAGCCTCTACGATCCG	59.973	20	GGGGAGCTTCGTAGAAAAGG	60.2	20	217	32	248
WMU24230	1	(AG)7	14	46	59	GCCATATGGGCTTGTAGAGAG	58.825	21	GAGAGATTATGGATGGCGGA	59.998	20	166	1	166	GCCATATGGGCTTGTAGAGA	57.791	20	GAGAGATTATGGATGGCGGA	59.998	20	166	1	166	GCCATATGGGCTTGTAGAGAG	58.825	21	ATTATGGATGGCGGAATGAA	60.117	20	161	1	161
WMU24270	1	(GA)9	18	276	293
WMU24284	1	(TC)8	16	37	52	AAAAACGCATAAAATTAAAAATCTCC	59.347	26	TTACTGAAGCACAGCCCCTT	59.875	20	180	5	184	AAAACGCATAAAATTAAAAATCTCC	58.301	25	TTACTGAAGCACAGCCCCTT	59.875	20	179	6	184	CGCATAAAATTAAAAATCTCCTTT	57.288	24	TTACTGAAGCACAGCCCCTT	59.875	20	175	10	184
WMU24293	1	(GAG)5gaatttggaagccattggaaagtggggaaatggagagaagtagaaggaaggggatggggtttagagagaagggaaagat(AG)13	120	166	285
WMU24294	1	(AGA)9	27	53	79	GGGATCCCCACTACTTCTAAAAC	59.291	23	GATCGTCACCGTTTGTTGTG	60.008	20	120	1	120	GGGATCCCCACTACTTCTAAA	57.165	21	GATCGTCACCGTTTGTTGTG	60.008	20	120	1	120	GGGATCCCCACTACTTCTAAAAC	59.291	23	AAAGACACCAAGAGGAGGCA	59.844	20	163	1	163
WMU24370	1	(CTT)5	15	208	222	CCCCTTGGATACATGCTGTT	59.813	20	AGCTGAGAGCCCAAAACTGA	60.134	20	133	171	303	AGCTTGCTACCAGGGGTCTT	60.268	20	AGCTGAGAGCCCAAAACTGA	60.134	20	173	131	303	ATGTGTTGCCCCTTGGATAC	59.676	20	AGCTGAGAGCCCAAAACTGA	60.134	20	141	163	303
WMU24394	1	(TC)8	16	36	51	TCAAAAACACATAAATTAAAATCTCC	57.094	26	CCTTCCGTTTTTGCAGACAT	60.11	20	216	4	219	TCCTCAAAAACACATAAATTAAAATC	57.094	26	CCTTCCGTTTTTGCAGACAT	60.11	20	219	1	219	TCAAAAACACATAAATTAAAATCTCC	57.094	26	TTACTGAAGCACAGCCCCTT	59.875	20	182	4	185
WMU24401	1	(CGC)5	15	550	564
WMU24404	1	(CGAA)5	20	84	103	GTCCATCTTGGGAATAGCGA	60.036	20	GGAGCTGTGGGCTCAGAATA	60.362	20	101	47	147	CAACAGCCGGATATTTTTGG	60.315	20	GAAGAACGAAAAAGGGGCTC	60.187	20	106	22	127	TCCATCTTGGGAATAGCGAG	60.17	20	GGAGCTGTGGGCTCAGAATA	60.362	20	100	48	147
WMU24407	1	(TTC)10a(TC)6	43	36	78	TTTCCTATTACGGCGAAAGC	59.345	20	AAGACGCTTGAGCTTGTGCT	60.343	20	118	1	118	CCTATTACGGCGAAAGCAAT	59.234	20	GCTTGAGCTTGTGCTTCCTC	60.285	20	110	4	113	TCCTATTACGGCGAAAGCAA	60.71	20	AAGACGCTTGAGCTTGTGCT	60.343	20	116	3	118
WMU24412	1	(TCT)11	33	69	101	ATAAAGGCGCAAAACTGAGC	59.501	20	TTCCAAAATCACACCCCATT	60.029	20	218	1	218	ATAAAGGCGCAAAACTGAGC	59.501	20	TCACACCCCATTGCAGATAA	59.924	20	210	1	210	ATAAAGGCGCAAAACTGAGC	59.501	20	GTGGATGTGAGAAAGGCGAT	60.081	20	141	1	141
WMU24431	1	(TC)6tggttgattttctcgcagctttacgtctccatcacggtctctgttttccatttcgtgtttat(TC)8	90	32	121	ACGCTCACTACGCGAAGAAT	60.044	20	AGCTGAAAATTGTCGATCCG	60.214	20	198	4	201	ACGCTCACTACGCGAAGAAT	60.044	20	CACCAATCTTCCTCCACTCC	59.505	20	152	4	155	ACGCTCACTACGCGAAGAAT	60.044	20	CTCCACCAATCTTCCTCCAC	59.505	20	155	4	158
WMU24446	1	(TCC)6	18	56	73	GGGTGATATGCCATCAGCTT	59.923	20	AACGGCGAATAGAGAAAGCA	59.982	20	110	1	110	GGGTGATATGCCATCAGCTT	59.923	20	AAGAGATTGTGAGAGGGGCA	59.803	20	149	1	149	GGGTGATATGCCATCAGCTT	59.923	20	GGTATCTTCAGAAAACGGCG	59.708	20	123	1	123
WMU24450	1	(ATA)7	21	292	312	TTGCTGGTGGTGAACTGAAG	59.873	20	CAGCAAATACAGATCGCTAACAA	59.459	23	222	153	374	GAGGTTGCTGGTGGTGAACT	60.159	20	CAGCAAATACAGATCGCTAACAA	59.459	23	226	149	374	AATGGAGACCTGTGTCACCC	59.817	20	CAGCAAATACAGATCGCTAACAA	59.459	23	272	103	374
WMU24487	1	(AAG)7a(AAG)9	49	445	493
WMU24504	1	(GAAC)6	24	391	414	AAATCAGTCACCGTTTTCGG	59.971	20	CTTTTCTGTGTCTCCCCTCG	59.837	20	201	288	488	GTCCATCTTGGGAATAGCGA	60.036	20	CTTTTCTGTGTCTCCCCTCG	59.837	20	130	359	488	AAGACCCTTCTCTTTGGGGA	60.045	20	CTTTTCTGTGTCTCCCCTCG	59.837	20	222	267	488
WMU24507	1	(TCT)7	21	4	24
WMU24528	1	(GGC)5	15	101	115	CACTCAAAACCCTAGCAGCC	59.875	20	CGAGGAGAGCATCCAAAATC	59.773	20	182	4	185	ACTCAAAACCCTAGCAGCCA	59.875	20	CGAGGAGAGCATCCAAAATC	59.773	20	181	5	185	CCACTCAAAACCCTAGCAGC	59.875	20	CGAGGAGAGCATCCAAAATC	59.773	20	183	3	185
WMU24531	1	(AG)7	14	40	53	GATTCTACGCTGACATACCAAAT	57.364	23	GGCCAAACCAATTTGAAAGA	59.916	20	119	1	119	GATTCTACGCTGACATACCAAAT	57.364	23	GATTCCTGAGCGGAATTGAA	60.155	20	223	1	223	GATTCTACGCTGACATACCAAAT	57.364	23	TTCCTGAGCGGAATTGAAGT	59.813	20	221	1	221
WMU24575	1	(CT)9	18	1	18
WMU24587	1	(AT)11	22	76	97	GAAAAGGGAAAACCCCAAAA	60.136	20	CAGAAAAGATAAGGGAGTTGACA	57.564	23	105	23	127	AAGAAAAGGGAAAACCCCAA	59.787	20	CAGAAAAGATAAGGGAGTTGACA	57.564	23	107	21	127	AGAAAAGGGAAAACCCCAAA	59.787	20	CAGAAAAGATAAGGGAGTTGACA	57.564	23	106	22	127
WMU24592	1	(TC)7	14	188	201	GAGTGGTACCAGCAGGGTGT	60.033	20	ACAAAGCGAGCATGGAGAGT	60.02	20	244	58	301	GAGTGGTACCAGCAGGGTGT	60.033	20	CCTCGCCAAAATTTAAACCA	59.937	20	175	58	232	AGAGTGGTACCAGCAGGGTG	60.174	20	ACAAAGCGAGCATGGAGAGT	60.02	20	245	57	301
WMU24620	1	(TAA)5	15	277	291
WMU24663	1	(GAA)7	21	223	243	CCTCCTCCATCCATGAGAAA	60.003	20	ACAAATCGGTTTTCTTCCCC	60.166	20	180	127	306	CCTCCTCCATCCATGAGAAA	60.003	20	AAATCGGTTTTCTTCCCCAG	60.291	20	178	127	304	TGCAGTCAAAGCAAGGCTTA	59.752	20	ACAAATCGGTTTTCTTCCCC	60.166	20	235	72	306
WMU24664	1	(TC)9	18	33	50
WMU24671	1	(GGT)5	15	12	26
WMU24680	1	(ATG)5	15	358	372	CATGCTTATGAACGCTCGAA	59.976	20	CAGAAGCCACCAATGAGGTT	60.111	20	277	144	420	ACAAGTACGACTCGCAGCCT	60.081	20	CAGAAGCCACCAATGAGGTT	60.111	20	172	249	420	TTCGGTCATGGTGAACTCAA	60.088	20	CAGAAGCCACCAATGAGGTT	60.111	20	125	296	420
WMU24683	1	(TC)7	14	67	80	CCCCTCTTCTCAAAATCCCT	59.508	20	TGCTCAAAATCCCTTCTTTGA	59.809	21	123	12	134	ACCCCTCTTCTCAAAATCCC	59.373	20	TGCTCAAAATCCCTTCTTTGA	59.809	21	124	11	134	CCCCTCTTCTCAAAATCCCT	59.508	20	GGAAAATGCTCAAAATCCCTT	59.433	21	129	12	140
WMU24712	1	(CTT)7	21	61	81	CCTCACTCTCTCCATCTTTTTCA	59.872	23	ACTGTCTTCAAAGCCTTCCG	59.473	20	223	11	233	CCTCACTCTCTCCATCTTTTTCA	59.872	23	GTCTTCAAAGCCTTCCGCTT	60.875	20	220	11	230	CCTCACTCTCTCCATCTTTTTCA	59.872	23	TCTTCAAAGCCTTCCGCTT	60.081	19	219	11	229
WMU24726	1	(TTTCT)5	25	180	204	TCAGGAGGCCAAGATTCCTA	59.767	20	GGAAAAGGAAAAGGGGAAAG	59.042	20	115	114	228	TCAGGAGGCCAAGATTCCTA	59.767	20	AGGAAAAGGAAAAGGGGAAA	59.042	20	116	114	229	TCAGGAGGCCAAGATTCCTA	59.767	20	AAAGGAAAAGGAAAAGGGGA	59.042	20	118	114	231
WMU24751	1	(AT)6	12	325	336	AGGTGTGAGGTGGGAGAATG	59.962	20	CATTGATGTAGAACTCAAGTGGTCA	60.45	25	279	114	392	CAGGTGTGAGGTGGGAGAAT	59.962	20	CATTGATGTAGAACTCAAGTGGTCA	60.45	25	280	113	392	TCTGGTGGATCTTGGGATTC	59.862	20	CATTGATGTAGAACTCAAGTGGTCA	60.45	25	187	206	392
WMU24768	1	(TC)11	22	4	25
WMU24801	1	(TCT)13	39	355	393	TGATGCAGAGCTTCAAATCG	60.096	20	CGAGCAATGAATCCAGAAGT	57.893	20	205	224	428	TGATGCAGAGCTTCAAATCG	60.096	20	TGAATCCAGAAGTAGCAACGAA	59.883	22	198	224	421	GGCATTGAATTTCTTCTCGC	59.791	20	TGAATCCAGAAGTAGCAACGAA	59.883	22	117	305	421
WMU24822	1	(GGT)5	15	65	79	TCTGTTCCTTCTGGTGGAGG	60.229	20	ATCGAAAAGACTGAAGCCCA	59.813	20	158	17	174	TCTGTTCCTTCTGGTGGAGG	60.229	20	TCGAAAAGACTGAAGCCCAT	59.813	20	157	17	173	TCTGTTCCTTCTGGTGGAGG	60.229	20	GGCTCATCATAACACCACGA	59.527	20	274	17	290
WMU24835	1	(CAC)5	15	35	49	ACCAGGCTCACCACATTCAT	60.395	20	AATCTGGATCCACGCGTTAC	59.962	20	279	1	279	ACCAGGCTCACCACATTCAT	60.395	20	TCGAGTTTTGATGATCGCAG	59.948	20	173	1	173	CCAGGCTCACCACATTCATA	59.522	20	AATCTGGATCCACGCGTTAC	59.962	20	278	2	279
WMU24853	1	(AAG)14(AGA)15	87	343	429
WMU24870	1	(TC)7	14	84	97	GAGTCGGAGACGGAAGAAGA	59.53	20	AAGAAGACCCGACGACACAG	60.298	20	199	44	242	TGAGTCGGAGACGGAAGAAG	60.523	20	AAGAAGACCCGACGACACAG	60.298	20	200	43	242	CTGAGTCGGAGACGGAAGAA	60.523	20	AAGAAGACCCGACGACACAG	60.298	20	201	42	242
WMU24901	1	(AT)7	14	293	306	CAGAGATGGCAATGAAGCAA	59.948	20	CAGAAGACCCCAAACTTAGCA	59.364	21	276	61	336	GGGCTTGAAGGTTAAGGAGC	60.208	20	CAGAAGACCCCAAACTTAGCA	59.364	21	239	98	336	TCTCGACAATTACAACGCCA	60.257	20	CAGAAGACCCCAAACTTAGCA	59.364	21	158	179	336
WMU24902	1	(AG)6	12	467	478
WMU24904	1	(TTC)11	33	246	278
WMU24920	1	(TCT)5	15	70	84	ACCGTTTCTTTTTCTTTTAACTTTT	57.448	25	ATCGAGATTGAGGGTGGATG	59.886	20	223	5	227	ACGTTTTCTTTTCTTATTCCTTCTT	57.445	25	ATCGAGATTGAGGGTGGATG	59.886	20	198	30	227	ACCGTTTCTTTTTCTTTTAACTTTT	57.448	25	GATGAGATCAAATGGGGTGG	60.135	20	207	5	211
WMU24921	1	(GGC)5	15	383	397
WMU24934	1	(TC)7	14	389	402
WMU24982	1	(TAC)6	18	359	376	GGGTAAACGGAATTCAGCAG	59.569	20	CAAAGGGCTTCTCGGTGTTA	60.241	20	260	215	474	AGGGTAAACGGAATTCAGCA	59.569	20	CAAAGGGCTTCTCGGTGTTA	60.241	20	261	214	474	AGGGTAAACGGAATTCAGCA	59.569	20	GGCTTCTCGGTGTTAACTGG	59.734	20	256	214	469
WMU24982	2	(GA)6	12	592	603	ACCCGAGAAACCCCTAAAAA	59.808	20	GCAAAACGTTCTTCTGCCTC	60	20	107	533	639	AACCCGAGAAACCCCTAAAA	59.808	20	GCAAAACGTTCTTCTGCCTC	60	20	108	532	639	AAACCCGAGAAACCCCTAAA	59.808	20	GCAAAACGTTCTTCTGCCTC	60	20	109	531	639
WMU25042	1	(AGAGC)5	25	100	124	ACAAAATGCGAATTGCTTCC	60.081	20	TTTGGTAATTGTGTGCTGCTG	59.784	21	116	36	151	TGCGAATTGCTTCCTTCTCT	60.096	20	TTTGGTAATTGTGTGCTGCTG	59.784	21	110	42	151	CAAAATGCGAATTGCTTCCT	60.209	20	TTTGGTAATTGTGTGCTGCTG	59.784	21	115	37	151
WMU25107	1	(CT)10atctttcccttctctctaaaaccccatccccttccttctacttctctccattcccactttccaatggcttccaaat(TCC)5	111	1	111
WMU25142	1	(CCA)5	15	59	73	GAACCCCATCTCAAACCAAC	59.239	20	ACCTTCTTCCTTAGTGGTAGGG	57.858	22	110	3	112	GAACCCCATCTCAAACCAACT	60.219	21	CCTTCTTCCTTAGTGGTAGGGT	57.858	22	109	3	111	GAACCCCATCTCAAACCAACT	60.219	21	ACCTTCTTCCTTAGTGGTAGGG	57.858	22	110	3	112
WMU25216	1	(AT)7	14	315	328	TGGCGGGGAAAACTTTTAG	60.053	19	GGTTCAAAAATGGGTAAAATCA	57.908	22	147	224	370	TTCCAGAGTGTTTTGTTTGGC	60.139	21	GGTTCAAAAATGGGTAAAATCA	57.908	22	164	207	370	TCCAGAGTGTTTTGTTTGGC	58.749	20	GGTTCAAAAATGGGTAAAATCA	57.908	22	163	208	370
WMU25239	1	(GAA)5	15	113	127
WMU25244	1	(ATA)7	21	78	98	AGCAGCTCTGGAGGACAATG	60.555	20	CAGCAAATACAGATCGCTAACAA	59.459	23	148	13	160	AGCAGCTCTGGAGGACAATG	60.555	20	CAGCAAATACAGATCGCTAACA	58.149	22	148	13	160	AGCAGCTCTGGAGGACAATG	60.555	20	ACAGCAAATACAGATCGCTAACA	58.981	23	149	13	161
WMU25254	1	(CT)6	12	24	35
WMU25267	1	(ATC)6	18	114	131	ACCAAAAAGGGACAGCGTAA	59.609	20	CTGAAATCCAACCAGAGGAGA	59.269	21	119	38	156	AACCAAAAAGGGACAGCGTA	59.609	20	CTGAAATCCAACCAGAGGAGA	59.269	21	120	37	156	TAACCAAAAAGGGACAGCGT	59.609	20	CTGAAATCCAACCAGAGGAGA	59.269	21	121	36	156
WMU25316	1	(TC)8	16	39	54	AATGGGAGAGGTGGCTTTCT	60.074	20	TTAGCGGGTGATTCTTCCAC	60.074	20	151	10	160	AGAAATGGGAGAGGTGGCTT	60.074	20	TTAGCGGGTGATTCTTCCAC	60.074	20	154	7	160	AAGAAATGGGAGAGGTGGCT	60.074	20	TTAGCGGGTGATTCTTCCAC	60.074	20	155	6	160
WMU25334	1	(GTAC)11gtctactctctc(TCT)10ct(TTC)7	109	1	109
WMU25358	1	(GCC)5	15	17	31
WMU25360	1	(TCT)5	15	310	324	AGATTGAAATCGATGAGGCG	60.177	20	GAGCCTCCACTCAACTCCAC	59.841	20	243	251	493	AGATTGAAATCGATGAGGCG	60.177	20	TCTGAAGATCTCAGGCCACC	60.349	20	159	251	409	TCCACGAACCTCACTTCCTC	60.238	20	TCTGAAGATCTCAGGCCACC	60.349	20	278	132	409
WMU25361	1	(CT)8	16	4	19
WMU25367	1	(TA)7	14	62	75	CAGCCTCCATTACAAGACGA	58.874	20	GCATCTGTTTGGTGATCCCT	59.934	20	175	23	197	CAGCCTCCATTACAAGACGA	58.874	20	AATTGGAGGATCGGAGTGTG	59.927	20	223	23	245	ACAGCCTCCATTACAAGACGA	59.749	21	GCATCTGTTTGGTGATCCCT	59.934	20	176	22	197
WMU25391	1	(AG)7	14	98	111	GGAAACCCAATCTTCATTATTTTT	58.77	24	GCTTGGCACTCCTTCACTTC	59.997	20	197	59	255	GGAAACCCAATCTTCATTATTTTT	58.77	24	TGTTGTTGTCGTCGTTGGAT	60.008	20	271	59	329	GGAAACCCAATCTTCATTATTTTT	58.77	24	GTTGTTGTTGTCGTCGTTGG	60.049	20	273	59	331
WMU25391	2	(ACA)5	15	321	335	GAAGTGAAGGAGTGCCAAGC	59.997	20	GATCGGTTGCTTTCTTGTCC	59.676	20	159	236	394	GAAGTGAAGGAGTGCCAAGC	59.997	20	ACCCCTTTCAAACTCGTTCC	60.34	20	195	236	430	CCGAAACAAATCCTTTTGGA	59.91	20	GATCGGTTGCTTTCTTGTCC	59.676	20	207	188	394
WMU25394	1	(ACA)5	15	337	351	CCGAAACAAATCCTTTTGGA	59.91	20	CCCTTCAACTCGTTCCACAT	59.966	20	240	202	441	AGGAGTGCCAAGCTAAAGCA	60.154	20	CCCTTCAACTCGTTCCACAT	59.966	20	186	256	441	GCCAAGCTAAAGCAAGAGGA	59.73	20	CCCTTCAACTCGTTCCACAT	59.966	20	180	262	441
WMU25424	1	(TCT)8	24	219	242	GACGACCAATCGGGTATGTC	60.203	20	CCAGAAACCTTGCTTCTTGC	59.993	20	151	165	315	ATCGCTTCTGGGTCTTCCTT	60.212	20	CCAGAAACCTTGCTTCTTGC	59.993	20	261	55	315	GACGACCAATCGGGTATGTC	60.203	20	TTTTGTTGATGCCTTGTCCA	60.088	20	198	165	362
WMU25426	1	(CTT)6	18	73	90	CCTCACTCTCTCCATCTTTTTCA	59.872	23	CCTTCAAAGCCTTCTGCTTG	60.125	20	220	22	241	CCTCACTCTCTCCATCTTTTTCA	59.872	23	CTTCAAAGCCTTCTGCTTGG	60.125	20	219	22	240	CCTCACTCTCTCCATCTTTTTCA	59.872	23	TCTGCTTGGCTTTGTCATCA	60.539	20	208	22	229
WMU25426	2	(AAG)5	15	425	439
WMU25437	1	(TCT)11	33	135	167	AGGAGCGTTGGTTGACAGAT	59.727	20	TCATTTTCATTTTCGATTTTCG	59.088	22	170	62	231	ATATTTTCGTCGGTGGTTGG	59.685	20	TCATTTTCATTTTCGATTTTCG	59.088	22	190	42	231	AGTCGTCGTTTCTATGGGGA	59.55	20	TCATTTTCATTTTCGATTTTCG	59.088	22	213	19	231
WMU25439	1	(TC)8	16	252	267	CGTTGTTCCGATTTCAAGGT	59.971	20	GAAAAATAAGAAAACTAACGGCG	58.509	23	252	50	301	CGTTGTTCCGATTTCAAGGT	59.971	20	AGAAAAATAAGAAAACTAACGGCG	59.326	24	253	50	302	CATGTTCGGAAATCCTACCG	60.323	20	GAAAAATAAGAAAACTAACGGCG	58.509	23	175	127	301
WMU25447	1	(GA)6	12	4	15
WMU25466	1	(AG)8	16	110	125	ACTCTTTCCAACCCCCAAGT	59.834	20	GGAATTTCCACTTCCACGAA	59.91	20	148	71	218	CTTTCCAACCCCCAAGTTTT	60.193	20	GGAATTTCCACTTCCACGAA	59.91	20	145	74	218	TGCTGAACTCTTTCCAACCC	60.232	20	GGAATTTCCACTTCCACGAA	59.91	20	154	65	218
WMU25467	1	(ATA)7	21	271	291	CTTCCTGCACTTTTCAAGCC	59.993	20	CAGCAAATACAGATCGCTAACAA	59.459	23	186	162	347	TCCAAGGGTTCATCGAAGTC	60.05	20	CAGCAAATACAGATCGCTAACAA	59.459	23	261	87	347	ATGCCTCTGCTCTTTGCTTC	59.723	20	CAGCAAATACAGATCGCTAACAA	59.459	23	219	129	347
WMU25486	1	(ATT)5	15	1	15
WMU25487	1	(CTG)7	21	50	70	TGCTAACAAGCTGGTGTATTCTT	58.163	23	TACCGGTGATTCCATTAGGC	59.784	20	115	25	139	GGTAGTGCTAACAAGCTGGTGTATT	60.027	25	TACCGGTGATTCCATTAGGC	59.784	20	120	20	139	GTGCTAACAAGCTGGTGTATTCTT	58.956	24	TACCGGTGATTCCATTAGGC	59.784	20	116	24	139
WMU25509	1	(TC)6	12	42	53	ACACTCGGCATTTTCCCAC	60.919	19	AGCACCGGATGAACTTAACG	60.132	20	155	1	155	AAAAACCCCTAATCGGCTG	59.03	19	AGCACCGGATGAACTTAACG	60.132	20	135	21	155	ACTCGGCATTTTCCCACA	60.048	18	AGCACCGGATGAACTTAACG	60.132	20	153	3	155
WMU25512	1	(GGA)6	18	601	618	AATCTGGGGTTGTCTTGTCG	59.966	20	AGTTCTTCCATTTCCAGCCA	59.67	20	146	499	644	AATCTGGGGTTGTCTTGTCG	59.966	20	CAGTTCTTCCATTTCCAGCC	59.67	20	147	499	645	TAAGTTGCCGTAATCTGGGG	59.953	20	AGTTCTTCCATTTCCAGCCA	59.67	20	157	488	644
WMU25530	1	(TGC)6	18	467	484	GTGGACAAGTTCCGATCGTT	59.973	20	AGCACTCCATTCTCCATGCT	59.834	20	204	352	555	GTGGACAAGTTCCGATCGTT	59.973	20	GCATTTTCCACAGACCCATT	59.797	20	161	352	512	TCCGTTCTCTTCAGAGCCAT	59.95	20	GCATTTTCCACAGACCCATT	59.797	20	265	248	512
WMU25531	1	(AGA)5	15	52	66	AAACTCTCTTTCCTTTGTCTTTGTG	59.424	25	ATGCCAGGGATGTATCCAAA	60.155	20	208	10	217	AAACTCTCTTTCCTTTGTCTTTGTG	59.424	25	GGCAGCAGAATAGCGAGAAG	60.257	20	121	10	130	AAACTCTCTTTCCTTTGTCTTTGTG	59.424	25	AGGCAGCAGAATAGCGAGAA	60.257	20	122	10	131
WMU25535	1	(TTG)9	27	61	87	CTTCGAACAACTCCCCAAAA	60.081	20	CCAACACAGCCTGCATTCTA	59.864	20	214	11	224	CTTCGAACAACTCCCCAAAA	60.081	20	CGTGATCAAACCAACACAGC	60.16	20	224	11	234	CTTCGAACAACTCCCCAAAA	60.081	20	TCGGTCCTCTGAGCCATATC	60.181	20	127	11	137
WMU25538	1	(TA)6	12	217	228
WMU25544	1	(GGT)6	18	398	415	TTAACTTGTGTTCATGGCCG	59.585	20	AAAGCCATGGCAGAAGAAGA	59.955	20	229	215	443	AAGGTGCTTGTGGTGCTTCT	59.914	20	AAGCCATGGCAGAAGAAGAG	59.574	20	125	318	442	TCTCATGCAGAGCATAGGCA	60.675	20	AAAGCCATGGCAGAAGAAGA	59.955	20	181	263	443
WMU25545	1	(GAA)8	24	710	733	CCAGAAAAACTGCGCCTAAG	60.011	20	CCACATTGCATGAACAATCA	58.915	20	112	676	787	AACTGCGCCTAAGCAGAGAG	59.92	20	CCACATTGCATGAACAATCA	58.915	20	105	683	787	ACCAGAAAAACTGCGCCTAA	59.883	20	CCACATTGCATGAACAATCA	58.915	20	113	675	787
WMU25552	1	(TAT)5	15	584	598	TAAAATTGTGGGACGTGCTG	59.585	20	TGGAAATGCCAAAACGCT	60.197	18	227	401	627	AAAATTGTGGGACGTGCTGT	60.419	20	TGGAAATGCCAAAACGCT	60.197	18	226	402	627	GGTGCGTCTACACAAAGCTG	59.515	20	TGGAAATGCCAAAACGCT	60.197	18	273	355	627
WMU25553	1	(TCT)5	15	303	317	AGATTGAAATCGATGAGGCG	60.177	20	GGCGGCCGTTACTTTTATTT	60.324	20	233	243	475	AGATTGAAATCGATGAGGCG	60.177	20	TCTGAAGATCTCAGGCCACC	60.349	20	158	243	400	CGACTACCTTCTCCACGAGC	60.012	20	CCGGACCGTACAGTTTCTTG	60.541	20	261	111	371
WMU25559	1	(GCA)8	24	653	676	TACCGGTGATTCCATTAGGC	59.784	20	TTACCCGTGGGTTTGATTTG	60.587	20	147	588	734	TACCGGTGATTCCATTAGGC	59.784	20	CCGTGGGTTTGATTTGATGT	60.615	20	143	588	730	TACCGGTGATTCCATTAGGC	59.784	20	TCTTACCCGTGGGTTTGATT	59.288	20	149	588	736
WMU25560	1	(AG)6at(GAA)11	47	720	766
WMU25563	1	(TTC)7tcttcttcttcta(TC)6	46	23	68
WMU25566	1	(AT)8	16	254	269	TGCTTATGATCCCACATCCA	59.883	20	TCTTGAAGCCCAAACCAATC	60.051	20	261	165	425	TGCTTATGATCCCACATCCA	59.883	20	GGACGCCATTGATGAAACTT	59.939	20	240	165	404	CTTCGATGTGGGATTGCTTT	60.074	20	CTAAGAGAACGGGTTGGTGG	59.587	20	225	88	312
WMU25567	1	(GAA)9	27	901	927
WMU25569	1	(TTC)12a(TC)6	49	24	72
WMU25571	1	(TTC)11a(TC)7	48	54	101	ATAACACCAGGGCATTACGG	59.708	20	CGAATTAGCGGCCATACAAT	59.95	20	170	11	180	ATAACACCAGGGCATTACGG	59.708	20	AACCAGAAAAACTGCGCCTA	59.883	20	115	11	125	ATAACACCAGGGCATTACGG	59.708	20	CTTCGGAGCAGAGGAAGAGA	59.82	20	272	11	282
WMU25572	1	(ATT)5	15	672	686
WMU25573	1	(GCA)8	24	657	680	GGTGATACCATTAGGCGGTG	60.214	20	TTAATTTCTCCCGTGGGTTG	59.795	20	147	597	743	GGTGATACCATTAGGCGGTG	60.214	20	TTCTCCCGTGGGTTGATTTA	60.301	20	142	597	738	GGTGATACCATTAGGCGGTG	60.214	20	TAATTTCTCCCGTGGGTTGA	60.301	20	146	597	742
WMU25576	1	(AG)7at(GAA)7	37	712	748	CGAATTAGCGGCCATACAAT	59.95	20	AAACGGAAAAACGGGAAAAA	60.655	20	192	634	825	CGAATTAGCGGCCATACAAT	59.95	20	AAAACGGAAAAACGGGAAAA	60.655	20	193	634	826	CGAATTAGCGGCCATACAAT	59.95	20	AAAAACGGAAAAACGGGAAA	60.655	20	194	634	827
WMU25579	1	(CTT)7	21	6	26
WMU25581	1	(AG)6at(GAA)11	47	354	400	CGAATTAGCGGCCATACAAT	59.95	20	GGCCGAGAATCAAAAGCAAT	61.444	20	157	275	431	AGCTGCTCTCCTGAACTTCG	59.891	20	GGCCGAGAATCAAAAGCAAT	61.444	20	274	158	431	CTTCGGAGCAGAGGAAGAGA	59.82	20	GGCCGAGAATCAAAAGCAAT	61.444	20	259	173	431
WMU25595	1	(AG)6at(GAA)11	47	360	406
WMU25605	1	(CCA)6	18	60	77	AAAGCCATGGCAGAAGAAGA	59.955	20	CTTGTGTTCATGGCTGTGCT	59.905	20	225	34	258	GAACCCGACTCTCAAACCAA	60.088	20	AAGGTGCTTGTGGTGCTTCT	59.914	20	158	2	159	GAACCCGACTCTCAAACCAA	60.088	20	AGGTGCTTGTGGTGCTTCTT	59.914	20	157	2	158
WMU25613	1	(CCA)6	18	92	109	AAAGCCATGGCAGAAGAAGA	59.955	20	CTTGTGTTCATGGCTGTGCT	59.905	20	226	66	291	ATTATCCGCCGATTCCTTCT	59.894	20	AGGTGCTTGTGGTGCTTCTT	59.914	20	168	23	190	AGATTATCCGCCGATTCCTT	59.894	20	AGGTGCTTGTGGTGCTTCTT	59.914	20	170	21	190
WMU25615	1	(CT)8	16	499	514
WMU25622	1	(AGA)8	24	275	298	GGAAGCACACAGGAAGAAGC	59.997	20	CCAAACTATTAGCCGTGTCCA	60.004	21	269	84	352	ATCCATGGCCGAGTTATCTG	59.917	20	CCAAACTATTAGCCGTGTCCA	60.004	21	186	167	352	CATGGAAGCACACAGGAAGA	59.831	20	CCAAACTATTAGCCGTGTCCA	60.004	21	272	81	352
WMU25638	1	(GGT)6	18	451	468	CTTGTGTTCATGGCTGTGCT	59.905	20	AAAGCCATGGCAGAAGAAGA	59.955	20	225	272	496	AAGGTGCTTGTGGTGCTTCT	59.914	20	AAGCCATGGCAGAAGAAGAG	59.574	20	125	371	495	ACTTGTGTTCATGGCTGTGC	59.758	20	AAGCCATGGCAGAAGAAGAG	59.574	20	225	271	495
WMU25644	1	(TTC)8t(TTC)5a(TC)6	53	143	195	ATGGCTTCCCCTTTTCACTT	59.94	20	CGAATTAGCGGCCATACAAT	59.95	20	218	57	274	CCCCTTTTCACTTCCTTTCC	59.912	20	CGAATTAGCGGCCATACAAT	59.95	20	211	64	274	ATGGCTTCCCCTTTTCACTT	59.94	20	AACCAGAAAAACTGCGCCTA	59.883	20	163	57	219
WMU25645	1	(TTC)10a(TC)6	43	21	63	AAAGCAATTAATCGCCCG	58.721	18	CGGCCATACAATCAGGACTT	59.955	20	140	1	140	AAAGCAATTAATCGCCCG	58.721	18	GGAGGAAGGGAAGAAAAACG	60.046	20	113	1	113	AAAGCAATTAATCGCCCG	58.721	18	CGGCCATACAATCAGGACTTA	59.967	21	140	1	140
WMU25653	1	(CCA)6	18	59	76	AAAGCCATGGCAGAAGAAGA	59.955	20	CTTGTGTTCATGGCTGTGCT	59.905	20	228	33	260	CCCCCATCTCAAACCAACTA	59.784	20	TTCTTCTTCCTTGTGGGTGG	60.081	20	105	3	107	CCCCCATCTCAAACCAACTA	59.784	20	AGGTGCTTGTGGTGCTTCTT	59.914	20	158	3	160
WMU25654	1	(CTT)10ca(TC)7	46	112	157	CAAACGTACTTAGAAGGTGGAAAAA	59.981	25	AGCGGTCATACAATTCAGGC	60.103	20	217	13	229	CAAACGTACTTAGAAGGTGGAAAAA	59.981	25	GCGGTCATACAATTCAGGCT	60.103	20	216	13	228	CAAACGTACTTAGAAGGTGGAAAAA	59.981	25	AACCAGAAAAACTGCGCCTA	59.883	20	169	13	181
WMU25657	1	(ATT)5	15	636	650
WMU25660	1	(AG)6at(GAA)12	50	290	339
WMU25665	1	(CCA)6	18	70	87	CCGGGATCTCAAACCAACTA	59.926	20	CTTGTGTTCATGGCTGTGCT	59.905	20	259	17	275	CCGGGATCTCAAACCAACTA	59.926	20	ACTTGTGTTCATGGCTGTGC	59.758	20	260	17	276	TCCTATTTACGGTCCGGGAT	60.522	20	CTTGTGTTCATGGCTGTGCT	59.905	20	272	4	275
WMU25676	1	(CT)6	12	23	34
WMU25683	1	(CTG)5	15	76	90	TTAATTTCTCCCGTGGGTTG	59.795	20	TACCGGTGATTCCATTAGGC	59.784	20	149	16	164	TAATTTCTCCCGTGGGTTGA	60.301	20	TACCGGTGATTCCATTAGGC	59.784	20	148	17	164	TTAATTTCTCCCGTGGGTTG	59.795	20	GATCCTGTTCGCAGCTGAAT	60.37	20	116	16	131
WMU25708	1	(TTC)7tttctttcttct(TTC)6	51	503	553	CCTGTTTTGTTTTACCCCCA	59.696	20	GAAACAGGGGTTGGTGAAGA	59.943	20	276	451	726	CCTGTTTTGTTTTACCCCCA	59.696	20	GAGAAACAGGGGTTGGTGAA	59.943	20	278	451	728	CCTGTTTTGTTTTACCCCCA	59.696	20	ATGAGAAACAGGGGTTGGTG	59.82	20	280	451	730
WMU25730	1	(CT)7	14	75	88	CCAGAAGCAGATCAACCCAT	60.073	20	AGAGACCACCTGCTCCTTCA	59.986	20	232	37	268	CCAGAAGCAGATCAACCCAT	60.073	20	CAGAGACCACCTGCTCCTTC	59.986	20	233	37	269	CCAGAAGCAGATCAACCCAT	60.073	20	CAGCAAAACAAGCAAGACCA	60.027	20	155	37	191
WMU25740	1	(TC)7	14	92	105	CACACATCTCCAAAATCCCC	60.173	20	TCTGAGCTTCAAAAATGTGGG	60.234	21	123	10	132	CACACATCTCCAAAATCCCC	60.173	20	TGCTCAAATCCCTTCTTTGA	58.422	20	145	10	154	CACACATCTCCAAAATCCCC	60.173	20	CTGAGCTTCAAAAATGTGGG	58.352	20	122	10	131
WMU25759	1	(AG)7	14	498	511	CTTAACAGCCTTGGCTCCTG	60.008	20	CATTCATTACATGGACGGACA	59.262	21	235	330	564	AACAGCCTTGGCTCCTGATA	59.836	20	CATTCATTACATGGACGGACA	59.262	21	232	333	564	TAACAGCCTTGGCTCCTGAT	59.836	20	CATTCATTACATGGACGGACA	59.262	21	233	332	564
WMU25760	1	(TC)6	12	32	43	GCCGTATCAGCCTCATTGAT	60.066	20	CGGTTGACTGAGGAGAGGAG	59.978	20	132	9	140	GCCGTATCAGCCTCATTGAT	60.066	20	CCCATCCCGATAGAGAGACA	60.027	20	271	9	279	GCCGTATCAGCCTCATTGAT	60.066	20	GGAGACTCGAGTTAGGGGCT	59.84	20	116	9	124
WMU25772	1	(AG)7	14	183	196	CTGTGGCAACTGTGACTGCT	60.096	20	CATTCATTACATGGACGGACA	59.262	21	199	51	249	AGCTGTGGCAACTGTGACTG	60.096	20	CATTCATTACATGGACGGACA	59.262	21	201	49	249	TGTGACTGCTCCGACAAGAG	60.178	20	CATTCATTACATGGACGGACA	59.262	21	189	61	249
WMU25773	1	(AGA)5	15	30	44
WMU25775	1	(TTC)7	21	457	477	TCCTCCACTATCCATTTCGC	60.036	20	GAAACAAAACGACGAAACAAAA	59.184	22	189	337	525	ATCCATTTCGCCTTCACAAC	59.939	20	GAAACAAAACGACGAAACAAAA	59.184	22	180	346	525	TCCTCCACTATCCATTTCGC	60.036	20	GAAACAAAACGACGAAACAAAAG	60.063	23	189	337	525
WMU25777	1	(CT)8	16	52	67	CATTACGGAATCCCATCCAG	60.148	20	AGCGTCCCAGTAGACAGCAT	59.898	20	266	3	268	TTACGGAATCCCATCCAGAC	59.75	20	AGCGTCCCAGTAGACAGCAT	59.898	20	264	5	268	CATTACGGAATCCCATCCAG	60.148	20	GGTAACGAGCGTCCCAGTAG	59.757	20	273	3	275
WMU25781	1	(GCA)9	27	596	622	ATTCCATTAGGCGGTGAGTG	59.955	20	TCCGTGGTGATTGATGTGTT	59.812	20	130	541	670	TACCGGTGATTCCATTAGGC	59.784	20	TCCGTGGTGATTGATGTGTT	59.812	20	138	533	670	GATCCTGTTCGCAGCTGAAT	60.37	20	TCCGTGGTGATTGATGTGTT	59.812	20	106	565	670
WMU25814	1	(TCT)5	15	295	309	CAATCAAACAAGCCAGCAGA	59.988	20	CGCTGACCCTTTTCACTGAT	60.255	20	269	122	390	CAATCAAACAAGCCAGCAGA	59.988	20	TTTTTGCCCGACTTCTTGTT	59.724	20	239	122	360	CTCAATCAAACAAGCCAGCA	59.988	20	TTTTTGCCCGACTTCTTGTT	59.724	20	241	120	360
WMU25816	1	(AG)7	14	126	139	TAGATGGAACGGATTTGGAA	58.011	20	CATTCATTACATGGACGGACA	59.262	21	178	14	191	GTAGATGGAACGGATTTGGAA	58.893	21	CATTCATTACATGGACGGACA	59.262	21	179	13	191	AAGTAGATGGAACGGATTTGGA	59.835	22	CATTCATTACATGGACGGACA	59.262	21	181	11	191
WMU25829	1	(ATT)5	15	640	654
WMU25840	1	(TCT)5	15	368	382	ATACGATGAGGCGAAGGAAA	59.668	20	TCTGAAGATCTCAGGCCACC	60.349	20	154	315	468	AATACGATGAGGCGAAGGAA	59.668	20	TCTGAAGATCTCAGGCCACC	60.349	20	155	314	468	AAATACGATGAGGCGAAGGA	59.668	20	TCTGAAGATCTCAGGCCACC	60.349	20	156	313	468
WMU25846	1	(TTC)7	21	335	355	TCCTCCACTATCCATTTCGC	60.036	20	GACTCGCTTCCCTCTCCTCT	60.096	20	238	224	461	ATCCATTTCGCCTTCACAAC	59.939	20	GACTCGCTTCCCTCTCCTCT	60.096	20	229	233	461	TCCTCCACTATCCATTTCGC	60.036	20	CAGGAACAAAACGACGAACA	59.734	20	180	224	403
WMU25856	1	(TTA)5	15	483	497
WMU25865	1	(AG)6	12	52	63	TTGCCAATGCTACCATATCA	57.603	20	CATTCATTACATGGACGGACA	59.262	21	110	6	115	ATTGCCAATGCTACCATATCA	58.003	21	CATTCATTACATGGACGGACA	59.262	21	111	5	115	TTGCCAATGCTACCATATCA	57.603	20	TCATTCATTACATGGACGGAC	58.285	21	111	6	116
WMU25869	1	(AG)7	14	98	111	TTTGTCCAATTGCTACCATATCA	59.376	23	CATTCATTACATGGACGGACA	59.262	21	120	45	164	TTTGTCCAATTGCTACCATATCA	59.376	23	GGACGGACATATACTCAGAGCC	59.99	22	108	45	152	TTGTCCAATTGCTACCATATCA	58.044	22	CATTCATTACATGGACGGACA	59.262	21	119	46	164
WMU25895	1	(AG)7	14	386	399	GACGGGGTTAGTCACCTTCA	59.966	20	CATTCATTACATGGACGGACA	59.262	21	222	231	452	TGACGGGGTTAGTCACCTTC	59.966	20	CATTCATTACATGGACGGACA	59.262	21	223	230	452	CTTCACACTCCCTATCCCGA	60.065	20	CATTCATTACATGGACGGACA	59.262	21	207	246	452
WMU25902	1	(TTA)9	27	464	490
WMU25906	1	(AG)7	14	836	849	GACGGGGTTAGTCACCTTCA	59.966	20	CATTCATTACATGGACGGACA	59.262	21	223	680	902	TGACGGGGTTAGTCACCTTC	59.966	20	CATTCATTACATGGACGGACA	59.262	21	224	679	902	CTTCACACTCCCTATCCCGA	60.065	20	CATTCATTACATGGACGGACA	59.262	21	208	695	902
WMU25911	1	(AG)6	12	42	53	CCCCAAAACCATAAAGAAAAGA	59.37	22	ATCGGAACTGACTTCCATCG	60.073	20	165	6	170	CCCCAAAACCATAAAGAAAAGA	59.37	22	GAACTGACTTCCATCGCCTC	59.81	20	161	6	166	GAAAACCCCAAAACCATAAAGA	59.247	22	ATCGGAACTGACTTCCATCG	60.073	20	170	1	170
WMU25946	1	(CCA)6	18	61	78	AAGCCATGGCAGAAGAAGAG	59.574	20	AAGGTGCTTGTGGTGCTTCT	59.914	20	126	36	161	AAAGCCATGGCAGAAGAAGA	59.955	20	CACTCAACACAAATCTCGCC	59.293	20	156	35	190	AAAGCCATGGCAGAAGAAGA	59.955	20	TGTTCAAGGTGCTTGTGGTG	60.757	20	132	35	166
WMU25949	1	(TG)6	12	312	323	GCAATCCATGCAACTGCTAA	59.839	20	TTGTAAGCGGCATTTTGTCA	60.251	20	157	212	368	AATGCCCATGTGGAGACAAT	60.203	20	TTGTAAGCGGCATTTTGTCA	60.251	20	184	185	368	TGCAATCCCAACAACTGCTA	60.257	20	TTGTAAGCGGCATTTTGTCA	60.251	20	266	103	368
WMU25964	1	(CCA)6	18	61	78	AAAGCCATGGCAGAAGAAGA	59.955	20	GATCCTGCTCTCCACCAAAA	60.195	20	103	35	137	AAAGCCATGGCAGAAGAAGA	59.955	20	TCCTGCTCTCCACCAAAATC	60.195	20	101	35	135	AAGCCATGGCAGAAGAAGAG	59.574	20	TCCTGCTCTCCACCAAAATC	60.195	20	100	36	135
WMU25971	1	(TCT)6tca(TC)6	33	60	92	TCCGTCCGTTCTTCTTCTTC	59.405	20	CGAATTAGCGGCCATACAAT	59.95	20	136	36	171	TCCGTCCGTTCTTCTTCTTC	59.405	20	AGCTGCTCTCCTGAACTTCG	59.891	20	253	36	288	TCCGTCCGTTCTTCTTCTTC	59.405	20	AGTGGATCGCTGTTCCAGAT	59.685	20	204	36	239
WMU25981	1	(CCA)6	18	61	78	ATGGGCAGAAGAAGAGCAAG	59.574	20	CCTCGTCCTTACCCTTCACA	60.103	20	206	39	244	GAACCCCATCTCAAACCAAC	59.239	20	CCTCGTCCTTACCCTTCACA	60.103	20	242	3	244	AACTAAAGCCCTCAAAGCCA	58.973	20	CCTCGTCCTTACCCTTCACA	60.103	20	225	20	244
WMU25985	1	(TTC)11a(TC)6	46	21	66
WMU26001	1	(CCA)6ccttttccaccaccacaaagaagaagaagaaaggagagaaggaaaaggagaagaaggacaaaggaaggagaagaaaatgatagtaaagaag(AGA)5	124	67	190
WMU26006	1	(CCA)6	18	53	70	GACCATGGCAGAAGAAGAGC	59.957	20	AAGGTTGCTTTGTGGTGCTT	59.78	20	127	29	155	GACCATGGCAGAAGAAGAGC	59.957	20	ACTTGTGTTCATGGCTGTGC	59.758	20	231	29	259	GACCATGGCAGAAGAAGAGC	59.957	20	TGTTCAAGGTTGCTTTGTGG	59.734	20	132	29	160
WMU26010	1	(TC)7	14	74	87	TCCCTCTTTATCTCTCCGCTC	59.933	21	TGCTCAAAATCCCTTCTTTGA	59.809	21	105	33	137	CAAACCCTCTTCTCAAATCCC	59.926	21	TGCTCAAAATCCCTTCTTTGA	59.809	21	122	16	137	TCCCTCTTTATCTCTCCGCTC	59.933	21	GGAAAATGCTCAAAATCCCTT	59.433	21	111	33	143
WMU26019	1	(TTAC)9ttcttca(TC)6	55	17	71
WMU26019	2	(TA)6	12	512	523	GCATCTGTTTGGTGATCCCT	59.934	20	CAGCCTCCATTACAAGACGA	58.874	20	174	388	561	AATTGGAGGATCGGAGTGTG	59.927	20	CAGCCTCCATTACAAGACGA	58.874	20	224	338	561	GCATCTGTTTGGTGATCCCT	59.934	20	ACAGCCTCCATTACAAGACGA	59.749	21	175	388	562
WMU26027	1	(ATT)5	15	737	751
WMU26029	1	(ATT)5	15	726	740
WMU26038	1	(ATT)5	15	722	736
WMU26055	1	(ATA)7	21	263	283	CTTCCTGCACTTTTCAAGCC	59.993	20	CAGCAAATACAGATCGCTAAACA	59.459	23	194	153	346	CTTCCTGCACTTTTCAAGCC	59.993	20	CAGATCGCTAAACAATGAACAAA	59.307	23	185	153	337	ATGCCTCTGCTCTTTGCTTC	59.723	20	CAGCAAATACAGATCGCTAAACA	59.459	23	227	120	346
WMU26057	1	(CCA)6	18	743	760	GACCCTCAAAGCCATAGCAG	59.836	20	GCTTGTGGTGCCTCTTCTCT	59.604	20	129	710	838	AGACCCTCAAAGCCATAGCA	59.836	20	GCTTGTGGTGCCTCTTCTCT	59.604	20	130	709	838	GACCCTCAAAGCCATAGCAG	59.836	20	GTGCTTGTGGTGCCTCTTCT	60.453	20	131	710	840
WMU26067	1	(ATT)5	15	698	712	CTACGTTCATGGGTCTCGCT	60.277	20	TCTTGGGAGCAACCTACGAT	59.694	20	249	600	848	TCATGGGTCTCGCTCTAGGT	59.827	20	GGGAGCAACCTACGATCCTT	60.464	20	239	606	844	TTCATGGGTCTCGCTCTAGG	60.353	20	TCTTGGGAGCAACCTACGAT	59.694	20	244	605	848
WMU26083	1	(CTTT)6	24	51	74	CACTCCATTTCTCTTCTCAATTTTC	59.677	25	GCCTCTTCTGCTACCCCTCT	59.979	20	207	20	226	CACTCCATTTCTCTTCTCAATTTTC	59.677	25	CCTGTTGCCGTCCTGATTAT	59.955	20	152	20	171	CACTCCATTTCTCTTCTCAATTTTC	59.677	25	AACTGAAGATGGCTCATGCC	60.226	20	181	20	200
WMU26095	1	(CCA)6	18	109	126	TAACAAATGGAGCTCAGGGG	60.066	20	AGGTGCTTGTGGTGCTTCTT	59.914	20	168	40	207	TAACAAATGGAGCTCAGGGG	60.066	20	AAGGTGCTTGTGGTGCTTCT	59.914	20	169	40	208	TAACAAATGGAGCTCAGGGG	60.066	20	CTTGTGTTCATGGCTGTGCT	59.905	20	268	40	307
WMU26102	1	(ATT)6	18	671	688	TTTTGCTGGTGTCACTTTGC	59.888	20	TTGGTCCATTTTTATACAACTCACA	59.707	25	229	496	724	GTTCATGGGGTCTCGCTCTA	60.218	20	TTGGTCCATTTTTATACAACTCACA	59.707	25	151	574	724	TTTTGCTGGTGTCACTTTGC	59.888	20	TGGTCCATTTTTATACAACTCACA	58.48	24	228	496	723
WMU26108	1	(CCA)6	18	67	84	GACCATGGCGAGAAGAAGAG	59.95	20	AAGGTGCTTGTGGTGCTTCT	59.914	20	127	42	168	AGACCATGGCGAGAAGAAGA	59.95	20	ACTTGTGTTCATGGCTGTGC	59.758	20	229	41	269	GACCATGGCGAGAAGAAGAG	59.95	20	ACTTGTGTTCATGGCTGTGC	59.758	20	228	42	269
WMU26111	1	(CT)6	12	27	38
WMU26127	1	(CCA)6	18	147	164	TTACCACCTCTCCACGTTCC	59.966	20	AGGTGCTTGTGGTGCTTCTT	59.914	20	177	69	245	TTACCACCTCTCCACGTTCC	59.966	20	AAGGTGCTTGTGGTGCTTCT	59.914	20	178	69	246	TTACCACCTCTCCACGTTCC	59.966	20	CTTGTGTTCATGGCTGTGCT	59.905	20	278	69	346
WMU26131	1	(CCA)6	18	120	137	AAATCCAACTGCCTCCACAC	59.973	20	AAGGTGCTTGTGGTGCTTCT	59.914	20	188	34	221	AAATCCAACTGCCTCCACAC	59.973	20	AGGTGCTTGTGGTGCTTCTT	59.914	20	187	34	220	AAAGCCATGGCAGAAGAAGA	59.955	20	CTTGTGTTCATGGCTGTGCT	59.905	20	228	94	321
WMU26147	1	(TTC)11a(TC)6	46	23	68
WMU26154	1	(CCA)6	18	57	74	AAAGCCATGGCAGAAGAAGA	59.955	20	CTTGTGTTCATGGCTGTGCT	59.905	20	228	30	257	AAGCCATGGCAGAAGAAGAG	59.574	20	AAGGTGCTTGTGGTGCTTCT	59.914	20	128	31	158	AAGCCATGGCAGAAGAAGAG	59.574	20	ACTTGTGTTCATGGCTGTGC	59.758	20	228	31	258
WMU26157	1	(TTC)11a(TC)6	46	30	75
WMU26166	1	(CCG)5	15	608	622
WMU26168	1	(CCA)6	18	57	74	AAAGCCATGGCAGAAGAAGA	59.955	20	CTTGTGTTCATGGCTGTGCT	59.905	20	223	31	253	AAGCCATGGCAGAAGAAGAG	59.574	20	AAGGTGCTTGTGGTGCTTCT	59.914	20	123	32	154	AAGCCATGGCAGAAGAAGAG	59.574	20	ACTTGTGTTCATGGCTGTGC	59.758	20	223	32	254
WMU26172	1	(CCA)6	18	98	115	AAAGCCATGGCAGAAGAAGA	59.955	20	CTTGTGTTCATGGCTGTGCT	59.905	20	225	72	296	CAACGCTAGAGGTGGTCCAT	60.134	20	AGGTGCTTGTGGTGCTTCTT	59.914	20	185	12	196	CAACGCTAGAGGTGGTCCAT	60.134	20	AAGGTGCTTGTGGTGCTTCT	59.914	20	186	12	197
WMU26176	1	(GGT)6	18	376	393	AAGGTGCTTGTGGTGCTTCT	59.914	20	AAGCCATGGCAGAAGAAGAG	59.574	20	125	296	420	AGAACAGTGTCAAGGCACCA	59.31	20	AAAGCCATGGCAGAAGAAGA	59.955	20	178	244	421	GAACAGTGTCAAGGCACCAG	59.31	20	AAAGCCATGGCAGAAGAAGA	59.955	20	177	245	421
WMU26178	1	(AG)6	12	40	51	CCCCAAACCATAAAGAAAAGAA	59.37	22	GTCCAATGGTGAACGTGTTG	59.855	20	141	6	146	CCCCAAACCATAAAGAAAAGAA	59.37	22	CGGAACTGACTTCCTATCGC	59.836	20	164	6	169	GAAAACCCCAAACCATAAAGAA	59.247	22	GTCCAATGGTGAACGTGTTG	59.855	20	146	1	146
WMU26179	1	(GA)6	12	35	46	CCCAAACCATAAAGAAAGAAAAA	58.641	23	ATCGGAACTGACTTCCATCG	60.073	20	162	1	162	CCCAAACCATAAAGAAAGAAAAA	58.641	23	GAACTGACTTCCATCGCCTC	59.81	20	158	1	158	CCCAAACCATAAAGAAAGAAAA	57.392	22	ATCGGAACTGACTTCCATCG	60.073	20	162	1	162
WMU26210	1	(ACC)6	18	68	85	GCCATGGCAGAAGAAGAAAG	59.955	20	CTTGTGTTCATGGCTGTGCT	59.905	20	231	34	264	AGCCATGGCAGAAGAAGAAA	59.955	20	CTTGTGTTCATGGCTGTGCT	59.905	20	232	33	264	AAGCCATGGCAGAAGAAGAA	59.955	20	CTTGTGTTCATGGCTGTGCT	59.905	20	233	32	264
WMU26213	1	(AG)6at(GAA)8	38	393	430	CGAATTAGCGGCCATACAAT	59.95	20	GTAATGGCCACTGAGAGGGA	60.073	20	215	315	529	CGAATTAGCGGCCATACAAT	59.95	20	ACTTGGCTCCTGTTGATTGG	60.111	20	168	315	482	CGAATTAGCGGCCATACAAT	59.95	20	TTCCCCTAAAAGGGAAAGGA	59.876	20	249	315	563
WMU26215	1	(GGT)6	18	480	497	AGGTGCTTGTGGTGCTTCTT	59.914	20	AATTCCCAAAACCCCATCTC	59.996	20	163	401	563	AAGGTGCTTGTGGTGCTTCT	59.914	20	AATTCCCAAAACCCCATCTC	59.996	20	164	400	563	CTTGTGTTCATGGCTGTGCT	59.905	20	AATTCCCAAAACCCCATCTC	59.996	20	263	301	563
WMU26228	1	(GGT)6	18	449	466	AGGTGCTTGTGGTGCTTCTT	59.914	20	GTATCAACGGCCAGAGTGGT	59.997	20	186	370	555	AAGGTGCTTGTGGTGCTTCT	59.914	20	GTATCAACGGCCAGAGTGGT	59.997	20	187	369	555	CTTGTGTTCATGGCTGTGCT	59.905	20	AAAGCCATGGCAGAAGAAGA	59.955	20	225	270	494
WMU26234	1	(AG)7	14	127	140	TTGCCAAATGCTACCATATCA	59.042	21	CATTCATTACATGGACGGACA	59.262	21	120	74	193	TTGCCAAATGCTACCATATCA	59.042	21	GGACGGACATATACTCAGAGCC	59.99	22	108	74	181	TGCCAAATGCTACCATATCA	57.603	20	CATTCATTACATGGACGGACA	59.262	21	119	75	193
WMU26239	1	(CCA)6	18	58	75	AAAGCCATGGCAGAAGAAGA	59.955	20	ACCGATCCTGCGAGTAAGAA	59.836	20	218	32	249	AACTAAAGCCCTCCAAAGCC	59.725	20	AGGTGCTTGTGGTGCTTCTT	59.914	20	142	18	159	AACTAAAGCCCTCCAAAGCC	59.725	20	AAGGTGCTTGTGGTGCTTCT	59.914	20	143	18	160
WMU26240	1	(GAA)5	15	159	173	CGGACCGTACAGTTCTTGCT	60.312	20	ATGAGGCGAGGGAAAAAGTT	60.074	20	112	110	221	TCTGAAGATCTCAGGCCACC	60.349	20	ATGAGGCGAGGGAAAAAGTT	60.074	20	142	80	221	CGGACCGTACAGTTCTTGCT	60.312	20	ATTGAAATCGATGAGGCGAG	60.177	20	122	110	231
WMU26264	1	(CT)6	12	11	22
WMU26278	1	(AAT)5	15	42	56	TTGGTCCATTTTATACAACTCACA	58.48	24	AAGCGCTTTACCTACGACGA	60.039	20	200	3	202	TTGGTCCATTTTATACAACTCACA	58.48	24	TCATGGGTCTCGCTCTAGGT	59.827	20	146	3	148	TTGGTCCATTTTATACAACTCACA	58.48	24	GTTTACGGTGGAATTGGTGC	60.235	20	266	3	268
WMU26284	1	(ATA)10	30	10	39
WMU26293	1	(ATT)5	15	753	767	TTTGCTGGTGTCACTTTTGC	59.888	20	CATGTTACCTCAAGTTGGTCCAT	60.158	23	237	582	818	TTTGCTGGTGTCACTTTTGC	59.888	20	TGTTACCTCAAGTTGGTCCATTT	59.791	23	235	582	816	TCATGGGTCTCGCTCTAGGT	59.827	20	CATGTTACCTCAAGTTGGTCCAT	60.158	23	158	661	818
WMU26308	1	(CCA)6	18	62	79	AAAGCCATGGCAGAAGAAGA	59.955	20	TTACCTTCCATTGTCCTCCG	59.926	20	154	36	189	AAAGCCATGGCAGAAGAAGA	59.955	20	TACCTTCCATTGTCCTCCGA	60.452	20	153	36	188	AAGCCATGGCAGAAGAAGAG	59.574	20	TTACCTTCCATTGTCCTCCG	59.926	20	153	37	189
WMU26321	1	(TTC)7	21	233	253
WMU26324	1	(GGT)6	18	478	495	CTTGTGTTCATGGCTGTGCT	59.905	20	CGCTGCAACTTTTCTCAGTG	59.781	20	267	299	565	ACTTGTGTTCATGGCTGTGC	59.758	20	CAGTGTACGAGCCACCATTG	60.175	20	253	298	550	ACTTGTGTTCATGGCTGTGC	59.758	20	CGCTGCAACTTTTCTCAGTG	59.781	20	268	298	565
WMU26334	1	(ATT)5	15	2398	2412
WMU26343	1	(AG)6at(GAA)11	47	365	411	CGAATTAGCGGCCATACAAT	59.95	20	CATTTACGGCGAAAGCAATTA	60.102	21	154	288	441	AGCTGCTCTCCTGAACTTCG	59.891	20	CATTTACGGCGAAAGCAATTA	60.102	21	271	171	441	AACCAGAAAAACTGCGCCTA	59.883	20	CATTTACGGCGAAAGCAATTA	60.102	21	100	342	441
WMU26355	1	(CCT)5	15	1120	1134	CAGCAGAATTGACAGGCAAA	59.988	20	TTCCGAGGATGAATCAGAGG	60.15	20	203	968	1170	CAGCAGAATTGACAGGCAAA	59.988	20	GGGCAAGAGGATGATGAAGA	60.158	20	235	968	1202	GCTTCAATTCAGCTCCTTCG	60.096	20	TTCCGAGGATGAATCAGAGG	60.15	20	233	938	1170
WMU26364	1	(CCA)6	18	293	310	CATGGGGTTGATCAGGAAGT	59.779	20	AAGGTGCTTGTGGTGCTTCT	59.914	20	266	127	392	CATGGGGTTGATCAGGAAGT	59.779	20	AGGTGCTTGTGGTGCTTCTT	59.914	20	265	127	391	GAAACCCCATCTCAAACCAA	59.767	20	AAGGTGCTTGTGGTGCTTCT	59.914	20	157	236	392
WMU26401	1	(ATT)5	15	1375	1389
WMU26402	1	(GAA)8	24	409	432
WMU26408	1	(CCA)6	18	59	76	AAAGCCATGGCAGAAGAAGA	59.955	20	TTAATTCATGGCTGTGCTGG	59.688	20	222	33	254	AAGCCATGGCAGAAGAAGAG	59.574	20	AAGGTGCTTGTGGTGCTTCT	59.914	20	125	34	158	AAAGCCATGGCAGAAGAAGA	59.955	20	TCTCATGCAGAGCATAGGCA	60.675	20	181	33	213
WMU26415	1	(ATT)5	15	888	902
WMU26420	1	(ATT)5	15	928	942
WMU26432	1	(AG)6aat(GAA)6	33	734	766
WMU26435	1	(TA)7	14	527	540	GCATCTGTTTGGTGATCCCT	59.934	20	CAGTTGAAAACAAGCCTCCA	58.897	20	188	405	592	AATTGGAGGATCGGAGTGTG	59.927	20	CAGTTGAAAACAAGCCTCCA	58.897	20	235	358	592	TGATCCCTTCTGCTGGTTCT	59.803	20	CAGTTGAAAACAAGCCTCCA	58.897	20	176	417	592
WMU26437	1	(GGT)5	15	63	77	TCTGGTTCTGATGAATCCCC	59.862	20	AACCAAGCACTTTACCACCAA	59.526	21	197	36	232	TCTGGTTCTGATGAATCCCC	59.862	20	AAACCAAGCACTTTACCACCA	59.526	21	198	36	233	TCTGGTTCTGATGAATCCCC	59.862	20	CCAAGCACTTTACCACCAAC	58.132	20	195	36	230
WMU26445	1	(ATT)5	15	810	824	TTTTGCTGGTGTCACTTTGC	59.888	20	ACCTTCAAGTTGGTCCATTTTA	57.663	22	230	639	868	TCATGGGTCTCGCTCTAGGT	59.827	20	ACCTTCAAGTTGGTCCATTTTA	57.663	22	151	718	868	CTACGTTCATGGGTCTCGCT	60.277	20	ACCTTCAAGTTGGTCCATTTTA	57.663	22	157	712	868
WMU26452	1	(TCT)10tca(TC)6	45	25	69
WMU26462	1	(TTC)11a(TC)6	46	127	172	ACACCCCATTAAGAGGGGAA	60.549	20	CGAATTAGCGGCCATACAAT	59.95	20	224	28	251	GGCGAAATTTTCATACTGCG	60.588	20	CGAATTAGCGGCCATACAAT	59.95	20	248	4	251	ACACCCCATTAAGAGGGGAA	60.549	20	AACCAGAAAAACTGCGCCTA	59.883	20	169	28	196
WMU26465	1	(TTC)11	33	22	54
WMU26468	1	(TA)6	12	120	131	ATCCACCACAATGCACGTAA	59.847	20	GTTGGTTCAGCAGCTCCTTC	59.997	20	147	21	167	AATCCACCACAATGCACGTA	59.847	20	GTTGGTTCAGCAGCTCCTTC	59.997	20	148	20	167	ATCCACCACAATGCACGTAA	59.847	20	TGACTTCCTTCAAACCTGGG	60.081	20	182	21	202
WMU26473	1	(CCA)6	18	58	75	AAGCCATGGCAGAAGAAGAA	59.955	20	CTTGTGTTCATGGCTGTGCT	59.905	20	231	32	262	AAAGCCATGGCAGAAGAAGA	59.955	20	CTTGTGTTCATGGCTGTGCT	59.905	20	232	31	262	AAGCCATGGCAGAAGAAGAA	59.955	20	ACTTGTGTTCATGGCTGTGC	59.758	20	232	32	263
WMU26476	1	(AT)12	24	3	26
WMU26488	1	(TTC)11a(TC)6	46	23	68
WMU26490	1	(TCT)5	15	437	451	AGATTGAAATCGATGAGGCG	60.177	20	TCTGAAGATCTCAGGCCACC	60.349	20	157	379	535	TCCACGAACCTCACTTCCTC	60.238	20	TCTGAAGATCTCAGGCCACC	60.349	20	277	259	535	TCTCCACGAACCTCACTTCC	60.238	20	TCTGAAGATCTCAGGCCACC	60.349	20	279	257	535
WMU26492	1	(GA)6	12	51	62	CGGAAAACCCAAACCATAAA	59.671	20	ATCGGAACTGACTTCCATCG	60.073	20	168	11	178	CGGAAAACCCAAACCATAAA	59.671	20	AGTAGCACGACCGCCATTAC	60.162	20	101	11	111	CGGAAAACCCAAACCATAAA	59.671	20	GTAGCACGACCGCCATTACT	60.162	20	100	11	110
WMU26497	1	(TTC)11a(TC)6	46	26	71
WMU26502	1	(TCT)10tca(TC)7	47	52	98	AAAATTAAAACGGAACGGGG	60.049	20	CGAATTAGCGGCCATACAAT	59.95	20	172	6	177	AAAATTAAAACGGAACGGGG	60.049	20	AACCAGAAAAACTGCGCCTA	59.883	20	117	6	122	AAAATTAAAACGGAACGGGG	60.049	20	TCAAACGAACTTTTCCTCGG	60.22	20	248	6	253
WMU26523	1	(ATT)5	15	468	482	TTTTGCTGGTGTCACTTTGC	59.888	20	TCCTCAAGTTGGTCCATTTTA	57.205	21	229	297	525	TCATGGGTCTCGCTCTAGGT	59.827	20	TCCTCAAGTTGGTCCATTTTA	57.205	21	150	376	525	TTTTGCTGGTGTCACTTTGC	59.888	20	GTCCTCAAGTTGGTCCATTTTA	58.098	22	230	297	526
WMU26535	1	(AG)7	14	31	44	CATACCAATTTTTGTTGCGCT	60.013	21	GGCCAAACCAATTTGAAAGA	59.916	20	101	8	108	CATACCAATTTTTGTTGCGCT	60.013	21	GCGGAGAAATCAATCACCAT	59.9	20	234	8	241	CATACCAATTTTTGTTGCGCT	60.013	21	TGAAGTGGAGTTGCCATCTG	59.831	20	188	8	195
WMU26535	2	(ATT)5	15	859	873
WMU26538	1	(AT)7	14	956	969	TCAGAGGATCCACAACATGG	59.473	20	GGAGGGTCTGTATTTTGGTTTG	59.741	22	102	898	999	CAGAGGATCCACAACATGGA	59.473	20	GGAGGGTCTGTATTTTGGTTTG	59.741	22	101	899	999	GCAGCAGAACAGTTTTTCCA	59.05	20	GGAGGGTCTGTATTTTGGTTTG	59.741	22	236	764	999
WMU26550	1	(AG)6at(GAA)5	29	931	959	CGAATTAGCGGCCATACAAT	59.95	20	CACAAACAGGCCATTCCTTT	59.971	20	222	853	1074	ACCAGAAAAACTGCGCCTAA	59.883	20	AACACAAGGGGAAACTGCAC	60.012	20	245	909	1153	AACCAGAAAAACTGCGCCTA	59.883	20	AACACAAGGGGAAACTGCAC	60.012	20	246	908	1153
WMU26559	1	(AAT)5	15	68	82	CATGTTACCTCAAGTTGGTCCAT	60.158	23	TTTTGCTGGTGTCACTTTGC	59.888	20	236	19	254	TGTTACCTCAAGTTGGTCCATTT	59.791	23	TTTTGCTGGTGTCACTTTGC	59.888	20	234	21	254	CATGTTACCTCAAGTTGGTCCAT	60.158	23	TCATGGGTCTCGCTCTAGGT	59.827	20	156	19	174
WMU26566	1	(AG)6	12	51	62	TGGGAAAACCCAAACCATAA	60.024	20	CCTATTCGTCCTTCGTCCAA	60.066	20	161	11	171	TGGGAAAACCCAAACCATAA	60.024	20	GTCCAATGGTGAACGTGTTG	59.855	20	147	11	157	TGGGAAAACCCAAACCATAA	60.024	20	GTGCCTCCAACTAGAATCGC	59.843	20	127	11	137
WMU26569	1	(AG)6at(GAA)6	32	701	732
WMU26575	1	(TTC)11a(TC)6	46	106	151	AAACGGAAAAACGGGAAAAA	60.655	20	CGAATTAGCGGCCATACAAT	59.95	20	170	61	230	AAAACGGAAAAACGGGAAAA	60.655	20	CGAATTAGCGGCCATACAAT	59.95	20	171	60	230	AAAAACGGAAAAACGGGAAA	60.655	20	CGAATTAGCGGCCATACAAT	59.95	20	172	59	230
WMU26576	1	(TTC)6a(TC)6	31	185	215	GATCACAGCTGCGAAGATCA	60.104	20	CGAATTAGCGGCCATACAAT	59.95	20	251	44	294	TGGCTTGCTTACACGATCAC	59.871	20	CGAATTAGCGGCCATACAAT	59.95	20	265	30	294	GGCTTGCTTACACGATCACA	59.871	20	CGAATTAGCGGCCATACAAT	59.95	20	264	31	294
WMU26610	1	(AAT)5	15	29	43
WMU26635	1	(TTC)11a(TC)6	46	23	68
WMU26654	1	(AG)6atgaagaagaagg(AGA)7	46	104	149
WMU26656	1	(CTT)10ca(TC)7	46	104	149	AAAACGGAAAACGGGAAAAA	60.655	20	AGCGGTCATACAATTCAGGC	60.103	20	173	50	222	AAAAACGGAAAACGGGAAAA	60.655	20	AGCGGTCATACAATTCAGGC	60.103	20	174	49	222	AAAACGGAAAACGGGAAAAA	60.655	20	GCGGTCATACAATTCAGGCT	60.103	20	172	50	221
WMU26676	1	(TCT)5tca(TC)6	30	31	60	TCGCAAAAAGCTTTCGATCT	60.096	20	CGAATTAGCGGCCATACAAT	59.95	20	136	5	140	TCGCAAAAAGCTTTCGATCT	60.096	20	AGCTGCTCTCCTGAACTTCG	59.891	20	253	5	257	TCGCAAAAAGCTTTCGATCT	60.096	20	CTTCGGAGCAGAGGAAGAGA	59.82	20	238	5	242
WMU26678	1	(CCA)6	18	96	113	GTTCCTATTATGGCCGGGAT	60.006	20	AGGTGCTTGTGGTGCTTCTT	59.914	20	167	28	194	GTTCCTATTATGGCCGGGAT	60.006	20	AAGGTGCTTGTGGTGCTTCT	59.914	20	168	28	195	GTTCCTATTATGGCCGGGAT	60.006	20	CTTGTGTTCATGGCTGTGCT	59.905	20	267	28	294
WMU26683	1	(CCA)5	15	61	75	GACCATGGCAGAAGAAGAGC	59.957	20	ACTTGTGTTCATGGCTGTGC	59.758	20	227	37	263	GACCATGGCAGAAGAAGAGC	59.957	20	GTTCCGAGGTGTTCAAGGTG	60.545	20	137	37	173	GACCATGGCAGAAGAAGAGC	59.957	20	TCTCATGCAGAGCATAGGCA	60.675	20	181	37	217
WMU26688	1	(CTT)7	21	235	255
WMU26698	1	(CT)7	14	460	473
WMU26705	1	(CCA)6	18	120	137	AAAGCCATGGCAGAAGAAGA	59.955	20	CTTGTGTTCATGGCTGTGCT	59.905	20	225	94	318	ACTCTCAACGTCAAGCCACC	60.307	20	AGGTGCTTGTGGTGCTTCTT	59.914	20	202	17	218	ACTCTCAACGTCAAGCCACC	60.307	20	AAGGTGCTTGTGGTGCTTCT	59.914	20	203	17	219
WMU26712	1	(GGT)6	18	522	539	TCATGCAGAGCATTAGGCAC	59.979	20	AAAGCCATGGCAGAAGAAGA	59.955	20	180	388	567	CTTGTGTTCATGGCTGTGCT	59.905	20	AAAGCCATGGCAGAAGAAGA	59.955	20	227	341	567	CTCATGCAGAGCATTAGGCA	60.119	20	AAAGCCATGGCAGAAGAAGA	59.955	20	181	387	567
WMU26714	1	(CT)7	14	31	44	ACCCATCGATCCATCAATCA	61.11	20	CAGCAAAACAAGCAAGACCA	60.027	20	141	7	147	ATCAACCCATCGATCCATCA	61.11	20	CAGCAAAACAAGCAAGACCA	60.027	20	145	3	147	ACCCATCGATCCATCAATCA	61.11	20	TCGTCAACAGCAAAACAAGC	60.035	20	148	7	154
WMU26717	1	(ATT)5	15	797	811
WMU26723	1	(GGT)6	18	513	530	CATGGCTGTGCTGACTGTCT	60.055	20	AAAGCCATGGCAGAAGAAGA	59.955	20	218	341	558	CTTGTGTTCATGGCTGTGCT	59.905	20	AAAGCCATGGCAGAAGAAGA	59.955	20	226	333	558	CATGGCTGTGCTGACTGTCT	60.055	20	CTAAAAGCCCCTCAAAAGCC	60.197	20	232	341	572
WMU26724	1	(ATT)5	15	778	792
WMU26738	1	(CCA)6	18	160	177	AAATCCAACTGCCTCCACAC	59.973	20	AAGGTGCTTGTGGTGCTTCT	59.914	20	184	76	259	AAATCCAACTGCCTCCACAC	59.973	20	AGGTGCTTGTGGTGCTTCTT	59.914	20	183	76	258	AAAGCCATGGCAGAAGAAGA	59.955	20	CTTGTGTTCATGGCTGTGCT	59.905	20	225	134	358
WMU26759	1	(ATT)5	15	633	647	TTTTGCTGGTGTCACTTTGC	59.888	20	CATGTTACCTCAAGTTGGTCCAT	60.158	23	236	462	697	TTTTGCTGGTGTCACTTTGC	59.888	20	TGTTACCTCAAGTTGGTCCATTT	59.791	23	234	462	695	TCATGGGTCTCGCTCTAGGT	59.827	20	CATGTTACCTCAAGTTGGTCCAT	60.158	23	157	541	697
WMU26763	1	(CCA)6	18	158	175	CAAACCCTTCCTTCAATCCA	59.903	20	TCGTTACATTGTTCGCCAAA	60.111	20	155	71	225	TTCTCCAAACCCTTCCTTCA	59.641	20	TCGTTACATTGTTCGCCAAA	60.111	20	160	66	225	TCTCCAAACCCTTCCTTCAA	59.641	20	TCGTTACATTGTTCGCCAAA	60.111	20	159	67	225
WMU26764	1	(CCA)6	18	72	89	AAAGCCATGGCAGAAGAAGA	59.955	20	AGGTGCTTGTGGTGCTTTCT	59.914	20	128	46	173	AAAGCCATGGCAGAAGAAGA	59.955	20	CTTGTGTTCATGGCTGTGCT	59.905	20	227	46	272	GGTTCCGATTACGGATCTCA	59.894	20	AGGTGCTTGTGGTGCTTTCT	59.914	20	166	8	173
WMU26773	1	(TC)6	12	355	366	CAATGCCATGTTTGCATCTC	60.08	20	CGAATTAGCGGCCATACAAT	59.95	20	196	250	445	TCAATGCCATGTTTGCATCT	60.08	20	CGAATTAGCGGCCATACAAT	59.95	20	197	249	445	CTCAATGCCATGTTTGCATC	60.08	20	CGAATTAGCGGCCATACAAT	59.95	20	198	248	445
WMU26781	1	(CCA)6	18	61	78	AAAGCCATGGCAGAAGAAGA	59.955	20	AACTTGTGTTCGTGGCTGTG	59.794	20	229	35	263	AAGCCATGGCAGAAGAAGAG	59.574	20	AAGGTGCTTGTGGTGCTTCT	59.914	20	126	36	161	AAGCCATGGCAGAAGAAGAG	59.574	20	AACTTGTGTTCGTGGCTGTG	59.794	20	228	36	263
WMU26802	1	(ATA)5	15	11	25
WMU26811	1	(TCT)10tca(TC)7	47	83	129	AAATTAAAAACGGAACGGGG	60.049	20	CACAGAGTTGCGAAAGTGGA	60.025	20	253	38	290	AAATTAAAAACGGAACGGGG	60.049	20	TCACAGAGTTGCGAAAGTGG	60.025	20	254	38	291	AAATTAAAAACGGAACGGGG	60.049	20	GCGGTCATACAATTCAGGCT	60.103	20	165	38	202
WMU26813	1	(CCA)6	18	99	116	CCGGGTAACCCCTATTCTTC	59.661	20	AGGTGCTTGTGGTGCTTCTT	59.914	20	167	31	197	TCCGGGTAACCCCTATTCTT	59.661	20	AGGTGCTTGTGGTGCTTCTT	59.914	20	168	30	197	CCGGGTAACCCCTATTCTTC	59.661	20	AAGGTGCTTGTGGTGCTTCT	59.914	20	168	31	198
WMU26819	1	(AG)7(AGA)6*	30	1271	1300	GTCTTCAAGAAGGTGCTGGC	59.997	20	CAATCGGCTAATCACACCCT	59.955	20	194	1157	1350	ATCCATGTCTCTGGTCCTCG	60.072	20	CAATCGGCTAATCACACCCT	59.955	20	143	1208	1350	CATGTCTCTGGTCCTCGGAT	60.072	20	CAATCGGCTAATCACACCCT	59.955	20	140	1211	1350
WMU26827	1	(CCA)6	18	63	80	CTAAAAGCCCTCAAAAGCCA	59.469	20	AGGAGGAGGTGGTGGAGATT	59.929	20	131	23	153	CTAAAAGCCCTCAAAAGCCA	59.469	20	GTGGGTGGTATGGCTTCACT	59.851	20	278	23	300	CTAAAAGCCCTCAAAAGCCA	59.469	20	GGAGGAGGTGGTGGAGATTT	60.314	20	130	23	152
WMU26830	1	(AG)6	12	751	762	CGAATTAGCGGCCATACAAT	59.95	20	AACAGAGGCGGAGATAGCAA	59.978	20	159	671	829	AGCTGCTCTCCTGAACTTCG	59.891	20	AACAGAGGCGGAGATAGCAA	59.978	20	276	554	829	CTTCGGAGCAGAGGAAGAGA	59.82	20	AACAGAGGCGGAGATAGCAA	59.978	20	261	569	829
WMU26831	1	(CTT)6	18	37	54	GTATCAACGGCCAGAGTGGT	59.997	20	AAACGTCCACCCTCAAACAG	60.005	20	150	7	156	GTATCAACGGCCAGAGTGGT	59.997	20	GATGTCAAAAACGTCCACCC	60.218	20	158	7	164	GTATCAACGGCCAGAGTGGT	59.997	20	AAAACGTCCACCCTCAAACA	60.388	20	151	7	157
WMU26839	1	(AG)6atgaagaagaaagaga(AAG)7	49	349	397
WMU26849	1	(TC)7	14	88	101	AACCCTCTTCTCAAAATCCCTC	59.947	22	TGCTCAAATCCCTTCTTTTGA	59.809	21	124	28	151	CCCTCTTCTCAAAATCCCTCTT	60.069	22	TGCTCAAATCCCTTCTTTTGA	59.809	21	122	30	151	AACCCTCTTCTCAAAATCCCTC	59.947	22	TCTGAGCTTCAAAAATGTGGG	60.234	21	101	28	128
WMU26860	1	(CCA)6	18	63	80	AAGACCATGGCAGAGGAAGA	59.803	20	AAGGTGCTTGTGGTGCTTCT	59.914	20	128	37	164	AAGACCATGGCAGAGGAAGA	59.803	20	CTTGTGTTCATGGCTGTGCT	59.905	20	229	37	265	AAGACCATGGCAGAGGAAGA	59.803	20	ACTTGTGTTCATGGCTGTGC	59.758	20	230	37	266
WMU26863	1	(CCA)6	18	76	93	AAAGCCATGGCAGAAGAAGA	59.955	20	CTTGTGTTCATGGCTGTGCT	59.905	20	230	50	279	GGGAACCCCCAAAAATAAAA	59.868	20	CTTGTGTTCATGGCTGTGCT	59.905	20	278	2	279	GGGAACCCCCAAAAATAAAA	59.868	20	GCTTGTGGTGCTCCTTCTCT	59.604	20	174	2	175
WMU26866	1	(CTT)9	27	28	54	AGCAATTAATCGCCGTTTTC	59.216	20	AGGAGGAGAACTTTCGGGAG	59.811	20	257	6	262	AGCAATTAATCGCCGTTTTC	59.216	20	AGTGGATCGCTGTTCCAGAT	59.685	20	211	6	216	AGCAATTAATCGCCGTTTTC	59.216	20	CAGTGATTCGTTTCCCCAAG	60.486	20	186	6	191
WMU26880	1	(TTC)11a(TC)6	46	26	71
WMU26884	1	(TA)10	20	387	406
WMU26890	1	(ATA)7	21	374	394	CTTCCTGCACTTTTCAAGCC	59.993	20	CAGCAAATACAGATCGCTAACAA	59.459	23	198	260	457	CTTCCTGCACTTTTCAAGCC	59.993	20	CAGATCGCTAACAAATGAACAAA	59.307	23	189	260	448	ATGCCTCTGCTCTTTGCTTC	59.723	20	CAGCAAATACAGATCGCTAACAA	59.459	23	231	227	457
WMU26892	1	(CCA)6	18	67	84	AAAGCCATGGCAGAAGAAGA	59.955	20	CCCCACAAAGCTGAGATCAT	60.073	20	182	41	222	AAAGCCATGGCAGAAGAAGA	59.955	20	AATACTCCCCACTCCCCAAG	60.183	20	158	41	198	TACGGAACCCCATCTCAAAC	59.79	20	CCCCACAAAGCTGAGATCAT	60.073	20	216	7	222
WMU26901	1	(TTC)10ctca(TC)6	46	27	72
WMU26906	1	(TCT)5	15	442	456	AAGGAAAAAGTTGGAGGCGT	60.11	20	GAGCCTCCACTCAACTCCAC	59.841	20	227	404	630	AGATTGAAATCGATGAGGCG	60.177	20	GAGCCTCCACTCAACTCCAC	59.841	20	247	384	630	TGAGGCGAAGGAAAAAGTTG	60.357	20	GAGCCTCCACTCAACTCCAC	59.841	20	234	397	630
WMU26908	1	(TC)6	12	274	285
WMU26929	1	(CCA)6	18	56	73	AAAGCCATGGCAGAAGAAGA	59.955	20	CTTGTGTTCATGGCTGTGCT	59.905	20	228	30	257	AAAGCCATGGCAGAAGAAGA	59.955	20	TTTGTTCAAGGTGCTTGTGG	59.734	20	134	30	163	AAGCCATGGCAGAAGAAGAG	59.574	20	AAGGTGCTTGTGGTGCTTCT	59.914	20	126	31	156
WMU26931	1	(TC)6	12	147	158
WMU26932	1	(CCA)6	18	71	88	AAAGCCATGGCAGAAGAAGA	59.955	20	CTTGTGTTCATGGCTGTGCT	59.905	20	226	45	270	TTTACGGTCAACCCCATCTC	59.79	20	AGGTGCTTGTGGTGCTTCTT	59.914	20	164	6	169	TTTACGGTCAACCCCATCTC	59.79	20	AAGGTGCTTGTGGTGCTTCT	59.914	20	165	6	170
WMU26937	1	(GAA)5	15	132	146	AAAGCCATGGCAGAAGAAGA	59.955	20	CTTGTGTTCATGGCTGTGCT	59.905	20	231	66	296	GGTCCGATTACGGATCTCAA	59.894	20	AAGGTGCTTGTGGTGCTTCT	59.914	20	168	30	197	GGTCCGATTACGGATCTCAA	59.894	20	AGGTGCTTGTGGTGCTTCTT	59.914	20	167	30	196
WMU26945	1	(AG)6	12	40	51	TGGGAAAACCCAAACCATAA	60.024	20	TTTTTCTTGGGACAGCCATC	60.051	20	217	1	217	TGGGAAAACCCAAACCATAA	60.024	20	ATCGGAACTGACTTCCATCG	60.073	20	168	1	168	TGGGAAAACCCAAACCATAA	60.024	20	AGTAGCACGACCGCCATTAC	60.162	20	101	1	101
WMU26956	1	(GCA)9	27	634	660	TACCGGTGATTCCATTAGGC	59.784	20	TGGGTTTTGATTGATGTTGTTT	59.225	22	144	567	710	GATCCTGTTCGCAGCTGAAT	60.37	20	TGGGTTTTGATTGATGTTGTTT	59.225	22	111	600	710	ATCCTGTTCGCAGCTGAATC	60.37	20	TGGGTTTTGATTGATGTTGTTT	59.225	22	110	601	710
WMU26961	1	(CCA)6	18	135	152	AAAGCCATGGCAGAAGAAGA	59.955	20	CTTGTGTTCATGGCTGTGCT	59.905	20	230	109	338	AAAGCCATGGCAGAAGAAGA	59.955	20	AGCATTAGGGCTACCAGGCT	60.249	20	177	109	285	AAAGCCATGGCAGAAGAAGA	59.955	20	GCAGAGCATTAGGGCTACCA	60.374	20	181	109	289
WMU26967	1	(CCA)5	15	65	79	AAAGCCATGGCAGAAGAAGA	59.955	20	CTTGTGTTCATGGCTGTGCT	59.905	20	229	35	263	AACTAAAGCCCTCCAAAGCC	59.725	20	AGGTGCTTGTGGTGCTTCTT	59.914	20	142	21	162	AACTAAAGCCCTCCAAAGCC	59.725	20	AAGGTGCTTGTGGTGCTTCT	59.914	20	143	21	163
WMU26968	1	(TTC)11a(TC)6	46	135	180	CAACACCCATTAAGAGGGGA	59.784	20	ACCAAGAAAAACTGCGCCTA	59.883	20	169	36	204	CAACACCCATTAAGAGGGGA	59.784	20	GCCTGTTCGACCAAGAAAAA	60.227	20	178	36	213	AGGCGAAATTTCATACTGCG	60.23	20	GCCTGTTCGACCAAGAAAAA	60.227	20	200	14	213
WMU26973	1	(CCT)5	15	322	336	CTTTCTCGCTTCCTTCCCTT	59.955	20	GTGATGCTGGAGGTGATGAA	59.637	20	204	174	377	CCTCAACCTTCCTTCTTCCC	60.045	20	AAAGCCTTGTGATGCTGGAG	60.397	20	266	120	385	CTTTCTCGCTTCCTTCCCTT	59.955	20	AAAGCCTTGTGATGCTGGAG	60.397	20	212	174	385
WMU26973	2	(TCC)7	21	486	506	CTTCCACTCCTCGTCACCAT	60.112	20	GGTTTAGGGATGGTCGGAAT	60.017	20	207	337	543	CTTCCACTCCTCGTCACCAT	60.112	20	GGTCGAGAGGAGGTTTAGGG	60.067	20	218	337	554	CTCTTCCACTCCTCGTCACC	59.835	20	GGTTTAGGGATGGTCGGAAT	60.017	20	209	335	543
WMU26981	1	(TTC)11a(TC)6	46	25	70	GGGAAAGCAATTAAATACGCC	59.83	21	GATCTGGTCGGTGATTCGTT	59.934	20	202	1	202	GGGAAAGCAATTAAATACGCC	59.83	21	CTTCGGAGCAGAGGAAGAGA	59.82	20	253	1	253	GGGAAAGCAATTAAATACGCC	59.83	21	AGTGGATCGCTGTTCCAGAT	59.685	20	219	1	219
WMU26987	1	(CCA)6	18	232	249	AAAGCCATGGCAGAAGAAGA	59.955	20	CTTGTGTTCATGGCTGTGCT	59.905	20	225	206	430	GCCTTCGTATTCTGGCAGTC	59.843	20	AGGTGCTTGTGGTGCTTCTT	59.914	20	183	148	330	GCCTTCGTATTCTGGCAGTC	59.843	20	AAGGTGCTTGTGGTGCTTCT	59.914	20	184	148	331
WMU26994	1	(CCA)6	18	59	76	TCAAAGCCATGGACAAGAAA	59.247	20	AAGGTGCTTGTGGTGCTTCT	59.914	20	131	28	158	AACTAAAGCCCTCAAAGCCA	58.973	20	AGGTGCTTGTGGTGCTTCTT	59.914	20	141	17	157	CAACTAAAGCCCTCAAAGCC	58.973	20	AGGTGCTTGTGGTGCTTCTT	59.914	20	142	16	157
WMU26999	1	(CCA)6	18	59	76	AAAGCCATGGCAGAAGAAGA	59.955	20	GGGAGCAATGGCATGATTAG	60.435	20	102	33	134	AAAGCCATGGCAGAAGAAGA	59.955	20	GGAGCAATGGCATGATTAGG	60.435	20	101	33	133	AAAGCCATGGCAGAAGAAGA	59.955	20	AGGGAGCAATGGCATGATTA	60.435	20	103	33	135
WMU27020	1	(TCT)6	18	35	52	GCAATTAATCGCCGTTTTCT	59.216	20	CGAATTAGCGGCCATACAAT	59.95	20	141	8	148	AGCAATTAATCGCCGTTTTC	59.216	20	AGCTGCTCTCCTGAACTTCG	59.891	20	259	7	265	GCAATTAATCGCCGTTTTCT	59.216	20	AGCTGCTCTCCTGAACTTCG	59.891	20	258	8	265
WMU27027	1	(CTT)7	21	125	145	CAACAACCTCATCAGTCGGA	59.676	20	GGAACCATGGCAGATGAAGT	59.934	20	126	91	216	TCAACAACCTCATCAGTCGG	59.676	20	AGGAACCATGGCAGATGAAG	60.073	20	128	90	217	CAACAACCTCATCAGTCGGA	59.676	20	AGGAACCATGGCAGATGAAG	60.073	20	127	91	217
WMU27029	1	(TTC)11a(TC)6	46	20	65
WMU27035	1	(TTC)11	33	29	61
WMU27044	1	(TTC)7tttcttcttcttcat(TC)6	48	23	70
WMU27045	1	(CTG)6	18	39	56	CAAGCTGGTGTATCTGCTGTCT	59.567	22	AGTCATTTTTCCACGATCCG	59.933	20	167	14	180	CAAGCTGGTGTATCTGCTGTC	58.538	21	AGTCATTTTTCCACGATCCG	59.933	20	167	14	180	ACAAGCTGGTGTATCTGCTGTC	59.429	22	AGTCATTTTTCCACGATCCG	59.933	20	168	13	180
WMU27050	1	(GGT)6	18	308	325	TTTTTCGTCCTCGTGCTTCT	59.993	20	GGAACAGAACCCCATCTCAA	59.903	20	236	156	391	AGGTGCTTGTGGTGCTTCTT	59.914	20	GGAACAGAACCCCATCTCAA	59.903	20	163	229	391	AAGGTGCTTGTGGTGCTTCT	59.914	20	GGAACAGAACCCCATCTCAA	59.903	20	164	228	391
WMU27052	1	(TCC)6	18	20	37
WMU27056	1	(CTT)9ca(TC)6	41	81	121	GTGGGTATCAACGCCAGAGT	59.997	20	CGAATTAGCGGCCATACAAT	59.95	20	198	6	203	GTATCAACGCCAGAGTGGGT	59.997	20	CGAATTAGCGGCCATACAAT	59.95	20	194	10	203	AGTGGGTATCAACGCCAGAG	60.134	20	CGAATTAGCGGCCATACAAT	59.95	20	199	5	203
WMU27059	1	(TTC)7	21	481	501	TCCTCCACTATCCATTTCGC	60.036	20	GACTCGCTTCCCTCTCCTCT	60.096	20	243	368	610	ATCCATTTCGCCTTCACAAC	59.939	20	GACTCGCTTCCCTCTCCTCT	60.096	20	234	377	610	ACCTGTTTTGTTTTGCCCAC	59.875	20	GACTCGCTTCCCTCTCCTCT	60.096	20	183	428	610
WMU27061	1	(TTC)11a(TC)6	46	23	68
WMU27063	1	(ATT)5	15	684	698	TTTTGCTGGTGTCACTTTGC	59.888	20	TTGGTCCATTTTATACAACTCACA	58.48	24	223	512	734	TCATGGGTCTCGCTCTAGGT	59.827	20	TTGGTCCATTTTATACAACTCACA	58.48	24	144	591	734	TATTGGGTTCGGTCGAATGT	60.192	20	TTGGTCCATTTTATACAACTCACA	58.48	24	280	455	734
WMU27071	1	(AAAG)5ctgcccttttttcattg(TTA)9	64	1248	1311	GGAGGGCAATACGATGAGAA	60.036	20	ATCCTGGGTCATTGCAGATT	59.366	20	233	1104	1336	GGAGGGCAATACGATGAGAA	60.036	20	TTTGACATCCTGGGTCATTG	59.343	20	239	1104	1342	GAGAGTGTGGGAGGGCAATA	60.073	20	ATCCTGGGTCATTGCAGATT	59.366	20	242	1095	1336
WMU27071	2	(TA)7	14	1456	1469
WMU27072	1	(CCA)6	18	442	459	AAAGCCATGGCAGAAGAAGA	59.955	20	CTTGTGTTCATGGCTGTGCT	59.905	20	225	416	640	GTGGGGAAGGTTTGCTTGTA	59.971	20	GCTCGTGGTGCTTCTTCTCT	59.751	20	266	271	536	TATGGACTTTGGGTTGGCTC	59.933	20	GCTCGTGGTGCTTCTTCTCT	59.751	20	225	312	536
WMU27077	1	(CCA)6	18	72	89	AAAGCCATGGCAGAAGAAGA	59.955	20	CTTGTGTTCATGGCTGTGCT	59.905	20	227	46	272	TACGGTCGTAACCCCATCTC	59.813	20	GTGCTTGTGGTGCTTCTTCA	60.032	20	162	8	169	TACGGTCGTAACCCCATCTC	59.813	20	TGCTTGTGGTGCTTCTTCAC	60.032	20	161	8	168
WMU27082	1	(TTA)9	27	316	342
WMU27083	1	(CT)6	12	1	12
WMU27091	1	(CCA)6	18	259	276	AAAGCCATGGCAGAAGAAGA	59.955	20	TCATGCAGAGCATTAGGCAC	59.979	20	180	233	412	AAAGCCATGGCAGAAGAAGA	59.955	20	CTTGTGTTCATGGCTGTGCT	59.905	20	226	233	458	TGTACCTGCAGAAATGGCAG	59.864	20	TCATGCAGAGCATTAGGCAC	59.979	20	264	149	412
WMU27103	1	(TAA)5	15	42	56	TTGGTCCATTTTATACAACTCACA	58.48	24	TGTTTTACGGTAGTGCGCTG	59.934	20	199	6	204	TTGGTCCATTTTATACAACTCACA	58.48	24	CCTTTTGCTGGTGTCACCTT	60.149	20	224	6	229	CAGTTGGTCCATTTTATACAACTCA	59.378	25	TGTTTTACGGTAGTGCGCTG	59.934	20	202	3	204
WMU27107	1	(AAT)5	15	191	205	TCTTGGGAGCAACCTACGAT	59.694	20	CTACGTTCATGGGTCTCGCT	60.277	20	253	52	304	GGGAGCAACCTACGATCCTT	60.464	20	TCATGGGTCTCGCTCTAGGT	59.827	20	243	56	298	TCTTGGGAGCAACCTACGAT	59.694	20	TTCATGGGTCTCGCTCTAGG	60.353	20	248	52	299
WMU27115	1	(ATT)6	18	1164	1181
WMU27119	1	(ATT)5	15	704	718
WMU27131	1	(AAT)5	15	49	63	GGTCCTCAAGTTGGTCCATT	58.842	20	TTTTGCTGGTGTCACTTTGC	59.888	20	235	2	236	GGTCCTCAAGTTGGTCCATTT	60.219	21	TTTTGCTGGTGTCACTTTGC	59.888	20	235	2	236	GGTCCTCAAGTTGGTCCATT	58.842	20	TCATGGGTCTCGCTCTAGGT	59.827	20	155	2	156
WMU27135	1	(ATT)5	15	392	406	GGTGGATCCTGATGCTCCTA	60.034	20	TGTTACCTCAAGTTGGTCCC	57.485	20	269	186	454	GGTGGATCCTGATGCTCCTA	60.034	20	TTACCTCAAGTTGGTCCCATT	58.423	21	267	186	452	GGTGGATCCTGATGCTCCTA	60.034	20	CATGTTACCTCAAGTTGGTCCC	60.641	22	271	186	456
WMU27139	1	(ATT)5	15	530	544
WMU27148	1	(CTT)7	21	24	44
WMU27148	2	(ATT)5	15	707	721
WMU27150	1	(ATT)5	15	654	668
WMU27160	1	(ATT)5	15	386	400
WMU27187	1	(GCA)9	27	300	326	TACCGGTGATTCCATTAGGC	59.784	20	TTAATTTCTCCCGTGGGTTG	59.795	20	152	236	387	TACCGGTGATTCCATTAGGC	59.784	20	TAATTTCTCCCGTGGGTTGA	60.301	20	151	236	386	TTGAGATTGATTACGTGCGG	59.688	20	TTAATTTCTCCCGTGGGTTG	59.795	20	263	125	387
WMU27189	1	(TAT)5	15	524	538
WMU27198	1	(GCG)5	15	353	367	GATGGGGTGAATTTGAATGG	59.991	20	TTAATGGCTTCCATTGCCTC	60.038	20	208	284	491	TGGGGTGAATTTGAATGGTT	60.029	20	TTAATGGCTTCCATTGCCTC	60.038	20	206	286	491	GGAGACGATGGATTCCTTGA	60.011	20	ATTGCCTCCACTCTCACCAC	60.12	20	214	266	479
WMU27198	2	(ATT)5	15	1178	1192
WMU27199	1	(AG)6	12	4	15
WMU27201	1	(AAT)5	15	100	114	CATGTTACCTCAAGTTGGTCCAT	60.158	23	TGTTTTACGGTAGTGCGCTG	59.934	20	211	50	260	CATGTTACCTCAAGTTGGTCCAT	60.158	23	TTTTGCTGGTGTCACTTTGC	59.888	20	234	50	283	TGTTACCTCAAGTTGGTCCATTT	59.791	23	TGTTTTACGGTAGTGCGCTG	59.934	20	209	52	260
WMU27204	1	(GA)7	14	1	14
WMU27206	1	(CCA)6	18	56	73	AAAGCCATGGCAGAAGAAGA	59.955	20	TTCTCGGGGCTCTTTGATTT	61.061	20	108	30	137	AAAGCCATGGCAGAAGAAGA	59.955	20	TTTCTCGGGGCTCTTTGATT	61.061	20	109	30	138	AAAGCCATGGCAGAAGAAGA	59.955	20	TTTTCTCGGGGCTCTTTGAT	61.061	20	110	30	139
WMU27212	1	(AAT)5	15	45	59	GACCTCAAGTTGGTCCATTTTA	58.098	22	TCATGGGTCTCGCTCTAGGT	59.827	20	151	1	151	GACCTCAAGTTGGTCCATTTTA	58.098	22	CTACGTTCATGGGTCTCGCT	60.277	20	157	1	157	GACCTCAAGTTGGTCCATTTTA	58.098	22	TTCATGGGTCTCGCTCTAGG	60.353	20	152	1	152
WMU27224	1	(GGT)5	15	312	326	TACAGAGCTCATTGCATCCG	59.972	20	CAAGGAGGTTGCTCCTGAAG	59.982	20	207	227	433	TACAGAGCTCATTGCATCCG	59.972	20	GACCACCTTCACAGCCTGAT	60.12	20	166	227	392	TACAGAGCTCATTGCATCCG	59.972	20	CTTGTCCAAGGAGGTTGCTC	59.844	20	213	227	439
WMU27229	1	(TTC)11a(TC)6	46	512	557	AAGAAGGCAGTACAATGCGG	60.27	20	AACCAGAAAAACTGCGCCTA	59.883	20	121	461	581	GCTGAGTAAATTCCGGATGG	59.528	20	AACCAGAAAAACTGCGCCTA	59.883	20	198	384	581	AGAATGGCCGTTAAGAAGGC	60.582	20	AACCAGAAAAACTGCGCCTA	59.883	20	133	449	581
WMU27242	1	(TTC)11	33	10	42
WMU27244	1	(ATT)5	15	770	784
WMU27268	1	(TTC)10a(TC)6	43	35	77	ACGGCGAAAGCAATTAAATC	59.216	20	CGAATTAGCGGCCATACAAT	59.95	20	149	9	157	CATTACGGCGAAAGCAATTA	58.838	20	CGAATTAGCGGCCATACAAT	59.95	20	153	5	157	TTACGGCGAAAGCAATTAAA	58.499	20	CGAATTAGCGGCCATACAAT	59.95	20	151	7	157
WMU27287	1	(ATT)5	15	339	353
WMU27298	1	(TG)6	12	332	343
WMU27318	1	(AAT)5	15	23	37
WMU27331	1	(ATT)5	15	502	516
WMU27336	1	(ATT)5	15	369	383
WMU27348	1	(AG)6	12	2	13
WMU27364	1	(AAT)5	15	24	38
WMU27368	1	(AAT)5	15	22	36
WMU27371	1	(ATT)5	15	518	532	TTTTGCTGGTGTCACTTTGC	59.888	20	TTGGTCCATTTTATACAACTCACA	58.48	24	222	347	568	TCATGGGTCTCGCTCTAGGT	59.827	20	TTGGTCCATTTTATACAACTCACA	58.48	24	143	426	568	TATTGGGTTCGGTCGAATGT	60.192	20	TTGGTCCATTTTATACAACTCACA	58.48	24	279	290	568
WMU27374	1	(ATT)5	15	338	352
WMU27375	1	(ATT)5	15	343	357
WMU27379	1	(ATT)5	15	368	382
WMU27384	1	(TC)6	12	422	433	ATCGGAACTGACTTCCATCG	60.073	20	CCCAAACCAACTAAAGAAAAGAAA	59.92	24	168	305	472	AGTAGCACGACCGCCATTAC	60.162	20	CCCAAACCAACTAAAGAAAAGAAA	59.92	24	101	372	472	GTAGCACGACCGCCATTACT	60.162	20	CCCAAACCAACTAAAGAAAAGAAA	59.92	24	100	373	472
WMU27394	1	(AAT)5	15	24	38
WMU27397	1	(ATT)5	15	454	468	GTTCATGGGGTCTCGCTCTA	60.218	20	TGCTCAGAACAATCTTCTTCCA	59.993	22	222	359	580	GCGCTGTACAGATATGGGTG	59.178	20	TGCTCAGAACAATCTTCTTCCA	59.993	22	262	319	580	GTGCGCTGTACAGATATGGG	59.178	20	TGCTCAGAACAATCTTCTTCCA	59.993	22	264	317	580
WMU27402	1	(AG)6	12	36	47	CCCAAACCATAAAGAAAAGAAAAA	59.78	24	TTTTTCTTGGGACAGCCATC	60.051	20	209	5	213	CCCAAACCATAAAGAAAAGAAAAA	59.78	24	ATCGGAACTGACTTCCATCG	60.073	20	160	5	164	CCCAAACCATAAAGAAAAGAAAA	58.641	23	TTTTTCTTGGGACAGCCATC	60.051	20	209	5	213
WMU27425	1	(GAA)7	21	1	21
WMU27430	1	(ATT)5	15	424	438
WMU27431	1	(TTC)5	15	40	54	TCTTTCATCTGTGCTCTACGCT	59.29	22	TGCAAAACAGCAGAAAGTGG	60.027	20	147	13	159	CTCTTTCATCTGTGCTCTACGC	59.29	22	TGCAAAACAGCAGAAAGTGG	60.027	20	148	12	159	TCTTTCATCTGTGCTCTACGC	58.27	21	TGCAAAACAGCAGAAAGTGG	60.027	20	147	13	159
WMU27439	1	(TCT)10	30	416	445
WMU27508	1	(ATT)5	15	850	864	GCGCTGTACAGATACGGTGA	59.895	20	CATGTTACCTCAAGTTGGTCCAT	60.158	23	197	717	913	TTTTGCTGGTGTCACTTTGC	59.888	20	CATGTTACCTCAAGTTGGTCCAT	60.158	23	235	679	913	GCGCTGTACAGATACGGTGA	59.895	20	TGTTACCTCAAGTTGGTCCATTT	59.791	23	195	717	911
WMU27524	1	(ATT)5	15	779	793
WMU27527	1	(ATT)5	15	271	285
WMU27549	1	(ATT)5	15	1130	1144
WMU27565	1	(ATT)5	15	299	313
WMU27612	1	(AG)6	12	621	632	GCTCTAGGCAGAGCGAAGAA	60	20	AAAATTCATTGCCACGGTTC	59.807	20	273	473	745	GCTCTAGGCAGAGCGAAGAA	60	20	ACAAAATTCATTGCCACGGT	60.235	20	275	473	747	GCTCTAGGCAGAGCGAAGAA	60	20	CAACACCGCCACTAAACTCA	59.758	20	196	473	668
WMU27618	1	(TA)6	12	139	150	CAGCCTCCATTACAAGACGA	58.874	20	GCAATCCATGCAACTGCTAA	59.839	20	224	101	324	CAGCCTCCATTACAAGACGA	58.874	20	AAGTGCAATCCATGCAACTG	59.722	20	228	101	328	ACAGCCTCCATTACAAGACGA	59.749	21	GCAATCCATGCAACTGCTAA	59.839	20	225	100	324
WMU27625	1	(TC)8	16	27	42	CACCTTTGTTGAAGCCTTGTC	59.766	21	TTGTAAGCGGCATTTTGTCA	60.251	20	207	4	210	AACACCTTTGTTGAAGCCTTG	59.272	21	TTGTAAGCGGCATTTTGTCA	60.251	20	209	2	210	CACCTTTGTTGAAGCCTTGTC	59.766	21	CGGCATTTTGTCAAACACCT	60.924	20	200	4	203
WMU27639	1	(GGC)5	15	169	183	TAACTGTGGCTGTGGCTCTG	60.049	20	AATCAAGTGCCATTGGCTTC	60.081	20	268	78	345	TAACTGTGGCTGTGGCTCTG	60.049	20	ACATGTCGAGGAGAGCATCC	60.231	20	181	78	258	TAACTGTGGCTGTGGCTCTG	60.049	20	GGACATGTCGAGGAGAGCAT	60.231	20	183	78	260
WMU27668	1	(ATT)5	15	705	719
WMU27720	1	(ATT)5	15	1069	1083
WMU27819	1	(GTT)8	24	507	530	TGTTTGGTTTTGCTGTTGGA	60.127	20	GCGGTGAAAATGTTGAGGTT	59.978	20	226	459	684	TGTTTGGTTTTGCTGTTGGA	60.127	20	TGTTGAGGTTGAGTTCGCAG	60.025	20	216	459	674	TGTTTGGTTTTGCTGTTGGA	60.127	20	TTGAGGTTGAGTTCGCAGTG	60.025	20	214	459	672
WMU27852	1	(GGT)5	15	128	142	GAGGTGGATACGGAGGAGGT	60.336	20	CAGCTCCCATCTCTGCTACC	59.973	20	192	78	269	GTTACGGTGGAGGAGGAGGT	60.371	20	CAGCTCCCATCTCTGCTACC	59.973	20	207	63	269	GTTACGGTGGAGGAGGAGGT	60.371	20	CAGGGAACATCTTGCATCCT	60.073	20	111	63	173
WMU27858	1	(TTC)11	33	10	42
WMU27972	1	(AG)8	16	469	484	AGCTGAGAATGGCTGCAAGT	60.164	20	CCTTTTCCTGTTTCCCATCA	59.903	20	246	279	524	GCGATCCATGCAACTGTAAA	59.694	20	CCTTTTCCTGTTTCCCATCA	59.903	20	208	317	524	GGTAGCAGAGATGGGAGCTG	59.973	20	TAGGCCTTTTCCTGTTTCCC	60.423	20	265	264	528
WMU28056	1	(AGA)7	21	298	318	CTTCGTAGTCGGTTTCGCTC	60.015	20	CCCATGGCAGAGAAAGAGAG	59.943	20	168	202	369	GGTAGCAGAGATGGGAGCTG	59.973	20	CCCATGGCAGAGAAAGAGAG	59.943	20	129	241	369	CGAGGTAGCAGAGATGGGAG	59.966	20	CCCATGGCAGAGAAAGAGAG	59.943	20	132	238	369
WMU28095	1	(AAAT)5	20	20	39
WMU28173	1	(TC)9	18	549	566	TTGAGCGTTGGTTGTTTTGA	60.271	20	TCATCACTCTCCTGCAAAGC	59.116	20	115	519	633	TTTGAGCGTTGGTTGTTTTG	59.746	20	CTCCAATGAAGCTGAGGACA	58.957	20	165	518	682	TTGAGCGTTGGTTGTTTTGA	60.271	20	CTCCAATGAAGCTGAGGACA	58.957	20	164	519	682
WMU28211	1	(GAA)5	15	739	753
WMU28241	1	(CT)13	26	290	315
WMU28260	1	(GCC)5	15	15	29
WMU28266	1	(TTC)11a(TC)6	46	21	66
WMU28277	1	(CTT)5	15	49	63	CGGAACCAATTCGAAACTCT	59.17	20	AAGCAAGTGGTAGCGAAGGA	60.015	20	222	3	224	CGGAACCAATTCGAAACTCT	59.17	20	AGGAAAGCAAGTGGTAGCGA	60.015	20	226	3	228	CGGAACCAATTCGAAACTCT	59.17	20	TTTAGCCAATTTTGGAACGC	60.075	20	145	3	147
WMU28284	1	(AAG)5	15	291	305	ATGCAGAGGAACTGTGAGGC	60.418	20	ACTTGCCACGACATCTTTCC	60.119	20	200	132	331	ATGCAGAGGAACTGTGAGGC	60.418	20	TCATCGACGTAAACTTGCCA	60.257	20	212	132	343	TCTGCTGATGGTTTCCAAGA	59.369	20	GCTTTTAGCCCAAACACTGC	59.889	20	217	210	426
WMU28289	1	(GAT)6	18	758	775	CCAGTGAAAAGGGATCGAAA	60.044	20	TTAAATCCCCTTCAAACCCA	59.246	20	179	624	802	TGAAAAGGGATCGAAAAACG	60.046	20	TTAAATCCCCTTCAAACCCA	59.246	20	175	628	802	TTGAAAATGGGAAACCTTCG	59.91	20	TTAAATCCCCTTCAAACCCA	59.246	20	215	588	802
WMU28292	1	(AATA)5	20	485	504	CTTTTGGGGGTGGGAACTAT	60.046	20	GAAGAAGTGTGCGCTATGAGT	57.246	21	205	390	594	GAGCTTCCTGGGTTTGAACA	60.232	20	GAAGAAGTGTGCGCTATGAGT	57.246	21	250	345	594	ATGAGCTTCCTGGGTTTGAA	59.67	20	GAAGAAGTGTGCGCTATGAGT	57.246	21	252	343	594
WMU28293	1	(CTG)6	18	545	562
WMU28316	1	(TCT)5	15	68	82	CCATTCTCTTGATCTCCATACACA	60.373	24	AACCATCTTCCCCATTTTCC	59.996	20	182	15	196	CCATTCTCTTGATCTCCATACACA	60.373	24	CATCTTCCCCATTTTCCCTT	60.124	20	179	15	193	CCATTCTCTTGATCTCCATACACA	60.373	24	ATTGCTGCTTTATCCCCTGA	59.668	20	205	15	219
WMU28318	1	(TG)6	12	159	170	CAGAGCGATTGGAGGAGTTC	59.95	20	CGGTGCAGCTAAATGTCCTT	60.27	20	221	51	271	CGGACCCTCTCCTCTTTCTT	59.811	20	CCCCTCTCAACCTCTTCCTC	60.186	20	264	117	380	CGGACCCTCTCCTCTTTCTT	59.811	20	TCCCCTCTCAACCTCTTCCT	60.186	20	265	117	381
WMU28340	1	(GAA)8	24	295	318	AAAAAGGCGACGTGTTCTTG	60.284	20	GTGGGCTAGGAGGATTGGTT	60.328	20	211	175	385	AAAAAGGCGACGTGTTCTTG	60.284	20	GACTGACATTGAAGGGTGGG	60.363	20	226	175	400	AAAAAGGCGACGTGTTCTTG	60.284	20	ATTGAAGGGTGGGCTAGGAG	60.455	20	219	175	393
WMU28341	1	(AG)6(TG)6	24	554	577	TCTGAGGGCAGCTTTTTGAT	59.955	20	AAAATTTTTCCTTGTGCTTGC	58.422	21	271	459	729	TCTGAGGGCAGCTTTTTGAT	59.955	20	AAAATTTTTCCTTGTGCTTGCT	59.332	22	271	459	729	ACTCTGAGGGCAGCTTTTTG	59.615	20	AAAATTTTTCCTTGTGCTTGC	58.422	21	273	457	729
WMU28360	1	(AGA)9	27	49	75	GGGTCCCCACTACTTCTAAAAC	58.078	22	AGGCAGCAGAATAGCGAGAG	59.882	20	139	1	139	GGGTCCCCACTACTTCTAAAAC	58.078	22	GTACACCAAGAGGAGGCAGC	59.874	20	152	1	152	GGGTCCCCACTACTTCTAAAAC	58.078	22	GGAGGCAGGATGCAGAGATA	60.326	20	255	1	255
WMU28360	2	(TC)6	12	182	193	CTCTCGCTATTCTGCTGCCT	59.882	20	GCCAGGGATGTATCCAAAGA	59.894	20	199	120	318	CTCTCGCTATTCTGCTGCCT	59.882	20	ATGCCAGGGATGTATCCAAA	60.155	20	201	120	320	CTCTCGCTATTCTGCTGCCT	59.882	20	AAAATTCAACCTGGAGGGGT	59.668	20	157	120	276
WMU28361	1	(GCC)5	15	114	128	TTCAGGAAATCCATCGGAAC	59.871	20	ATTTCGGAAGGGGAGAAGAA	60.011	20	180	38	217	TTCAGGAAATCCATCGGAAC	59.871	20	TTTCGGAAGGGGAGAAGAAT	60.011	20	179	38	216	GTTCAGGAAATCCATCGGAA	59.871	20	ATTTCGGAAGGGGAGAAGAA	60.011	20	181	37	217
WMU28364	1	(GA)12	24	18	41
WMU28366	1	(GAA)6	18	149	166	CATTTGGGAGCTCATTTCGT	60.074	20	ACTTGCCACGACATCTTTCC	60.119	20	158	36	193	GCAGAGAGGATCATTTGGGA	60.158	20	ACTTGCCACGACATCTTTCC	60.119	20	169	25	193	GCTCATTTCGTCAGTGGACA	59.837	20	ACTTGCCACGACATCTTTCC	60.119	20	149	45	193
WMU28370	1	(GGT)5	15	6	20
WMU28379	1	(TA)7	14	67	80	CCCAGCCTGCTGATTCTTTA	60.344	20	CATTGGACTCGCACGAATTT	61.032	20	164	18	181	CCCAGCCTGCTGATTCTTTA	60.344	20	ATCTTCATTGGACTCGCACG	61.208	20	169	18	186	CCCAGCCTGCTGATTCTTTA	60.344	20	TTGGACTCGCACGAATTTAC	58.773	20	162	18	179
WMU28408	1	(ATT)5	15	1002	1016	ATTTTGTTTGCAGCAAGCCT	59.889	20	ATATTCGAATTGGGTTCGCA	60.289	20	113	937	1049	CAAGCCTATTCCCTCCCTTT	59.549	20	ATATTCGAATTGGGTTCGCA	60.289	20	100	950	1049	ATTTTGTTTGCAGCAAGCCT	59.889	20	TATTCGAATTGGGTTCGCAG	60.961	20	112	937	1048
WMU28434	1	(TTA)5	15	783	797	TTCACCGATCAAAAAGAGCC	60.192	20	CCCATTAACAAAAAGGAAAATAGAAA	60.012	26	112	746	857	TTCACCGATCAAAAAGAGCC	60.192	20	CCCATTAACAAAAAGGAAAATAGAA	58.966	25	112	746	857	TTCACCGATCAAAAAGAGCC	60.192	20	CCCATTAACAAAAAGGAAAATAGA	57.826	24	112	746	857
WMU28457	1	(GA)7	14	339	352	GAAACCGATCGACCTTCTGA	60.195	20	GCTTCCGGAAAATTGGTTTC	60.783	20	244	135	378	CATTGAAACCGATCGACCTT	59.933	20	AAAATATCCAAACGCTTCCG	59.078	20	261	131	391	CGACTTCCATTGAAACCGAT	59.933	20	AAAATATCCAAACGCTTCCG	59.078	20	268	124	391
WMU28461	1	(TCT)6	18	244	261	TCGGGAAATTTGTTCCAAAG	59.91	20	GAAGAGCGAGATGTCGGAAG	60.096	20	239	108	346	GTTCCAAAGTATGGCGGCTA	60.096	20	GAAGAGCGAGATGTCGGAAG	60.096	20	228	119	346	ACCAAGAGGAGGTCGATGTG	60.112	20	GAAGAGCGAGATGTCGGAAG	60.096	20	171	176	346
WMU28468	1	(AG)7	14	1171	1184	CAGCAAAACAAGCAAGACCA	60.027	20	ACCCATCGATCCATCAATCA	61.11	20	141	1068	1208	CAGCAAAACAAGCAAGACCA	60.027	20	ATCAACCCATCGATCCATCA	61.11	20	145	1068	1212	CCTCAACAGCAAAACAAGCA	60.027	20	ACCCATCGATCCATCAATCA	61.11	20	147	1062	1208
WMU28469	1	(CTC)9	27	3	29
WMU28473	1	(TA)8	16	569	584	ATCTGGAATGACTTGCCACC	59.934	20	GCAAATGTCACCAATTATATTCAA	58.023	24	123	504	626	ATCTGGAATGACTTGCCACC	59.934	20	AAGCAAATGTCACCAATTATATTCAA	60.036	26	125	504	628	ATCTGGAATGACTTGCCACC	59.934	20	AAGCAAATGTCACCAATTATATTCA	58.912	25	125	504	628
WMU28485	1	(TG)16	32	173	204
WMU28502	1	(GA)6	12	48	59	GGGAGGGAATCTCTGAGGAG	60.149	20	CTTGGAGCGAGAAGGATGAG	60.088	20	261	1	261	GGGAGGGAATCTCTGAGGAG	60.149	20	GAATCTTGGAGCGAGAAGGA	59.508	20	265	1	265	GGGAGGGAATCTCTGAGGAG	60.149	20	GAGGAATCTTGGAGCGAGAA	59.508	20	268	1	268
WMU28522	1	(AT)8	16	35	50
WMU28527	1	(TA)7	14	251	264	ACCTGTCTGGGATGAAGCAG	60.261	20	CTGGAACCAGGCCAGTTTTA	60.103	20	193	125	317	AAGAAATGGTGGCCAAGAAA	59.546	20	CTGGAACCAGGCCAGTTTTA	60.103	20	171	147	317	AAAGAAATGGTGGCCAAGAA	59.546	20	CTGGAACCAGGCCAGTTTTA	60.103	20	172	146	317
WMU28531	1	(CTT)7	21	915	935	TTGATCTTCCAAATCCTCCG	60.006	20	GGAACCATGGCAGATGAAGT	59.934	20	280	728	1007	TTGATCTTCCAAATCCTCCG	60.006	20	ATGTGAATGATCAGGTGGCA	59.925	20	252	728	979	CTCACGCTCTTCATTTTCCC	59.813	20	ATGTGAATGATCAGGTGGCA	59.925	20	276	704	979
WMU28540	1	(AGAA)10	40	269	308	GTATGGGGGAAGAGGAGAGG	59.89	20	TTAGCTTCCAAACAGGCAGC	60.523	20	113	246	358	TGAATGTATGGGGGAAGAGG	59.744	20	TTAGCTTCCAAACAGGCAGC	60.523	20	118	241	358	TCTCTGGGACGACTGTCTGA	59.523	20	TTAGCTTCCAAACAGGCAGC	60.523	20	235	124	358
WMU28562	1	(GGT)5	15	388	402	CAATGAACGGCCAGAATCTT	60.074	20	GCCGTCGTGAATCTCGTAAT	60.103	20	256	296	551	CAATGAACGGCCAGAATCTT	60.074	20	TTTTCTCCACCGTAACCACC	59.83	20	185	296	480	TGGTTTCGTTACGTTTGCTG	59.769	20	TTTTCTCCACCGTAACCACC	59.83	20	235	246	480
WMU28578	1	(AG)8	16	332	347
WMU28579	1	(CCTAC)5	25	170	194	TTCTTGCCCCTTTTCCTTTT	60.048	20	AGATGGGACAACGGTTTTTG	59.83	20	259	60	318	TTTCTTGCCCCTTTTCCTTT	60.048	20	AGATGGGACAACGGTTTTTG	59.83	20	260	59	318	GAGTTTCTTGCCCCTTTTCC	60.053	20	AGATGGGACAACGGTTTTTG	59.83	20	263	56	318
WMU28579	2	(TA)6	12	356	367	CAAAAACCGTTGTCCCATCT	59.83	20	CAACAAATTCAATTGTCCCCA	60.582	21	171	299	469	TTGACCAAAAACCGTTGTCC	60.766	20	CAACAAATTCAATTGTCCCCA	60.582	21	176	294	469	CAAAAACCGTTGTCCCATCT	59.83	20	AACAAATTCAATTGTCCCCAG	58.798	21	170	299	468
WMU28602	1	(GA)7	14	15	28
WMU28602	2	(TC)6	12	165	176
WMU28615	1	(CTT)6	18	769	786
WMU28616	1	(GA)7	14	38	51
WMU28630	1	(CAT)6	18	259	276	TCATCCCTTTCCAATGCTTC	60.014	20	ATCAAATTGGAAGCTGCGTT	59.713	20	264	169	432	TCATCCCTTTCCAATGCTTC	60.014	20	CAAATTGGAAGCTGCGTTCT	60.386	20	262	169	430	TCATCCCTTTCCAATGCTTC	60.014	20	GGAAGCTGCGTTCTTCTGAT	59.579	20	256	169	424
WMU28639	1	(TC)6	12	35	46	GCCGTATCAGCCTCATTGAT	60.066	20	CGGTTGACTGAGGAGAGGAG	59.978	20	132	12	143	GCCGTATCAGCCTCATTGAT	60.066	20	CCCATCCCGATAGAGAGACA	60.027	20	271	12	282	GCCGTATCAGCCTCATTGAT	60.066	20	AGACAATCACGAAAATGCCC	59.939	20	256	12	267
WMU28650	1	(AC)7	14	36	49	TCCCTAGCTCTGCATCTCAAA	60.103	21	TGACCAGAAATCCTCGAACC	60.05	20	277	13	289	TCCCTAGCTCTGCATCTCAAA	60.103	21	AATCCTCGAACCCTGAACCT	59.935	20	269	13	281	TCCCTAGCTCTGCATCTCAAA	60.103	21	ACCAGAAATCCTCGAACCCT	59.935	20	275	13	287
WMU28660	1	(TC)18	36	355	390	TGTCGGAATTCAAATGGGTT	60.17	20	TTGAAGAAGCTCAATGTGCG	60.134	20	269	212	480	TGTCGGAATTCAAATGGGTT	60.17	20	GCTCAATGTGCGAAAATGAA	59.816	20	261	212	472	TTCTCGGCTTGAGTTGCTCT	60.277	20	GCGCCGACATTACTGATTTT	60.103	20	252	276	527
WMU28664	1	(TC)14	28	621	648	AGGCAAAGAAAGATGAGCCA	59.955	20	TCCTCCAAACTCATCATTACCC	60.187	22	262	426	687	AACCGGAGGCAAAGAAAGAT	60.074	20	TCCTCCAAACTCATCATTACCC	60.187	22	268	420	687	GAAGAGAAGAAACCGGAGGC	60.328	20	TCCTCCAAACTCATCATTACCC	60.187	22	278	410	687
WMU28674	1	(ATC)7	21	24	44
WMU28686	1	(TA)8	16	282	297	TAGCTGGATCGGGTTGAGTT	59.694	20	TCATGGATGTTTCCCCTACG	60.713	20	271	66	336	ATCTAGCTGGATCGGGTTGA	59.653	20	TCATGGATGTTTCCCCTACG	60.713	20	274	63	336	TCTAGCTGGATCGGGTTGAG	60.353	20	TCATGGATGTTTCCCCTACG	60.713	20	273	64	336
WMU28699	1	(AG)11	22	404	425
WMU28702	1	(CT)9	18	627	644
WMU28707	1	(AGA)7(GAA)8(AG)8*tacg(ACGT)5	84	840	923
WMU28712	1	(CTT)6	18	30	47	CCATTCACACAGTTAGTCGCA	59.773	21	GCTACCTTTTCCACCAGTGC	59.74	20	118	4	121	TGCCATTCACACAGTTAGTCG	59.773	21	GCTACCTTTTCCACCAGTGC	59.74	20	120	2	121	CCATTCACACAGTTAGTCGCA	59.773	21	CTCACGCTACCTTTTCCACC	59.734	20	123	4	126
WMU28714	1	(TTC)5	15	269	283	CCTACTAGGCAGCAGTCGAA	58.283	20	TCAGCTCCAATATGGGGAAG	60.029	20	122	228	349	CCTACTAGGCAGCAGTCGAA	58.283	20	GCTTTGGCAGAGAGAGCAGT	59.898	20	102	228	329	CCTACTAGGCAGCAGTCGAA	58.283	20	GTCAGCTCCAATATGGGGAA	59.894	20	123	228	350
WMU28737	1	(GA)6gt(AG)8	30	484	513	TAAATGGCCAATCCAAGAGC	60.038	20	AGCAGAAAGCTGCTTCCCTT	60.65	20	200	356	555	AGAAGGTGGAGGGAGAGAGG	59.801	20	AGCAGAAAGCTGCTTCCCTT	60.65	20	169	387	555	TGTGAAGAAGGTGGAGGGAG	60.229	20	AGCAGAAAGCTGCTTCCCTT	60.65	20	174	382	555
WMU28744	1	(CAG)7	21	515	535	ACGATGACAATGGGAAAAGC	59.939	20	GCTGGACTGCGAGCTACTCT	59.921	20	272	309	580	ACGATGACAATGGGAAAAGC	59.939	20	CTGCGAGCTACTCTGTGTGG	59.794	20	266	309	574	TAGAAGCGGCCTACACCAAC	60.27	20	GCTGGACTGCGAGCTACTCT	59.921	20	203	378	580
WMU28852	1	(GAA)6	18	531	548	TTTTGACTTCGTGACATCCG	59.691	20	ACTTGCCACGACATCTTTCC	60.119	20	213	363	575	GACTTCGTGACATCCGACAA	59.682	20	ACTTGCCACGACATCTTTCC	60.119	20	209	367	575	TTGACTTCGTGACATCCGAC	59.682	20	ACTTGCCACGACATCTTTCC	60.119	20	211	365	575
WMU28869	1	(GTT)5	15	1	15
WMU28872	1	(GAA)6	18	1124	1141	TTGGATGGGGAACTGAAGAG	60.042	20	GGCATGAACTTCTTTCACCC	59.532	20	116	1065	1180	AATCATGAAAGATCGTGGGG	59.75	20	GGCATGAACTTCTTTCACCC	59.532	20	180	1001	1180	ACCAGAGGGATAACCCAAGC	60.328	20	GGCATGAACTTCTTTCACCC	59.532	20	224	957	1180
WMU28873	1	(GAG)6	18	671	688	TTTTCGCAGGAATTATTCGG	60.033	20	CCTCACTACCCCTCTCCTCC	60.066	20	116	619	734	AGGGGTATTTTCGCAGGAAT	59.799	20	CCTCACTACCCCTCTCCTCC	60.066	20	123	612	734	CAGGAATTATTCGGCCATTG	60.281	20	CCTCACTACCCCTCTCCTCC	60.066	20	110	625	734
WMU28899	1	(AGA)11	33	46	78	GGGGCTCTTTTCTATTCCCTT	59.925	21	GCATCCAAGACAACCACCTT	59.973	20	184	1	184	GGGGCTCTTTTCTATTCCCTT	59.925	21	TTCTTATCCTGGCTGCTGCT	60.118	20	104	1	104	GGGGCTCTTTTCTATTCCCTT	59.925	21	GGGAAACGAAAGCTCCTCTT	59.827	20	122	1	122
WMU28907	1	(CTT)5	15	30	44	TCCTATTTACGGTCCCCCTT	59.661	20	AGAACCACAGGAGCAGAGGA	59.986	20	274	4	277	CCTATTTACGGTCCCCCTTC	59.661	20	AGAACCACAGGAGCAGAGGA	59.986	20	273	5	277	CCTATTTACGGTCCCCCTTC	59.661	20	CCTTTGCACAACAGAGCGTA	60.05	20	208	5	212
WMU28909	1	(AT)9	18	974	991
WMU28924	1	(CAT)5	15	223	237	CTTCAGCGCCTTATTCTTGG	59.975	20	AATGAGCAAGTATGGCCTGC	60.243	20	157	176	332	CCTTCAGCGCCTTATTCTTG	59.975	20	AATGAGCAAGTATGGCCTGC	60.243	20	158	175	332	CTTCAGCGCCTTATTCTTGG	59.975	20	CACAGCAGAAGCAGCCTACA	60.347	20	119	176	294
WMU28925	1	(TA)8	16	435	450	GGCCTTGAATGGAAGAATGA	60.014	20	TACTTTAGCCCGCAATGACC	60.096	20	168	365	532	GAAGAATGAAGGTTCGCAGG	59.813	20	TACTTTAGCCCGCAATGACC	60.096	20	157	376	532	GGAAGAATGAAGGTTCGCAG	59.813	20	TACTTTAGCCCGCAATGACC	60.096	20	158	375	532
WMU28928	1	(AT)8	16	969	984
WMU28945	1	(GGC)5	15	45	59	GCTGGAATCCTACCGTTGGT	61.268	20	CACATCCGCCGTAGAAAAAT	59.96	20	224	15	238	GCTGGAATCCTACCGTTGGT	61.268	20	GCCGTAGAAAAATTGTGGGA	59.938	20	217	15	231	GCTGGAATCCTACCGTTGGT	61.268	20	TTCTTCTTCCTCACATCCGC	60.34	20	235	15	249
WMU28945	2	(GAA)5	15	241	255	ATTTTTCTACGGCGGATGTG	59.96	20	GACATTCATGGCTGCAAAAA	59.67	20	154	219	372	ATTTTTCTACGGCGGATGTG	59.96	20	TTGTTTCGACATTCATGGCT	59.127	20	161	219	379	TCCCACAATTTTTCTACGGC	59.938	20	TTGTTTCGACATTCATGGCT	59.127	20	168	212	379
WMU28963	1	(TCA)5	15	193	207	AATGGAAGAATCAGCAACCG	60.074	20	TTGATAATGTTGTAAGAAAACAAACC	57.818	26	207	37	243	TCTTGCCGCTGATAATGATG	59.792	20	TTGATAATGTTGTAAGAAAACAAACC	57.818	26	235	9	243	AATGGAAGAATCAGCAACCG	60.074	20	TTGATAATGTTGTAAGAAAACAAACCT	58.65	27	207	37	243
WMU28969	1	(AG)8	16	17	32
WMU28993	1	(AG)8	16	617	632	TGGATTCTTGATTCTTCGGC	60.155	20	ACTCTGAGCCTGAATCGAGC	59.709	20	276	406	681	GTTATCCGGCGAATCAACAT	59.791	20	ACTCTGAGCCTGAATCGAGC	59.709	20	183	499	681	ATTCTCGGGCTTGGATTCTT	60.039	20	CTCCACTTCCTACGGACCCT	60.502	20	267	395	661
WMU28996	1	(TC)7	14	29	42	GATTTCATTTCTCCATTACTCTTCTC	58.032	26	GGGGGTGGATAACAGGAG	57.687	18	103	1	103
WMU29006	1	(ATA)7	21	376	396	GCACCTCAGGCCAAAAATTA	60.074	20	CGGCAATACAGATCGCTAAC	58.414	20	185	274	458	GCACCTCAGGCCAAAAATTA	60.074	20	ACGGCAATACAGATCGCTAA	58.414	20	186	274	459	GCACCTCAGGCCAAAAATTA	60.074	20	ACGGCAATACAGATCGCTAAC	59.265	21	186	274	459
WMU29009	1	(ACC)6	18	937	954	CCGAGTAGTATGCCTCCCAA	60.088	20	AGCTGCTGCAGAATCACAGA	59.887	20	267	851	1117	CCGAGTAGTATGCCTCCCAA	60.088	20	CACAGAAGGGCAGTCAACAA	59.873	20	253	851	1103	CCGAGTAGTATGCCTCCCAA	60.088	20	TGCTGCAGAATCACAGAAGG	60.136	20	264	851	1114
WMU29023	1	(AGA)11	33	45	77	TGGGCTCTTTTCTATTCCCTT	59.21	21	TTCTTATCCTGGCTGCTGCT	60.118	20	103	1	103	TGGGCTCTTTTCTATTCCCTT	59.21	21	CCAAGGAAAATTCGATTCCA	59.872	20	210	1	210	TGGGCTCTTTTCTATTCCCTT	59.21	21	TGGAGGGGAAAACTAAACCC	60.159	20	229	1	229
WMU29056	1	(TTA)8	24	537	560
WMU29070	1	(TTC)8	24	439	462	TGGTTTTGGACAAGAGGAGG	60.081	20	TAAATGAAAGCCCCAAGTCG	60.067	20	270	244	513	TGGTTTTGGACAAGAGGAGG	60.081	20	CCCCAAGTCGCACAGATACT	60.134	20	260	244	503	TGGCATGGTCTCCCTTTTTA	60.439	20	TAAATGAAAGCCCCAAGTCG	60.067	20	158	356	513
WMU29095	1	(TC)6	12	45	56	GCTCTCTCGCTAACATTTCTCTTC	60.173	24	TAAATGGGTGACTTCTGCCC	59.933	20	236	1	236	GCTCTCTCGCTAACATTTCTCTTC	60.173	24	TAGACTGACCCATTCCTGCC	60.073	20	146	1	146	GCTCTCTCGCTAACATTTCTCTTC	60.173	24	GATGCCCGAGCTACATTGTT	60.103	20	195	1	195
WMU29099	1	(GCA)5	15	147	161	CATAACCCACTTCACACCCC	60.088	20	TCTTCTTCCCCATTTCGATG	60.006	20	274	40	313	ATAGACAACAACGCGAGGCT	59.904	20	TCTTCTTCCCCATTTCGATG	60.006	20	229	85	313	TCATAGACAACAACGCGAGG	59.864	20	TCTTCTTCCCCATTTCGATG	60.006	20	231	83	313
WMU29116	1	(AT)6	12	818	829	ACACCACATGGATCTCCACA	59.801	20	ATCTCCCTTTCCAACCCAGT	59.795	20	221	741	961	ACACCACATGGATCTCCACA	59.801	20	TCTCCCTTTCCAACCCAGTT	60.852	20	220	741	960	ACACCACATGGATCTCCACA	59.801	20	CTCCCTTTCCAACCCAGTTA	59.024	20	219	741	959
WMU29120	1	(TCA)6	18	99	116	AGAAACCATCCACATCATCG	58.359	20	GCATTTTCTTGCCGCTAAAG	59.985	20	193	77	269	AGAAACCATCCACATCATCG	58.359	20	AGCATTTTCTTGCCGCTAAA	59.985	20	194	77	270	AGAAACCATCCACATCATCG	58.359	20	TGCTACCGGAAAGATCCAAC	60.074	20	229	77	305
WMU29128	1	(TA)7	14	120	133	CCCTTGCTGGATTCACTGAC	60.656	20	TTTTCTTATGATGAAAAAGAAAGAACT	57.517	27	108	60	167	TACCCTTGCTGGATTCACTG	58.722	20	TTTTCTTATGATGAAAAAGAAAGAACT	57.517	27	110	58	167	CCTTGCTGGATTCACTGACTT	59.343	21	TTTTCTTATGATGAAAAAGAAAGAACT	57.517	27	107	61	167
WMU29129	1	(GAA)6	18	54	71	AAGAGAGAAGAACGAAGAAACCC	59.433	23	TAAGCAAAGCAGCGCACTAA	59.924	20	124	7	130	AAGAGAGAAGAACGAAGAAACCC	59.433	23	GGAAAGAAGCCCCTCCTCTA	59.783	20	148	7	154	AGAGAGAAGAACGAAGAAACCC	58.15	22	TAAGCAAAGCAGCGCACTAA	59.924	20	123	8	130
WMU29162	1	(TC)6	12	39	50	TCCCACAAAAACCCTAATCG	59.795	20	ACCAGGGGTTCTCCTCTCAT	59.929	20	238	13	250	TCCCACAAAAACCCTAATCG	59.795	20	AGCACCGGATGAACTTAACG	60.132	20	140	13	152	TCCCACAAAAACCCTAATCG	59.795	20	CAGGGGTTCTCCTCTCATCA	60.191	20	236	13	248
WMU29185	1	(TCT)12	36	650	685	TCAACAACAAGAGAGTGGCG	60.025	20	CTGCACAAGTGGATAAGGCA	59.864	20	269	494	762	TAGAAAGGAAGTGCCGAGGA	59.948	20	CTGCACAAGTGGATAAGGCA	59.864	20	177	586	762	TCAACAACAAGAGAGTGGCG	60.025	20	TGCACAAGTGGATAAGGCAA	60.257	20	268	494	761
WMU29191	1	(GCA)5	15	352	366	AAACTGGGGAGAAAATGGCT	59.94	20	AAATTCTGGCTTCTTGGCAT	58.789	20	175	243	417	GCGATTGGATCATGGAGTTT	59.9	20	AAATTCTGGCTTCTTGGCAT	58.789	20	280	138	417	AAAGCGATTGGATCATGGAG	60.036	20	TCTGGCTTCTTGGCATATGTT	59.722	21	279	135	413
WMU29192	1	(TTC)8	24	567	590	TTCCTCCTGATTCCAACTGC	60.195	20	GGCTTGAGAGAGAAGAGAAGAAAA	59.797	24	191	541	731	TCCTCCTGATTCCAACTGCT	59.803	20	GGCTTGAGAGAGAAGAGAAGAAAA	59.797	24	190	542	731	TTCCTCCTGATTCCAACTGC	60.195	20	GGCTTGAGAGAGAAGAGAAGAAA	58.548	23	191	541	731
WMU29195	1	(GTC)5	15	407	421	GAGCGGAGGTTGAGATTCAG	59.95	20	ACCCGATCGATTCCTCTCTT	60.037	20	257	226	482	GAGCGGAGGTTGAGATTCAG	59.95	20	AACCCGATCGATTCCTCTCT	60.037	20	258	226	483	AGCGGAGGTTGAGATTCAGA	59.95	20	ACCCGATCGATTCCTCTCTT	60.037	20	256	227	482
WMU29208	1	(CT)9	18	478	495	TCAAATTTCGCAATCCCTTC	60.016	20	CGTACCCGAACGGAAAGATA	59.953	20	129	403	531	TTTTCAAATTTCGCAATCCC	59.886	20	CGTACCCGAACGGAAAGATA	59.953	20	132	400	531	AAATCACAGTCCGGTGAAGC	60.119	20	CGTACCCGAACGGAAAGATA	59.953	20	250	282	531
WMU29212	1	(TC)6	12	891	902
WMU29214	1	(TTC)5	15	162	176	TTTCGTACATTCATGGCTGC	59.694	20	TCCCACAATTTTTCTACGGC	59.938	20	162	44	205	CGTACATTCATGGCTGCAAA	60.665	20	TCCCACAATTTTTCTACGGC	59.938	20	159	47	205	TTTCGTACATTCATGGCTGC	59.694	20	CAATTTTTCTACGGCGGATG	60.448	20	157	44	200
WMU29229	1	(CAG)5	15	175	189	CGAACCAATTTCACACCTCA	59.541	20	TCTTCGTTTTCTTCGCTGGT	59.993	20	269	135	403	TCAACACCTCCTCATTGTCG	59.676	20	CAGGATTCGGCGTAGTTCTC	59.836	20	261	111	371	TCAACACCTCCTCATTGTCG	59.676	20	GAGAACAGGATTCGGCGTAG	59.836	20	266	111	376
WMU29229	2	(CCG)5	15	786	800	ATTCCGAATACAAACAGCGG	59.96	20	TACTCCCAAATCCATCCCTG	59.744	20	189	716	904	ATTCCGAATACAAACAGCGG	59.96	20	CTCCCAAATCCATCCCTGTA	59.744	20	187	716	902	CACTCCAATTCGCACAAGAA	59.84	20	CTCCCAAATCCATCCCTGTA	59.744	20	280	623	902
WMU29242	1	(CT)7	14	25	38
WMU29245	1	(AAC)5ctcattaattgctaaacacaaccagactatattataagaagaagcaatttctctgcact(TC)9	92	694	785
WMU29252	1	(TA)6	12	166	177	GAGAGTGTGGAGTGGGCAAT	60.12	20	GTTCTCCATTTTGGGGGAAT	59.996	20	153	62	214	GAGAGTGTGGAGTGGGCAAT	60.12	20	GGGAAGCTGAGAAACGTCAG	59.989	20	210	62	271	CGAAGTGGGCGATAAAGAAG	59.839	20	GTTCTCCATTTTGGGGGAAT	59.996	20	194	21	214
WMU29252	2	(CTT)5	15	595	609	GGTCGGTAGCCATATCCAGA	59.917	20	GGCAGAAGAAATTGGTTGAAG	58.823	21	194	450	643	GGTCGGTAGCCATATCCAGA	59.917	20	AGGCAGAAGAAATTGGTTGAA	58.823	21	195	450	644	TCTTCCTCTGTCCCTCTGGA	59.913	20	GGCAGAAGAAATTGGTTGAAG	58.823	21	159	485	643
WMU29254	1	(TC)6	12	169	180	TATGGTGGCTCCTTGTCCTC	60.073	20	CAAGCACCTAGCTCTGACTCAA	59.819	22	151	106	256	TATGGTGGCTCCTTGTCCTC	60.073	20	GCACCTAGCTCTGACTCAACAA	59.685	22	148	106	253	TTTGGGACCTGGTTGATGTT	60.21	20	CAAGCACCTAGCTCTGACTCAA	59.819	22	256	1	256
WMU29256	1	(TA)6	12	762	773	TGTCACAAACCTTTTCCAGTCA	60.562	22	CCCCATCACAAGAGGAAGAA	60.042	20	261	632	892	TTGTCACAAACCTTTTCCAGTC	59.122	22	CCCCATCACAAGAGGAAGAA	60.042	20	262	631	892	CTGCTGCTGAAAAAGTGTTGA	59.255	21	GGCTGCTGTTTACATAGCCAA	60.278	21	225	597	821
WMU29259	1	(CT)6	12	520	531	GGTGGACAAAATTCATTGCC	60.177	20	GCTCTAGGCAGAGCGAAGAA	60	20	280	400	679	AAAATTCATTGCCACGGTTC	59.807	20	GCTCTAGGCAGAGCGAAGAA	60	20	273	407	679	ACAAAATTCATTGCCACGGT	60.235	20	GCTCTAGGCAGAGCGAAGAA	60	20	275	405	679
WMU29267	1	(TCT)9	27	52	78	AACACACAATGCCTTCATCA	57.505	20	AAAGCTGAAGGTCTGACCGA	59.989	20	233	29	261	AACACACAATGCCTTCATCA	57.505	20	GAGTTGCAGAGGAAAACCCA	60.232	20	126	29	154	AACACACAATGCCTTCATCA	57.505	20	GTTGCAGAGGAAAACCCAGA	60.232	20	124	29	152
WMU29274	1	(GGC)5	15	108	122	CCACTGGATCCTCCATCCTA	59.879	20	AATCTCAACAATGGAACGCC	59.939	20	176	70	245	CCACTGGATCCTCCATCCTA	59.879	20	AGCTTCCACACGGACAGTCT	59.907	20	109	70	178	CCACTGGATCCTCCATCCTA	59.879	20	TCCACACGGACAGTCTTCTG	59.864	20	105	70	174
WMU29274	2	(CCT)6	18	381	398	GGCGTTCCATTGTTGAGATT	59.939	20	TCAGAGGGAAGTGGAAGTGG	60.229	20	199	226	424	GGCGTTCCATTGTTGAGATT	59.939	20	CAGAGGGAAGTGGAAGTGGA	60.229	20	198	226	423	GAGCTCCAGAAGACTGTCCG	60.135	20	TCAGAGGGAAGTGGAAGTGG	60.229	20	276	149	424
WMU29282	1	(GA)10	20	154	173	TACCGACCTCTTGTCTTCCG	60.246	20	ATCGCTGCCCACATAAAAAG	60.096	20	156	43	198	CCGCACAAGACATAGAACCA	59.716	20	ATCGCTGCCCACATAAAAAG	60.096	20	139	60	198	TACCGACCTCTTGTCTTCCG	60.246	20	CACAGATATGCCTGGCAAGA	59.823	20	246	43	288
WMU29340	1	(ATTAGT)5	30	389	418	TCAGATCGGTTTCTCAGGCT	59.95	20	TCCATTGATTTGAATTGGAGTG	59.801	22	215	238	452	TCAGATCGGTTTCTCAGGCT	59.95	20	CCATTGATTTGAATTGGAGTGA	59.801	22	214	238	451	GCAATCGGAGGAATCTTTGA	60.155	20	CCATTGATTTGAATTGGAGTGA	59.801	22	144	308	451
WMU29341	1	(ATG)5	15	490	504
WMU29345	1	(CT)6t(TC)6	25	33	57	GAGAAGAGACCAGAGAGGGC	58.13	20	CGGAAAATCCTCTGGAAACA	60.044	20	201	3	203	GGAGAAGAGACCAGAGAGGG	57.973	20	CGGAAAATCCTCTGGAAACA	60.044	20	202	2	203	GGGAGAAGAGACCAGAGAGG	57.973	20	CGGAAAATCCTCTGGAAACA	60.044	20	203	1	203
WMU29365	1	(CAT)11	33	98	130	ATCTCCGCCATCTTCTTCCT	60.176	20	GGGTCATTGACATCCCATTC	59.995	20	182	34	215	ATCTCCGCCATCTTCTTCCT	60.176	20	CCTTTTGCTGGAGAGTCAGG	59.982	20	269	34	302	ATCTCCGCCATCTTCTTCCT	60.176	20	CTTTTGCTGGAGAGTCAGGC	60.134	20	268	34	301
WMU29369	1	(GTG)5	15	291	305	TTTGAAGCTCCGAGAATGGT	59.813	20	GGAACTGAAGCGTAACGAGC	60.022	20	247	210	456	TGGAAGACTTTTCATTCGCC	60.192	20	GGAACTGAAGCGTAACGAGC	60.022	20	204	253	456	TTTGAAGCTCCGAGAATGGT	59.813	20	CGTCGATATCGTCCTCCAAT	59.917	20	201	210	410
WMU29369	2	(CGC)6	18	578	595	GCTCGTTACGCTTCAGTTCC	60.022	20	TCCTGATGTGTTAACGATCCC	59.805	21	278	437	714	TACGCCGTTGTTTAGTGCTG	59.934	20	TCCTGATGTGTTAACGATCCC	59.805	21	187	528	714	TACGCCGTTGTTTAGTGCTG	59.934	20	AACGATCCCATTAGGAAGGAA	59.785	21	175	528	702
WMU29385	1	(CGG)5	15	77	91	CCGGCTTCTTCCTTCTTCTT	59.955	20	AAATCCGCAAAATCATCTCG	60.038	20	257	40	296	TTTCCTTTTTCTCACCACCG	60.081	20	AAATCCGCAAAATCATCTCG	60.038	20	280	17	296	TTTCCTTTTTCTCACCACCG	60.081	20	TGTTCCACCCAAGAAGGAAG	60.081	20	134	17	150
WMU29399	1	(GAA)6	18	431	448	CACCAGAGGAACTCACCGAT	60.112	20	CATTCACAAGAGGCCGTTCT	60.255	20	189	355	543	GGAGGCAGAAATTCGAAACA	60.192	20	CATTCACAAGAGGCCGTTCT	60.255	20	246	298	543	CACCAGAGGAACTCACCGAT	60.112	20	CGTTCTGTGCTTCTTGTTCG	59.634	20	175	355	529
WMU29404	1	(GAA)13	39	398	436	CCGGCAATAATTGGGATAGA	59.751	20	ATAACCCGATCATCAGCGAA	60.435	20	252	272	523	CCGGCAATAATTGGGATAGA	59.751	20	AATAACCCGATCATCAGCGA	60.435	20	253	272	524	CCGGCAATAATTGGGATAGA	59.751	20	GGAATAACCCGATCATCAGC	59.348	20	255	272	526
WMU29405	1	(CT)8	16	400	415
WMU29426	1	(TC)6	12	141	152	TGGATTTGTGTCCCTGTCAT	58.774	20	AGTTGGGCTTTTCACGCTAA	59.883	20	171	24	194	TGGATTTGTGTCCCTGTCAT	58.774	20	AAGTTGGGCTTTTCACGCTA	59.883	20	172	24	195	ATGGATTTGTGTCCCTGTCA	58.774	20	AAGTTGGGCTTTTCACGCTA	59.883	20	173	23	195
WMU29432	1	(CT)7tcttttgccagtttctaagcctgacttcttcataatatttctgggtgaagattggaaaatttcaagtttttaaagcta(AAG)8aaagagagaaacaaaaccaaaaccccaaatcccaaaaaaaaaaaaaaagaaaaagaaaacccaattctatatatattt(TTTC)5	214	48	261
WMU29457	1	(TTG)6	18	687	704	TTTGCCACGACATTTTGGTA	59.969	20	AAAGAACGAACCCAGCTTCA	59.853	20	119	619	737	TGCCACGACATTTTGGTAAA	59.969	20	AAAGAACGAACCCAGCTTCA	59.853	20	117	621	737	TTTGCCACGACATTTTGGTA	59.969	20	GGAAAGAACGAACCCAGCTT	60.61	20	121	619	739
WMU29459	1	(TAT)6	18	292	309	AGATTGAAGGAGATTGCGGA	59.773	20	TGATAGGGGGACCAAAATGA	60.126	20	247	101	347	AGATTGAAGGAGATTGCGGA	59.773	20	TGATGATAGGGGGACCAAAA	60.126	20	250	101	350	GCTTGTCGAAGGGTTTTGAA	60.227	20	TGATAGGGGGACCAAAATGA	60.126	20	100	248	347
WMU29482	1	(GAA)15	45	725	769	AGGCGAAATTTGAGAGGGAT	60.039	20	GAGTGCGAAAACAAAAACCC	59.592	20	258	540	797	GGACGCATAGGTCAGGGTAA	59.955	20	GAGTGCGAAAACAAAAACCC	59.592	20	237	561	797	CGAGGGTTTTGTTGGATTGT	59.83	20	GAGTGCGAAAACAAAAACCC	59.592	20	280	518	797
WMU29489	1	(AAG)5	15	141	155	TGAAAAGGGAGGGAATAGGC	60.391	20	GGGCGGTCAGAGTCTCATTA	60.218	20	162	51	212	TGAAAAGGGAGGGAATAGGC	60.391	20	GAGGTCCCCTTGATACTCCC	59.755	20	245	51	295	AGGGAGGGAATAGGCTTTTG	59.549	20	GGGCGGTCAGAGTCTCATTA	60.218	20	157	56	212
WMU29496	1	(TGC)7	21	279	299	CCTTGTTCGAGCTTCCGTAG	60.008	20	GCTTGTCATCATCGGGACTT	60.081	20	262	108	369	GTTCGAGCTTCCGTAGTTGG	59.875	20	GCTTGTCATCATCGGGACTT	60.081	20	258	112	369	TTTGACACGAGTGTTTGGGA	60.128	20	GCTTGTCATCATCGGGACTT	60.081	20	157	213	369
WMU29502	1	(TC)12	24	19	42
WMU29527	1	(TCT)6	18	325	342	CTTAAACAGAAAACCGGCGA	60.236	20	GAAGATCTGAAAAGCTGCGG	60.096	20	265	291	555	CCCTAACCCACCTCCAAAAT	60.046	20	TTTTCCCTTCACCTTCCTCA	59.641	20	192	242	433	CCCTAACCCACCTCCAAAAT	60.046	20	AGAGACCAGCTTCAAGTCCG	59.598	20	144	242	385
WMU29534	1	(TCC)6	18	401	418	GCTTAACGGGTGGATTTCCT	60.32	20	CCAGCCTTTCCATCTGTGAT	60.073	20	251	343	593	AATTGATGGGCTTAACGGGT	60.562	20	GAAAAGAACCCCAGCCTTTC	60.053	20	270	334	603	AATTGATGGGCTTAACGGGT	60.562	20	CCAGCCTTTCCATCTGTGAT	60.073	20	260	334	593
WMU29563	1	(AGA)7	21	326	346
WMU29580	1	(GA)7	14	215	228	AGGGGGAAACTGCAGAAGAT	60.074	20	TAGAGGCCTTCACTCCGGTA	59.83	20	247	185	431	ATTTGACTTCAAGCGGATGG	60.074	20	TTTCGGACGTAAGAAGACGG	60.241	20	235	128	362	AGGGGGAAACTGCAGAAGAT	60.074	20	TTTCGGACGTAAGAAGACGG	60.241	20	178	185	362
WMU29582	1	(CTA)5	15	120	134	TGGTCCTATTTACGTTCGGG	59.817	20	CCAAACCAAACCAAACCAAC	60.103	20	273	9	281	TGGTCCTATTTACGTTCGGG	59.817	20	ACCAAACCAAACCAAACCAA	60.103	20	274	9	282	TGGTCCTATTTACGTTCGGG	59.817	20	AACCAAACCAAACCAAACCA	60.103	20	275	9	283
WMU29587	1	(AGA)8	24	153	176	CAAAGGAAGCAAGAGTTCCG	59.986	20	CAACCCTCATGACTTTGCCT	60.111	20	230	32	261	AAATTTCAGCAACTGGGTCG	60.11	20	CAACCCTCATGACTTTGCCT	60.111	20	167	95	261	CGCAAAATTAAAGAAGCGGA	60.327	20	CAACCCTCATGACTTTGCCT	60.111	20	191	71	261
WMU29591	1	(TATAT)6tgttttgttgttattaaattaaatgtggtagaaatctgttcatttcaaatttcttattcttcaatttccatcttcacatggcttgcaattgc(AT)8	138	169	306
WMU29615	1	(AAG)6	18	644	661	GCGGAAGCGAAAACTAGATG	59.982	20	TCTTCTGCAGTACCCCTTTCTC	59.886	22	150	544	693	ACAGGAAAAGATGACGGTGG	59.966	20	TCTTCTGCAGTACCCCTTTCTC	59.886	22	170	524	693	AGCATGGAAAGCCAAATGAG	60.214	20	TCTTCTGCAGTACCCCTTTCTC	59.886	22	274	420	693
WMU29618	1	(AG)7	14	610	623
WMU29621	1	(TC)7tattacataacatatacatatatatatagcctaattgtcgcatcgttcaatgaattagggctgcctgtgatttcgtagcctcgctttctccgctgc(CT)7	124	1	124
WMU29649	1	(TCT)6	18	17	34
WMU29651	1	(CTT)6	18	69	86	TAATGGCCAACCCCATTAAA	60.012	20	GCATCCTCTGCTGTGTCAAA	59.992	20	249	40	288	AGTTTTTAATGGCCAACCCC	60.055	20	GCATCCTCTGCTGTGTCAAA	59.992	20	255	34	288	TAATGGCCAACCCCATTAAA	60.012	20	GCTGCCTGACTCCTCTGAAC	60.143	20	161	40	200
WMU29656	1	(AG)9	18	34	51	TTCCTCACTAAAACTGAGAAGAGAGA	59.293	26	CTGTGGATATGCAGAAAGCG	59.444	20	145	2	146	TTCCTCACTAAAACTGAGAAGAGAGA	59.293	26	CCTACAACACTTTTTCGCCG	60.659	20	180	2	181	TTCCTCACTAAAACTGAGAAGAGAGA	59.293	26	CAAATACGACGATTGCTTCG	59.325	20	232	2	233
WMU29656	2	(TC)6	12	385	396
WMU29669	1	(AT)6	12	82	93	AACAATGATGCGCTGGAAAT	60.478	20	CACCTTATGAGGAGGCCAAA	60.066	20	154	2	155	AACAATGATGCGCTGGAAAT	60.478	20	AACTCTCCCAAACCCGAAAT	59.805	20	225	2	226	CGCTGGAAATGGTTGACTTC	60.636	20	CACCTTATGAGGAGGCCAAA	60.066	20	144	12	155
WMU29676	1	(CCA)5	15	213	227	TATAGAGCCTCCCCCACCTC	60.422	20	GGGCCTTCGTATACAGGTGA	59.955	20	253	34	286	TTTACCATTCACCTCCTCCG	59.926	20	GAGAGGCGTACGAAACTCCA	60.397	20	146	177	322	ACCGACCCCAGTTTTACCAT	60.476	20	GGGCCTTCGTATACAGGTGA	59.955	20	122	165	286
WMU29688	1	(AT)8	16	450	465
WMU29700	1	(TC)6	12	45	56	GCAAACGTTCTTCTGCCTCT	59.621	20	CCGAACGAAAACCCTAAAAA	59.094	20	104	10	113	GCAAACGTTCTTCTGCCTCT	59.621	20	GAAACCGAACGAAAACCCTA	59.064	20	108	10	117	GCAAACGTTCTTCTGCCTCT	59.621	20	ACCGAAACCGAACGAAAAC	59.963	19	111	10	120
WMU29721	1	(CCA)6	18	49	66	AAAGCCATGGCAGAAGAAGA	59.955	20	TTATTCTCATCGCTCCCACC	60.036	20	208	23	230	AAAGCCATGGCAGAAGAAGA	59.955	20	ATCACCACCCTCACCACTGT	60.291	20	164	23	186	AAAGCCATGGCAGAAGAAGA	59.955	20	CACCCTCACCACTGTTCTCA	59.705	20	159	23	181
WMU29733	1	(AT)8	16	893	908
WMU29750	1	(GA)6	12	818	829	CAGCCATCGGTTTCCAGTAT	59.955	20	CCGCGCGAAATCATAGTATC	60.577	20	138	728	865	ACACCGCTATCGCCAATAAG	60.117	20	CCGCGCGAAATCATAGTATC	60.577	20	208	658	865	AATCGTAATCAGCACGAGCC	60.243	20	CCGCGCGAAATCATAGTATC	60.577	20	171	695	865
WMU29751	1	(CT)6	12	393	404	TAGCATGGCGACGACTGTAG	60.035	20	GACGAACACGATTCACTGGA	59.682	20	257	274	530	CTAGCATGGCGACGACTGTA	60.035	20	GACGAACACGATTCACTGGA	59.682	20	258	273	530	TACACTCTAGCATGGCGACG	60.035	20	GACGAACACGATTCACTGGA	59.682	20	264	267	530
WMU29755	1	(ACA)5	15	644	658	CGAATGAACACATCGGACAC	59.967	20	GAGATTTCCCTGCCGTATCA	60.036	20	254	478	731	ACGAATGAACACATCGGACA	59.967	20	GAGATTTCCCTGCCGTATCA	60.036	20	255	477	731	CCCTGCCGGTTAAGTATGAA	59.953	20	TGGGAACAACAGTGACCAAA	59.976	20	240	593	832
WMU29757	1	(CGC)5	15	1017	1031	TCTTCTCACCAACCTCCCAC	60.088	20	CCTGCTTCTCCAAATGCTTC	59.955	20	192	994	1185	TCTTCTCACCAACCTCCCAC	60.088	20	TCCTGCTTCTCCAAATGCTT	59.955	20	193	994	1186	TCCTGCCTCTCTCTTTTGGA	60.065	20	TTTAAAAGCACCTGTCGCCT	59.883	20	249	835	1083
WMU29760	1	(AGA)9	27	547	573	CGGCATTGATAAGAAGACCC	59.528	20	CTCTCCTTCCACTCCGTCAG	59.978	20	230	387	616	TACCGCAGCTCTCAACATCA	60.562	20	CTCTCCTTCCACTCCGTCAG	59.978	20	258	359	616	GCTACCGCAGCTCTCAACAT	60.569	20	CTCTCCTTCCACTCCGTCAG	59.978	20	260	357	616
WMU29761	1	(AG)25	50	466	515
WMU29799	1	(TTA)5	15	234	248	TGCAAGCAACAAACCAGAAG	60.027	20	CGAGATTTAAAACATCACCTTCC	59.048	23	265	17	281	TTTTGCAAGCAACAAACCAG	59.888	20	CGAGATTTAAAACATCACCTTCC	59.048	23	268	14	281	TTTGCAAGCAACAAACCAGA	60.415	20	CGAGATTTAAAACATCACCTTCC	59.048	23	267	15	281
WMU29805	1	(CT)6	12	17	28
WMU29810	1	(AT)9	18	1031	1048	CAAGGTTTTGAGCAGCTTCC	59.993	20	TCACCACCCTCTTCTTAATTTGA	59.987	23	275	807	1081	AGTGCTTTGCCAGATGCTTT	60.022	20	TCACCACCCTCTTCTTAATTTGA	59.987	23	200	882	1081	AGTGCTTTGCCAGATGCTTT	60.022	20	TGATCATATCACCACCCTCTTC	58.864	22	208	882	1089
WMU29819	1	(AGC)5	15	83	97	TTCAAAATGGGTGTTGAGCA	60.088	20	TTCAAAATGGGACCACGAAT	60.17	20	117	8	124	TGGGTGTTGAGCAGATTTGA	60.24	20	TTCAAAATGGGACCACGAAT	60.17	20	110	15	124	TTCAAAATGGGTGTTGAGCA	60.088	20	CAAAATGGGACCACGAATTT	59.662	20	115	8	122
WMU29837	1	(AAT)8	24	83	106	CAGGGGAATGGAGAAAAAGA	59.097	20	TTGAGAAAAAGTGGGGAACG	60.081	20	215	28	242	GCAGGGGAATGGAGAAAAAG	60.929	20	TTGAGAAAAAGTGGGGAACG	60.081	20	216	27	242	CAGGGGAATGGAGAAAAAGA	59.097	20	GAGGCAGGGTTCAGTGTAGC	59.874	20	267	28	294
WMU29840	1	(AT)7	14	926	939	ACAAGCTGCTGTGCTTTTGA	59.788	20	CTGGGTCAGATTTTGCTGCT	60.397	20	147	829	975	GCTGTGCTTTTGATGGCTTT	60.395	20	CTGGGTCAGATTTTGCTGCT	60.397	20	140	836	975	ACAAGCTGCTGTGCTTTTGA	59.788	20	GGGTCAGATTTTGCTGCTTT	59.316	20	145	829	973
WMU29847	1	(GAA)6	18	30	47	GAGCTCCTCTCATTCCCAAG	58.966	20	TGTCTTTCTGGACACAAGCG	60.025	20	193	7	199	AGAGCTCCTCTCATTCCCAA	58.966	20	TGTCTTTCTGGACACAAGCG	60.025	20	194	6	199	AGCTCCTCTCATTCCCAAGA	58.966	20	TGTCTTTCTGGACACAAGCG	60.025	20	192	8	199
WMU29862	1	(GAA)7	21	728	748	GACATGGAAGGTCTGCGAAT	60.081	20	TGCCATTCACACAGTTAGTCG	59.773	21	120	658	777	CAAAGAAAAGGCGATTTGGA	60.181	20	CCATTCACACAGTTAGTCGCA	59.773	21	268	508	775	CAAAGAAAAGGCGATTTGGA	60.181	20	TGCCATTCACACAGTTAGTCG	59.773	21	270	508	777
WMU29864	1	(TCC)5	15	55	69	TCCTCTCTTCTCTCTCCCCC	59.883	20	TCTCTTTTGAAGGAGCGGAG	59.688	20	242	6	247	TCCTCTCTTCTCTCTCCCCC	59.883	20	GGGGAGGAAGCTGAAGATTT	59.651	20	202	6	207	TCCTCTCTTCTCTCTCCCCC	59.883	20	TCAACGAGCGAGTTGTGTCT	59.622	20	259	6	264
WMU29879	1	(AG)14	28	579	606	TATCGGATTGCTCGATTTCC	60.001	20	GCCAACTGGCCTTAAGAGAA	59.452	20	105	545	649	CAAGACCCAGCAGGGATAAG	59.688	20	GCCAACTGGCCTTAAGAGAA	59.452	20	216	434	649	TAGGCACTCAAAGCACCCTC	60.397	20	GCCAACTGGCCTTAAGAGAA	59.452	20	176	474	649
WMU29900	1	(TAA)8	24	530	553	CTTCCTGCACTTTTCAAGCC	59.993	20	CAGCAAAATACAGATCGCTAACA	59.459	23	202	418	619	TGTTCGATGGCATCATCAAT	59.89	20	CAGCAAAATACAGATCGCTAACA	59.459	23	235	385	619	CTTCCTGCACTTTTCAAGCC	59.993	20	CAGATCGCTAACAATGAAACAAA	59.307	23	192	418	609
WMU29906	1	(AG)8	16	405	420	TGGAGCTGAAACATTGTGGA	60.24	20	GTTCATCGAAGAAAGCACCC	59.676	20	265	316	580	TGAAACATTGTGGAACCTGC	59.547	20	GTTCATCGAAGAAAGCACCC	59.676	20	259	322	580	TGAAACATTGTGGAACCTGC	59.547	20	ACCCCAGTGCTCAATTTTGT	59.454	20	243	322	564
WMU29911	1	(CAG)5	15	7	21
WMU29930	1	(ATCCCA)6	36	745	780	TGGGACACAATTTGAAGCAA	60.088	20	ATTCCGACCTGGGAATAAGG	60.145	20	273	600	872	ATGAAAACCCCAACCACGTA	60.088	20	ATTCCGACCTGGGAATAAGG	60.145	20	252	621	872	AACACCACCAACAACGCATA	59.888	20	ATTCCGACCTGGGAATAAGG	60.145	20	233	640	872
WMU29944	1	(GGA)5	15	320	334	GAAAACGAGAAACTGCAGCC	60	20	CCCTGAAATTCCTCATCGAA	60.006	20	267	179	445	GGTGGAGATGGAGATGGAGA	60.008	20	CCCTGAAATTCCTCATCGAA	60.006	20	214	232	445	GAGGTGGAGATGGAGATGGA	60.008	20	CCCTGAAATTCCTCATCGAA	60.006	20	216	230	445
WMU29979	1	(AG)7	14	25	38
WMU29983	1	(TC)8t(TC)13	43	361	403	TGTCGGAATTCAAATGGGTT	60.17	20	AAGTGAAATGGGAAAAGGGG	60.159	20	231	216	446	TTCTCGGCTTGAGTTGCTCT	60.277	20	TGGAAGAAGGCAGAAGGAAA	59.926	20	229	281	509	TCTTCTCGGCTTGAGTTGCT	60.277	20	TGGAAGAAGGCAGAAGGAAA	59.926	20	231	279	509
WMU29983	2	(CGC)5	15	775	789	TTCAAGAAGCCGAGAAGAGG	59.688	20	CAGCAGCCACCCCTAAATAA	60.089	20	258	627	884	TTGGATTTCAAGAAGCCGAG	60.323	20	CAGCAGCCACCCCTAAATAA	60.089	20	264	621	884	CTTGGATTTCAAGAAGCCGA	60.323	20	CAGCAGCCACCCCTAAATAA	60.089	20	265	620	884
WMU29985	1	(AAG)5	15	6	20
WMU29995	1	(TGC)5	15	148	162	AACAGCAATCACAATCGCAG	59.871	20	CAGCAGAATGCACGTAAGGA	60.011	20	260	36	295	AACAGCAATCACAATCGCAG	59.871	20	TTACCAGACGACTGTGCAGC	60.056	20	214	36	249	AACAGCAATCACAATCGCAG	59.871	20	GGATGGAGAATGGCTTGTGT	59.934	20	181	36	216
WMU30007	1	(GA)6	12	132	143	TTCCTTCGCCGATATTCATC	60.001	20	CTGGGCCATGATCTCAAAGT	60.073	20	155	47	201	TTCCTTCGCCGATATTCATC	60.001	20	GATTGGAGATCAGCACCGTT	60.081	20	181	47	227	GTCTCAGCCTCTACGATCCG	59.973	20	CTGGGCCATGATCTCAAAGT	60.073	20	176	26	201
WMU30007	2	(GCA)6	18	425	442	ACAGCAGCAACAGCAACAAC	60.104	20	TAGGTCTCGTCCATCCAAGG	60.065	20	141	395	535	ACAGCAGCAACAGCAACAAC	60.104	20	GGTAGGTCTCGTCCATCCAA	59.927	20	143	395	537	ACAGCAGCAACAGCAACAAC	60.104	20	CAAGGCTGAAGGTCACCAAT	60.111	20	126	395	520
WMU30010	1	(CTT)6	18	147	164	TCGGCTTTGATTCTTCCATC	60.155	20	TTTTAACCTTCTGGCCCTCA	59.679	20	208	11	218	GAGGACGAGAGATCAGGGTG	59.792	20	TTTTAACCTTCTGGCCCTCA	59.679	20	134	85	218	ATCAATTGGTTGTGGCATGA	59.781	20	TTTTAACCTTCTGGCCCTCA	59.679	20	191	28	218
WMU30026	1	(TTC)6	18	95	112	TAACCGTCCGCTTTTCTCAG	60.378	20	CCCACTCCATCATAATCGCT	59.917	20	106	55	160	CCTTCCCGCATATTTGTCTG	60.46	20	CCCACTCCATCATAATCGCT	59.917	20	143	18	160	TAACCGTCCGCTTTTCTCAG	60.378	20	CTCGTCGGTCATGACTTTGA	59.831	20	225	55	279
WMU30045	1	(CTGCT)5	25	484	508	TGGTAATTTTGTGTGCTGCTG	59.784	21	GCGAATTGCTTCCTTCTCTT	58.672	20	111	459	569	TGGTAATTTTGTGTGCTGCTG	59.784	21	AGCGAATTGCTTCCTTCTCTT	59.628	21	112	459	570	TGGTAATTTTGTGTGCTGCTG	59.784	21	GCGAATTGCTTCCTTCTCTTC	60.465	21	111	459	569
WMU30068	1	(TTA)8	24	894	917	GCCTTGGACAGTCCTTCAAT	59.141	20	TTGAACACATGCTTGCAAAA	58.882	20	268	707	974	GCCTTGGACAGTCCTTCAAT	59.141	20	GTTGAACACATGCTTGCAAAA	59.767	21	269	707	975	GCCTTGGACAGTCCTTCAAT	59.141	20	GAACACATGCTTGCAAAATCA	59.727	21	266	707	972
WMU30072	1	(AG)6	12	885	896	CTCGTGAGGAAAACGAGGAG	59.982	20	CTATTACATCTCCCTCCCTCTCT	57.1	23	178	746	923	GCGGTGGATAAGAGATCCAA	60.036	20	CTATTACATCTCCCTCCCTCTCT	57.1	23	158	766	923	CTCGTGAGGAAAACGAGGAG	59.982	20	ACTATTACATCTCCCTCCCTCTCT	57.929	24	179	746	924
WMU30073	1	(AAG)7	21	417	437	GTTAGTCGGAGTCGGAGTCG	59.867	20	TCCCTCCACTATCCATTTCG	59.887	20	255	298	552	GTTAGTCGGAGTCGGAGTCG	59.867	20	CCCTCCCTCCACTATCCATT	60.147	20	258	298	555	CAGGACAAAAACGACGAACA	59.734	20	ATCCATTTCGCCTTCACAAC	59.939	20	173	370	542
WMU30083	1	(AG)10	20	35	54
WMU30106	1	(GAA)6	18	333	350	CATTTGGGAGCTCATTTCGT	60.074	20	GCTTTTAGCCCAAACACTGC	59.889	20	250	222	471	CATTTGGGAGCTCATTTCGT	60.074	20	TCGCTTTTAGCCCAAACACT	59.883	20	252	222	473	CATTTGGGAGCTCATTTCGT	60.074	20	ACTTGCCACGACATCTTTCC	60.119	20	156	222	377
WMU30109	1	(TTA)5	15	614	628	TGCATTAGGATTGCTCCACA	60.22	20	CCTATCAACGGCCACAATTT	59.823	20	274	421	694	GATGGGGCATTTCCTCTCTT	60.41	20	CCTATCAACGGCCACAATTT	59.823	20	180	515	694	AATGATGGGGCATTTCCTCT	60.662	20	CCTATCAACGGCCACAATTT	59.823	20	183	512	694
WMU30113	1	(GA)9	18	672	689	CAACCCCTTCAGTGGAAGAA	60.081	20	TCGAATACCACAACTTGGGA	58.973	20	194	530	723	CCAGGATCCAGCACAACTTT	60.111	20	TCGAATACCACAACTTGGGA	58.973	20	127	597	723	CCCGGCTAGTTAGCCTTCTT	59.871	20	TCGAATACCACAACTTGGGA	58.973	20	274	450	723
WMU30128	1	(GAA)11	33	483	515	AATCAGGTACTCCCAACCCC	60.052	20	GCAGCAACCAAAAATGTCAA	59.712	20	253	316	568	CTCAATTTCCTCGAACCGAA	60.184	20	GCAGCAACCAAAAATGTCAA	59.712	20	223	346	568	TTCTCAATTTCCTCGAACCG	60.184	20	GCAGCAACCAAAAATGTCAA	59.712	20	225	344	568
WMU30135	1	(CTT)5	15	65	79	CGCCGAACGCTACACTTACT	60.461	20	TCGGAAGTGATCGGAATAGG	60.029	20	260	5	264	CGCCGAACGCTACACTTACT	60.461	20	TGAGGGCAAAGAAGAGAGGA	60.065	20	112	5	116	CGCCGAACGCTACACTTACT	60.461	20	GACGACGAAGGATGATGGAT	59.893	20	234	5	238
WMU30147	1	(TC)7	14	80	93	GGGGAAATGGATGGTTCTTT	59.996	20	CCCAGATGAAGGAAATCGAA	60.006	20	228	1	228	GGGGAAATGGATGGTTCTTT	59.996	20	TTGCAGAGAAAAGGGGAAGA	59.926	20	208	1	208	GGGGAAATGGATGGTTCTTT	59.996	20	GAAAATGGGAAAAGGGGAAA	60.102	20	122	1	122
WMU30148	1	(CTT)5	15	430	444	TTGCTTGAGCACCTTGAAGA	59.716	20	CTCAATCTTTGCTCCCTTGC	59.955	20	266	376	641	GAGATTCCAATGTCGGGATG	60.281	20	AATCTCCAAAATCCCTCCGT	59.766	20	251	353	603	TTGCTTGAGCACCTTGAAGA	59.716	20	AATCTCCAAAATCCCTCCGT	59.766	20	228	376	603
WMU30149	1	(AC)6	12	109	120	GCTGCAGCTATGGCAAATTA	59.08	20	ACAAAGGCCAAGTGAACCAC	60.012	20	265	52	316	GCTGCAGCTATGGCAAATTA	59.08	20	GTTCACGTTGTTGTTGTCGC	60.207	20	149	52	200	GCTGCAGCTATGGCAAATTA	59.08	20	AATGAATTGATCCTGGGTGC	59.756	20	227	52	278
WMU30153	1	(TA)7	14	629	642	GAACAGAGGCTGTGGAGGAG	59.986	20	TCCATTCCGCAATAGATCTTC	59.128	21	270	410	679	AGAACAGAGGCTGTGGAGGA	59.986	20	TCCATTCCGCAATAGATCTTC	59.128	21	271	409	679	TCACTGTTGGGGATGATGAA	59.893	20	TCCATTCCGCAATAGATCTTC	59.128	21	136	544	679
WMU30167	1	(TCT)5	15	70	84	TCATCCAACGACGATAACACA	59.98	21	GAGGCTAGACGGTGGTTGAG	59.867	20	173	3	175	TCATCCAACGACGATAACACA	59.98	21	AAGAAGAAAACGACGACGGA	59.853	20	226	3	228	TCATCCAACGACGATAACACA	59.98	21	GAAGAAGAAAACGACGACGG	59.853	20	227	3	229
WMU30167	2	(TTC)9	27	221	247	CTCAACCACCGTCTAGCCTC	59.867	20	TGAGCTCCAAGATTGTGTCG	59.984	20	157	156	312	CTCAACCACCGTCTAGCCTC	59.867	20	TCCCCTGTCTTCAAATCGAG	60.187	20	215	156	370	CTCAACCACCGTCTAGCCTC	59.867	20	TACTCTCATTCCAGTCCGGC	60.218	20	252	156	407
WMU30205	1	(TC)6	12	45	56	CTCAATTCACATCCGCACAG	60.263	20	GTTGAAGTCGGAGATAGCGG	59.836	20	215	14	228	CTCAATTCACATCCGCACAG	60.263	20	TTTAGGAGCCAGAGTGGGAA	59.807	20	104	14	117	CTCAATTCACATCCGCACAG	60.263	20	TTTTAGGAGCCAGAGTGGGA	59.807	20	105	14	118
WMU30208	1	(TA)6	12	421	432	GGTGGCCATATCCTTTCCTT	60.152	20	ATAAACACCAGCCACTTTTGA	57.291	21	215	243	457	CACCTTGGTCTCCTCTCTGG	59.828	20	ATAAACACCAGCCACTTTTGA	57.291	21	185	273	457	TGGCCATATCCTTTCCTTGA	60.405	20	ATAAACACCAGCCACTTTTGA	57.291	21	213	245	457
WMU30217	1	(TA)8	16	35	50
WMU30248	1	(ATG)6	18	790	807	GTTCATTTGGCAACCATTCC	60.177	20	TTTAAAAACATCCTGCAGATCAA	58.796	23	279	557	835	GGTTCATTTGGCAACCATTC	60.177	20	TTTAAAAACATCCTGCAGATCAA	58.796	23	280	556	835	ACAACCATGAAAAACCCTGG	59.688	20	TTTAAAAACATCCTGCAGATCAA	58.796	23	206	630	835
WMU30273	1	(AAT)6	18	798	815	GAACCTGAACCAGGAATGCT	59.141	20	GCCGTTCTTACAGAGTCCCA	60.255	20	211	734	944	GAACCTGAACCAGGAATGCT	59.141	20	GCATAGCTTGAAGCCGTTCT	59.62	20	223	734	956	GAACCTGAACCAGGAATGCT	59.141	20	GAGCATAGCTTGAAGCCGTT	59.62	20	225	734	958
WMU30289	1	(ATG)5	15	356	370	CTTCTTTTCGCCATTGTCGT	60.249	20	TCCAAAACCCAGCTCTGATTA	59.693	21	247	222	468	TTGGTCTTCTTTTCGCCATT	59.685	20	TCCAAAACCCAGCTCTGATTA	59.693	21	252	217	468	GCCATTGTCGTCCTCTTTTC	59.676	20	TCCAAAACCCAGCTCTGATTA	59.693	21	238	231	468
WMU30316	1	(TC)6	12	292	303	CCATTCCAAGGAGTTCCAAA	59.903	20	AGCACCGGATGAACTTAACG	60.132	20	157	249	405	TCCACCATTCCAAGGAGTTC	59.903	20	AGCACCGGATGAACTTAACG	60.132	20	161	245	405	CCATTCCAAGGAGTTCCAAA	59.903	20	TGTCCTTAGGGCAGCATTTT	59.708	20	187	249	435
WMU30323	1	(AC)6	12	367	378	TGGAGGCTTTCTGTCTTGCT	60.134	20	CAGAGCGATTGGAGGAGTTC	59.95	20	250	240	489	GAGGCTTTCTGTCTTGCTGG	60.134	20	CAGAGCGATTGGAGGAGTTC	59.95	20	248	242	489	GGAGGCTTTCTGTCTTGCTG	60.134	20	CAGAGCGATTGGAGGAGTTC	59.95	20	249	241	489
WMU30325	1	(GAA)8	24	915	938	AAAAAGGCGACGTGTTCTTG	60.284	20	AGTGGGCTAGGAGGATTGGT	59.957	20	208	798	1005	AAAAAGGCGACGTGTTCTTG	60.284	20	TGAAGAGTGGGCTAGGAGGA	59.943	20	213	798	1010	TGCGGTCATGAGTTCTGCTA	60.562	20	AGTGGGCTAGGAGGATTGGT	59.957	20	253	753	1005
WMU30338	1	(CT)8	16	416	431
WMU30355	1	(TG)6tatatatatatgtatgc(CT)16	61	174	234
WMU30378	1	(AT)7	14	839	852
WMU30404	1	(CTTC)5	20	54	73	GGGAAGGATAGAGAGAAAAGAAAA	58.527	24	TAATGGCCATCTGGGAAAAG	59.894	20	271	2	272	GGAAGGATAGAGAGAAAAGAAAAGG	59.362	25	TAATGGCCATCTGGGAAAAG	59.894	20	270	3	272	GGGAAGGATAGAGAGAAAAGAAAAG	59.362	25	TAATGGCCATCTGGGAAAAG	59.894	20	271	2	272
WMU30417	1	(CTT)14	42	337	378	AGACCCCGCCATTACAGACT	60.903	20	CAAAAACTTCCCGTTTGGAA	59.947	20	217	290	506	AGACCCCGCCATTACAGACT	60.903	20	CACTCCTTCTCCCACCAAAA	60.081	20	232	290	521	CGCCATTACAGACTCTGCTTC	60.03	21	GCAGCCTCATCTTCCAACTC	59.957	20	276	296	571
WMU30433	1	(CA)9	18	147	164	AACCAACCTCTTTGCAGCAT	59.74	20	GTTGGAGTCCCCTTTCCATT	60.169	20	209	110	318	ACCAACCTCTTTGCAGCATC	60.263	20	GTTGGAGTCCCCTTTCCATT	60.169	20	208	111	318	CCAACCTCTTTGCAGCATCT	60.397	20	GTTGTCAAAATGGGGTGGTC	60.073	20	142	112	253
WMU30452	1	(TAA)11cataaaaattgaattattgatgag(CAT)13	96	84	179	CCAGCATAGTGGAAGTAAATAAAAA	58.026	25	GATGTACCGCTTTTGTGCCT	60.14	20	231	2	232	CCAGCATAGTGGAAGTAAATAAAAA	58.026	25	ATGTACCGCTTTTGTGCCTC	60.14	20	230	2	231	CCAGCATAGTGGAAGTAAATAAAAA	58.026	25	TCCACCTTCCGATCTTCTTG	60.187	20	272	2	273
WMU30458	1	(GTTT)5	20	1	20
WMU30460	1	(GA)11	22	459	480	GTCGAGGTCCTAACGCAGAG	60.012	20	AGAGTGGCCGACTTACGGT	59.736	19	233	289	521	CATCGGAAGCTCTCACAACA	59.984	20	AGAGTGGCCGACTTACGGT	59.736	19	276	246	521	TTAACCCAACATAGGAGCCG	59.953	20	AGAGTGGCCGACTTACGGT	59.736	19	190	332	521
WMU30461	1	(TC)7	14	120	133	TGGAGTACAAATAGGGGGAAAA	59.711	22	TGAAAACATTGTGGAGCCTG	59.691	20	180	37	216	TGGAGTACAAATAGGGGGAAAA	59.711	22	TGGAGCTGAAAACATTGTGG	59.691	20	186	37	222	TGGAGTACAAATAGGGGGAAAA	59.711	22	GAAGTTTTGGCTTTCGGATG	59.685	20	147	37	183
WMU30473	1	(CT)7	14	405	418	TGTTTCAGATGCAGTGCTCC	59.992	20	GGTAAAACGTAAAACAAAACAAAAA	57.915	25	206	260	465	GCAAGCAGGATGGAATGTTT	60.081	20	GGTAAAACGTAAAACAAAACAAAAA	57.915	25	221	245	465	TCGGGATGCAATGAACATAA	59.891	20	GGTAAAACGTAAAACAAAACAAAAA	57.915	25	245	221	465
WMU30493	1	(CAA)6	18	500	517	CCAAGAGCTTCCAAAAGACG	59.986	20	GCTGGAGGATGCGACTCTAC	59.981	20	117	435	551	CCAAGAGCTTCCAAAAGACG	59.986	20	CACTAGCCAACCAGCTCACA	60.049	20	228	435	662	CCAAGAGCTTCCAAAAGACG	59.986	20	GGTGGACGAAGAGCCATTTA	60.074	20	256	435	690
WMU30500	1	(GAA)5	15	306	320	GTACGATCCGAACTGGGAAA	59.933	20	AATTCCCACAGCTTCTCCCT	60.074	20	167	240	406	AAGTTGGATTTGCGATCTGG	60.074	20	AATTCCCACAGCTTCTCCCT	60.074	20	148	259	406	CTACTAAGAGCACCACCGGC	59.898	20	AATTCCCACAGCTTCTCCCT	60.074	20	276	131	406
WMU30503	1	(CTT)5ttaattattcacaatatataattatagttaattaggaagaatctc(AT)9	78	1	78
WMU30521	1	(AC)7	14	2	15
WMU30522	1	(GA)6	12	262	273	CACCTCAGAGCTACCAAGGC	60.012	20	TAAACTTCTCCCCCTTTCCC	59.393	20	156	192	347	AATATCCACTGCCACCAAGC	59.962	20	TAAACTTCTCCCCCTTTCCC	59.393	20	278	70	347	TCAATATCCACTGCCACCAA	59.924	20	TAAACTTCTCCCCCTTTCCC	59.393	20	280	68	347
WMU30533	1	(TC)8attgtaagccataattatattccttttcttcttctcta(CT)7	68	236	303	AGTGAGTGGAGCCAAAAGGA	59.844	20	GGGAAAAAGACAAGGGAAGG	59.912	20	273	117	389	GAGTGAGTGGAGCCAAAAGG	59.844	20	GGGAAAAAGACAAGGGAAGG	59.912	20	274	116	389	TGAGTGGAGCCAAAAGGATT	59.67	20	GGGAAAAAGACAAGGGAAGG	59.912	20	271	119	389
WMU30547	1	(ATT)5	15	391	405	TTTACAATCCGGGGAGTGAC	59.79	20	ACAAAATAAAACGCCGTGGA	60.356	20	279	156	434	CAAAAGGAGCCAAGGTTTGA	60.22	20	ACAAAATAAAACGCCGTGGA	60.356	20	140	295	434	AAGCAAAAGGAGCCAAGGTT	60.242	20	ACAAAATAAAACGCCGTGGA	60.356	20	143	292	434
WMU30558	1	(TTC)5	15	170	184	AAGAGGATGGCAGCATGAAC	60.226	20	AATGCATGAACTCGCACAAG	59.871	20	166	68	233	TGAACATGGTGGAATTTGGA	59.75	20	AATGCATGAACTCGCACAAG	59.871	20	151	83	233	AAGAGGATGGCAGCATGAAC	60.226	20	TGAACTCGCACAAGGAAATG	59.84	20	160	68	227
WMU30562	1	(TG)10	20	145	164	TTGCGGTTTGTGAATCTTGA	60.234	20	ACCAACCTCTTGCAGCATCT	59.874	20	113	87	199	TGCGGTTTGTGAATCTTGAA	60.234	20	ACCAACCTCTTGCAGCATCT	59.874	20	112	88	199	TGCGGTTTGTGAATCTTGAA	60.234	20	CTAAGCAACAAACCCAAGCC	59.747	20	196	88	283
WMU30566	1	(CT)7	14	8	21
WMU30570	1	(AG)8	16	225	240	TGTTCGTCACAAGTCGAGGT	59.31	20	GCTCCATCCTGCATTGTTTT	60.081	20	249	30	278	GTGTTCGTCACAAGTCGAGG	59.31	20	GCTCCATCCTGCATTGTTTT	60.081	20	250	29	278	GTGTTCGTCACAAGTCGAGGT	60.213	21	GCTCCATCCTGCATTGTTTT	60.081	20	250	29	278
WMU30585	1	(CGC)5	15	77	91	CACTTCTTTGCTCCTCCGTC	59.989	20	TTTAAAAGCACCTGTCGCCT	59.883	20	102	42	143	CACTTCTTTGCTCCTCCGTC	59.989	20	TTTTAAAAGCACCTGTCGCC	60.244	20	103	42	144	CACTTCTTTGCTCCTCCGTC	59.989	20	CCATAAGAAACTCATCCCGC	59.528	20	219	42	260
WMU30590	1	(AGA)6	18	112	129	CGATACTAAATGGCGGGAAA	59.922	20	GCTTCTCTTTGACCACTCGG	59.989	20	192	46	237	CGATACTAAATGGCGGGAAA	59.922	20	CTTCTCTTTGACCACTCGGC	59.989	20	191	46	236	CGATACTAAATGGCGGGAAA	59.922	20	GTTGACGGAGATGTCCTGGT	59.969	20	230	46	275
WMU30619	1	(AAG)12	36	329	364	GCTATAGCCTGGAGAAGGGA	58.504	20	AAAGGTAGGGTGGCAACAGA	59.592	20	275	305	579	GCTATAGCCTGGAGAAGGGAG	59.473	21	AAAGGTAGGGTGGCAACAGA	59.592	20	275	305	579	AGCTATAGCCTGGAGAAGGGA	59.473	21	AAAGGTAGGGTGGCAACAGA	59.592	20	276	304	579
WMU30626	1	(AG)12	24	100	123	ACAGCGTTACTGCCGTCTCT	60.081	20	CTGCCTCAAAGGAGATCGAC	59.95	20	176	38	213	AGGCGTAGCCATTTTCATTG	60.096	20	CTGCCTCAAAGGAGATCGAC	59.95	20	211	3	213	ACAGCGTTACTGCCGTCTCT	60.081	20	TCCTCCTTCGTCTTCCTTCA	59.92	20	127	38	164
WMU30639	1	(AAG)8atgatgatgatgaagatgaagaattata(AG)15	82	468	549
WMU30648	1	(TCT)6	18	420	437	AAGCTTGTTCTTCCCCATGA	59.67	20	GCCCTTGAACTTTTCTTGGA	59.288	20	201	324	524	GGCTTGAGCTGAACGAAAAC	60	20	GATTGAGTTGGATGTGGAGGA	59.918	21	236	227	462	AGGCTTGAGCTGAACGAAAA	60.132	20	GATTGAGTTGGATGTGGAGGA	59.918	21	237	226	462
WMU30648	2	(AG)7	14	582	595
WMU30655	1	(GAA)6	18	113	130
WMU30659	1	(TA)6	12	73	84	TCATGGGAATTGGAATTTGTC	59.613	21	TTACGCAGGGAAAGCAGTTT	59.883	20	128	48	175	TCATGGGAATTGGAATTTGTC	59.613	21	GCAGTTTGGTAGCCATCGTT	60.14	20	115	48	162	TCATGGGAATTGGAATTTGTC	59.613	21	AGCAGTTTGGTAGCCATCGT	59.763	20	116	48	163
WMU30673	1	(AT)7	14	443	456	AAACCCATCAAGAAATCCCC	59.996	20	GCACCCCACTTTTAATCCAA	59.801	20	260	312	571	AAACCCATCAAGAAATCCCC	59.996	20	TGGGTTTTCATTTTTCCCTG	59.772	20	215	312	526	AAACCCATCAAGAAATCCCC	59.996	20	ATTTGGGAATGCGGGTAGAT	60.531	20	195	312	506
WMU30696	1	(AT)6	12	887	898	GGCGTTCAGTTATCTCAGCC	59.843	20	CATTCCTCAACATGGCATACA	59.41	21	277	654	930	TCAGTTATCTCAGCCAGCCC	60.362	20	CATTCCTCAACATGGCATACA	59.41	21	272	659	930	TGAAGCACTTCTCACCCTGA	59.545	20	CATTCCTCAACATGGCATACA	59.41	21	234	697	930
WMU30699	1	(TTC)12	36	114	149	TGGGTCTAGGTTCCTTTCCC	60.298	20	GTGGATGTGAGAAAGGCGAT	60.081	20	167	21	187	TCCGATTCTTGCCTACCACT	59.694	20	GTGGATGTGAGAAAGGCGAT	60.081	20	115	73	187	TGGGTCTAGGTTCCTTTCCC	60.298	20	GGCGATGAGAAAACTTGAGG	59.813	20	153	21	173
WMU30706	1	(GGA)6	18	368	385	TTTTGCACCGATGTAATGGA	59.93	20	TTCCACCTCAATTCACCCTC	59.903	20	119	304	422	GCCTGACCAGGTGAATTGTT	59.973	20	TTCTCTCCTCTTCCCCACCT	60.186	20	161	286	446	TTTTGCACCGATGTAATGGA	59.93	20	TTCTCTCCTCTTCCCCACCT	60.186	20	143	304	446
WMU30711	1	(TTC)6	18	738	755	AGGATTGGCTTTGCATTGTG	61.032	20	TGCACCTCTTTTCAGGGTTT	59.711	20	237	587	823	AGGATTGGCTTTGCATTGTG	61.032	20	TTGCACCTCTTTTCAGGGTT	59.711	20	238	587	824	GATTGGCTTTGCATTGTGG	60.065	19	TGCACCTCTTTTCAGGGTTT	59.711	20	235	589	823
WMU30713	1	(TCT)6	18	75	92	TTCTTGTTCGTTCTATTTCGTTTC	58.904	24	CACCAGAGGAACTCACCGAT	60.112	20	167	2	168	TTCTTGTTCGTTCTATTTCGTTTCT	59.742	25	CACCAGAGGAACTCACCGAT	60.112	20	167	2	168	TCTTGTTCGTTCTATTTCGTTTCTT	59.742	25	CACCAGAGGAACTCACCGAT	60.112	20	166	3	168
WMU30729	1	(TC)6	12	422	433	GCGATACGCCAAGTTTCTTC	59.851	20	CAGAATAACGCCCCCAAGTA	59.953	20	214	344	557	ACACAAATCAGGAGCGAAGG	60.255	20	CAGAATAACGCCCCCAAGTA	59.953	20	238	320	557	CGATACGCCAAGTTTCTTCC	59.708	20	CAGAATAACGCCCCCAAGTA	59.953	20	213	345	557
WMU30731	1	(TTC)5tttgtggaaaacttagcctcttttccttctactgctg(CTT)5	67	54	120	CGTTTTATCGACACAGTTTTGTTC	59.972	24	CAGGCTCAGTTCCAGCTCTC	60.284	20	275	24	298	TCGTTTTATCGACACAGTTTTGTT	59.972	24	CAGGCTCAGTTCCAGCTCTC	60.284	20	276	23	298	CGTTTTATCGACACAGTTTTGTTC	59.972	24	TCAGGCTCAGTTCCAGCTCT	60.284	20	276	24	299
WMU30738	1	(TTC)6	18	157	174	CATTTGAGAAGGAAGGACGC	59.813	20	CCCACTCCATCATAATCGCT	59.917	20	192	33	224	GCATTTGAGAAGGAAGGACG	59.813	20	CCCACTCCATCATAATCGCT	59.917	20	193	32	224	ATGGGGAGATACCGTCTGTG	59.803	20	CCCACTCCATCATAATCGCT	59.917	20	154	71	224
WMU30739	1	(GAA)6gagtctgattcccgaggagcagtggaaaaagatcggcgatttaatcgaatctccggaacagcacctcttgtaatttctgagaaatcc(AG)6	117	390	506
WMU30742	1	(CTT)5	15	144	158	TGATGACCAAACATCCCAAA	59.75	20	GATCTCCTTGCTGCCAAGAC	59.957	20	204	37	240	TTGATGACCAAACATCCCAA	59.75	20	GATCTCCTTGCTGCCAAGAC	59.957	20	205	36	240	TTTGATGACCAAACATCCCA	59.75	20	GATCTCCTTGCTGCCAAGAC	59.957	20	206	35	240
WMU30749	1	(ATT)7	21	551	571
WMU30786	1	(ATT)5	15	611	625	AGCATTTTCCCTTTCCCTCA	60.929	20	CGGGACCCGAACTAGTTTTT	60.345	20	267	534	800	GCATTTTCCCTTTCCCTCAG	60.929	20	CGGGACCCGAACTAGTTTTT	60.345	20	266	535	800	TGTAGCATTTTCCCTTTCCC	59.019	20	CGGGACCCGAACTAGTTTTT	60.345	20	270	531	800
WMU30793	1	(TAT)5ataataataataaataaaaaaaaaaga(AAT)5	57	3	59
WMU30793	2	(AAG)9	27	424	450	AAAGCTGAAGGTCTGACCGA	59.989	20	TTACGGCGGATAACACACAA	59.992	20	244	242	485	AAAGATGAAAATGGCGATGG	59.901	20	TTACGGCGGATAACACACAA	59.992	20	103	383	485	GTTGCAGAGGAAAACCCAGA	60.232	20	TTACGGCGGATAACACACAA	59.992	20	135	351	485
WMU30800	1	(TA)6	12	315	326	GAACTGAAGAAATGCAGCCC	59.82	20	CAATGTTATGTTGTTCGTGTTCC	59.303	23	103	264	366	AACAAAACCTTGGAGGTCCC	60.204	20	CAATGTTATGTTGTTCGTGTTCC	59.303	23	252	115	366	TCTTGGGGCAATGAAGTTCT	59.67	20	CAATGTTATGTTGTTCGTGTTCC	59.303	23	183	184	366
WMU30804	1	(ATG)7	21	384	404	TGCGGTTAGGATCAATTGTG	59.542	20	TTCTTCGAAATGGGCAAAAG	60.181	20	227	245	471	TGCGGTTAGGATCAATTGTG	59.542	20	CTTCTTCGAAATGGGCAAAA	60.181	20	228	245	472	TGCGGTTAGGATCAATTGTG	59.542	20	AAATGGGCAAAAGGGAAAAG	60.285	20	220	245	464
WMU30807	1	(TCT)5	15	10	24
WMU30807	2	(TTC)9	27	162	188	CTCAACCACCGTCTAGCCTC	59.867	20	TGAGCTCCAAGATTGTGTCG	59.984	20	157	97	253	TGAAAATCTCCCGATATGGC	59.862	20	TGAGCTCCAAGATTGTGTCG	59.984	20	220	34	253	CTCAACCACCGTCTAGCCTC	59.867	20	CCTTCAAATCGAGGCATTGT	60.074	20	208	97	304
WMU30851	1	(AG)7	14	38	51	TACCAAATTTTTGTTGCGCT	58.355	20	ACGTTGCGGAGAAATCAATC	60.081	20	242	16	257	TACCAAATTTTTGTTGCGCT	58.355	20	GCGGAGAAATCAATCACCAT	59.9	20	237	16	252	TACCAAATTTTTGTTGCGCT	58.355	20	GATTCCTGAGCGGAATTTGA	60.155	20	207	16	222
WMU30874	1	(TA)6	12	272	283
WMU30895	1	(AG)11	22	36	57	AAAACGTTAGGGTATCTGAAGAAAAA	59.863	26	CACCGAGAAAGCCAAAGAAG	59.986	20	168	1	168	AAAACGTTAGGGTATCTGAAGAAAAA	59.863	26	CGACTATTTTACCGGTCGGA	59.953	20	119	1	119	AAACGTTAGGGTATCTGAAGAAAAA	58.782	25	CACCGAGAAAGCCAAAGAAG	59.986	20	167	2	168
WMU30896	1	(AT)6	12	236	247	CGTGATAACAACTTGGCGTG	60.172	20	AGCAAAGCAAAAGGCAAACT	59.158	20	180	117	296	CGTGATAACAACTTGGCGTG	60.172	20	CATAGCAAAGCAAAAGGCAA	59.098	20	183	117	299	AGGAAGAGGACGGAAGAACC	59.676	20	AGCAAAGCAAAAGGCAAACT	59.158	20	250	47	296
WMU30898	1	(TGC)5	15	386	400	TAACAACCCCTTCCATCCTG	59.784	20	ATTCCAGCGACATTCCATTC	59.9	20	264	278	541	TAACAACCCCTTCCATCCTG	59.784	20	CCTCTGCAACTGAAACCACA	59.873	20	176	278	453	GGATCCGATCATGTTGACCT	59.744	20	ATTCCAGCGACATTCCATTC	59.9	20	179	363	541
WMU30910	1	(ACC)6	18	4	21
WMU30910	2	(ACC)5	15	130	144	ACAATTTTAACAGACCGCCG	59.996	20	CTGTGGTGCTCCCCAATAGT	59.989	20	245	24	268	GCCTCCACCGAACAACTTTA	60.11	20	CTGTGGTGCTCCCCAATAGT	59.989	20	196	73	268	ACAATTTTAACAGACCGCCG	59.996	20	GTGGTGGTGGTGCATAGTTG	59.88	20	174	24	197
WMU30911	1	(TC)6	12	531	542
WMU30912	1	(CT)13	26	1006	1031
WMU30928	1	(CT)17	34	835	868	AGCGAGAGAGACCTTACCCC	59.84	20	CGAGGTAGGAATCCAGGTGA	60.065	20	176	809	984	AGCGAGAGAGACCTTACCCC	59.84	20	TCGAGGTAGGAATCCAGGTG	60.065	20	177	809	985	AGCGAGAGAGACCTTACCCC	59.84	20	CTGCAGCCTCTGCTTTTTCT	59.898	20	275	809	1083
WMU30937	1	(GCC)5	15	294	308	TCGTAAAGCAATCCACTCCC	60.074	20	TGGGACTTCCCTTCCTCTCT	60.186	20	260	196	455	TCGTAAAGCAATCCACTCCC	60.074	20	TCTCCTCTTCAATTCCACCG	60.187	20	207	196	402	TCGTAAAGCAATCCACTCCC	60.074	20	AACAAGCGAACACTTCCGAT	59.74	20	159	196	354
WMU30939	1	(TTA)5	15	89	103	TTTTGCATCTTTTGCAGGTG	59.849	20	TGACGTCCAAGTTATTGGCA	60.111	20	197	10	206	AATGTTTGGATGGCTTGACC	59.797	20	TGACGTCCAAGTTATTGGCA	60.111	20	157	50	206	TTTTGCATCTTTTGCAGGTG	59.849	20	GCCCTTAGCATTGTGTGTGA	59.722	20	145	10	154
WMU30947	1	(TTA)7	21	1414	1434
WMU30948	1	(CTG)6	18	312	329	CGAGTTTGTGAGGCAAATGA	59.84	20	AAGACAAAGCCCAAACGATG	60.11	20	256	262	517	CGAGTTTGTGAGGCAAATGA	59.84	20	TGTTTCGAACTGCAAACTGG	59.881	20	171	262	432	CGAGTTTGTGAGGCAAATGA	59.84	20	GCAAACTGGGTAGCCTCAAC	59.74	20	160	262	421
WMU30973	1	(TC)9	18	164	181	GAGCCAAAATGGAAATGTGG	60.309	20	GCTCAAGGCAGTTGAGAAGC	60.285	20	195	79	273	GAGCCAAAATGGAAATGTGG	60.309	20	GAAGTCCGACGGAAACTTTG	59.711	20	170	79	248	TCATGGCTGAGGATCCAAAT	60.426	20	GTTATCCGGCGAATCAACAT	59.791	20	157	141	297
WMU30982	1	(GA)8	16	1	16
WMU30985	1	(TTC)6	18	130	147
WMU30997	1	(GA)6ggaggggaagggga(AG)9	44	824	867
WMU31005	1	(GAA)8	24	407	430	CTTCCATGGCGTAAGCTGTT	60.27	20	GGCTTATCAATTTGGGGACA	59.762	20	176	326	501	CTGCAGCATCAACTTCGAGA	60.287	20	GGCTTATCAATTTGGGGACA	59.762	20	268	234	501	GCAATTGCAAGTGGATGAAA	59.67	20	GGCTTATCAATTTGGGGACA	59.762	20	141	361	501
WMU31019	1	(TTC)5	15	127	141	GGCATCCTCCAGAAAATTCA	60.014	20	GAACGGCGATATTGAACGAT	59.929	20	226	4	229	GGCATCCTCCAGAAAATTCA	60.014	20	CGCAAAACGAGGAAGAGAAG	60.125	20	176	4	179	ACAATTCGTAGGCTCACGCT	59.904	20	GAACGGCGATATTGAACGAT	59.929	20	165	65	229
WMU31022	1	(TCT)5	15	78	92	GGGGTTTTACCCGTTTTCTT	59.22	20	ATCGAGATTGAGGGTGGATG	59.886	20	232	1	232	GGGGTTTTACCCGTTTTCTT	59.22	20	AAAAGGGGGAGAAATCGAAA	59.882	20	251	1	251	GGGGTTTTACCCGTTTTCTT	59.22	20	AAAAAGGGGGAGAAATCGAA	59.882	20	252	1	252
WMU31031	1	(GCC)5	15	619	633	AGCATCCAAATCGACTCCAC	60.081	20	CACTCAAAACCCTAGCAGCC	59.875	20	173	558	730	AGCATCCAAATCGACTCCAC	60.081	20	ACTCAAAACCCTAGCAGCCA	59.875	20	172	558	729	ACATGTCGAGGAGAGCATCC	60.231	20	CACTCAAAACCCTAGCAGCC	59.875	20	186	545	730
WMU31032	1	(CT)7	14	31	44	ACCCATCGATCCATCAATCA	61.11	20	GGAACACGAAAGTCCCAAGA	60.088	20	267	7	273	ATCAACCCATCGATCCATCA	61.11	20	GGAACACGAAAGTCCCAAGA	60.088	20	271	3	273	ACCCATCGATCCATCAATCA	61.11	20	AGGCTGTTATCGTTTCCACG	60.132	20	112	7	118
WMU31033	1	(TTC)6	18	375	392	AGGATTGGCTTTGCATTGTG	61.032	20	TGCACCTCTTTTCAGGGTTT	59.711	20	237	224	460	AGGATTGGCTTTGCATTGTG	61.032	20	TTGCACCTCTTTTCAGGGTT	59.711	20	238	224	461	GATTGGCTTTGCATTGTGG	60.065	19	TGCACCTCTTTTCAGGGTTT	59.711	20	235	226	460
WMU31042	1	(TA)13	26	1513	1538
WMU31049	1	(TA)6	12	522	533	ATGCGGTGGTTTCAAATGTT	60.235	20	GCAATGCAATTTCACTTTAACC	58.678	22	235	429	663	ATGCGGTGGTTTCAAATGTT	60.235	20	TGCAATTTCACTTTAACCACAGA	59.677	23	231	429	659	TGGTTTATTGTATGCGGTGG	59.301	20	GCAATGCAATTTCACTTTAACC	58.678	22	246	418	663
WMU31083	1	(TTC)11	33	440	472	TCTTATCCTGGCTGCTGCTT	60.118	20	GGGGCTCTTTTCTATTCCCTT	59.925	21	104	415	518	TTCTTATCCTGGCTGCTGCT	60.118	20	GGGGCTCTTTTCTATTCCCTT	59.925	21	105	414	518	CCAAGGAAAATTCGATTCCA	59.872	20	GGGGCTCTTTTCTATTCCCTT	59.925	21	217	302	518
WMU31085	1	(CTT)7	21	25	45
WMU31086	1	(GGT)5	15	417	431	CAATGAACGGCCAGAATCTT	60.074	20	GGCCTAATTCTCCATCCTCC	59.866	20	208	327	534	CAATGAACGGCCAGAATCTT	60.074	20	ACCATCACCACCTCCTTCAC	59.817	20	147	327	473	CAATGAACGGCCAGAATCTT	60.074	20	CCATCCTCCTTCAGACTCCA	60.191	20	197	327	523
WMU31092	1	(CTTT)6	24	93	116	CAGAAGGGTGGTTCCGATTA	59.926	20	GAGATTCTCCGGCATTGAAG	59.773	20	225	16	240	CAGAAGGGTGGTTCCGATTA	59.926	20	AGAGATTCTCCGGCATTGAA	59.773	20	226	16	241	GGGTACTACGAACGCCAGAA	60.132	20	AGAGATTCTCCGGCATTGAA	59.773	20	241	1	241
WMU31100	1	(CTT)6	18	661	678	GCTTTTAGCCCAAACACTGC	59.889	20	TTGAATCTTTCCCTCAATCCA	59.49	21	220	541	760	TCGCTTTTAGCCCAAACACT	59.883	20	TTGAATCTTTCCCTCAATCCA	59.49	21	222	539	760	ACTTGCCACGACATCTTTCC	60.119	20	TTGAATCTTTCCCTCAATCCA	59.49	21	126	635	760
WMU31106	1	(AG)6	12	406	417	GGGAGTGATAAGGTGGCAGA	60.073	20	GCCGCTCTCTACATTTTGCT	59.62	20	194	283	476	CTGATCACAATTCAGGGGCT	60.073	20	GCCGCTCTCTACATTTTGCT	59.62	20	280	197	476	GGGAGTGATAAGGTGGCAGA	60.073	20	TCTGCAGCCTACCTGGTTTC	60.397	20	159	283	441
WMU31150	1	(TA)6	12	420	431	GCAGCAGCAGTGATCAAGAG	59.887	20	GCAAGAAACAAACCTAAGGTGC	60.169	22	198	374	571	ATGCAGCAGCAGTGATCAAG	60.168	20	GCAAGAAACAAACCTAAGGTGC	60.169	22	200	372	571	TTTGTGAGACCCCAAAGCTC	60.232	20	GCAAGAAACAAACCTAAGGTGC	60.169	22	273	299	571
WMU31151	1	(TA)7	14	655	668	TCAGTTGCTTCCATCAGCAC	59.992	20	CAACCAATTCCCAAAAGTTCA	59.825	21	255	462	716	CCCAAGGCCTCCTAAAGAAA	60.545	20	CAACCAATTCCCAAAAGTTCA	59.825	21	229	488	716	ATCAGTTGCTTCCATCAGCA	59.399	20	CAACCAATTCCCAAAAGTTCA	59.825	21	256	461	716
WMU31156	1	(TC)11	22	112	133	GTCTTCCATCTCCCTTCCAA	59.065	20	CGTTTAGTGTCAATGAAGCTTTG	58.998	23	237	67	303	AGTCTTCCATCTCCCTTCCAA	60.059	21	CGTTTAGTGTCAATGAAGCTTTG	58.998	23	238	66	303	CCTTCCAAAGTTCCAATCCA	59.903	20	TCAATGAAGCTTTGTACATAAACGA	60.07	25	216	79	294
WMU31173	1	(AAG)10	30	459	488	ATTGGAAGCTGAAACTGCGT	59.882	20	ATTTGTTGCCCCTCTCTGAC	59.141	20	204	331	534	CGCTGGGAATTAGAGGATGA	60.17	20	ATTTGTTGCCCCTCTCTGAC	59.141	20	106	429	534	ATTGGAAGCTGAAACTGCGT	59.882	20	TTATTTGTTGCCCCTCTCTGA	59.693	21	206	331	536
WMU31186	1	(AG)6	12	17	28
WMU31191	1	(AC)8	16	2	17
[truncated: 2,811 more rows]
