# Supplementary material for: Characterization of transcriptome dynamics during watermelon fruit development: sequencing, assembly, annotation and gene expression profiles
Source: BMC Genomics. 2011 Sep 21;12:454. doi: 10.1186/1471-2164-12-454 (PMC3197533; doi:10.1186/1471-2164-12-454)
Supplement: Additional file 3 — Differentially expressed genes. The table provides the list of differentially expressed genes during watermelon fruit development [file 1471-2164-12-454-S3.XLS]

## Sheet: Sheet1
unigene ID	normalized expression (reads per million)				FDR	GenBank top hit
	10 DAP	18 DAP	26 DAP	34 DAP		Acc#	description	e value
genes that are highly expressed in immature green fruit (10 DAP)
WMU05262	111.4	40.5	38.4	6.8	0.00654621	BAC06184	110 kDa 4SNc-Tudor domain protein [Pisum sativum]	8e-66
WMU28265	95.4	20.3	6.4	13.6	0.0037085	AAL28067	14-3-3 protein [Fritillaria cirrhosa]	5e-09
WMU21565	39.8	0	0	0	0.00934984	AAD27824	14-3-3 protein [Populus tremula x Populus alba]	4e-37
WMU39510	222.7	81	32	20.4	0	BAB47119	14-3-3 protein [Vigna angularis]	7e-107
WMU13366	47.7	0	0	0	0.00307467	ACC59199	1-acyl-sn-glycerol-3-phosphate acyltransferase [Ricinus communis]	7e-12
WMU16462	55.7	0	0	6.8	0.00335587	ACC59199	1-acyl-sn-glycerol-3-phosphate acyltransferase [Ricinus communis]	4e-37
WMU38669	79.5	6.8	6.4	34	0.00934984	AAN07899	20S proteasome alpha 6 subunit [Nicotiana benthamiana]	6e-66
WMU37406	127.3	0	6.4	6.8	0	AAZ83345	24-sterol C-methyltransferase [Gossypium hirsutum]	8e-68
WMU39640	159.1	67.5	57.6	13.6	0.00111933	ABI31652	26S proteasome regulatory particle non-ATPase subunit 12 [Camellia sinensis]	2e-57
WMU42158	39.8	0	0	0	0.00934984	NP_200953	2-phosphoglycerate kinase-related [Arabidopsis thaliana]	5e-17
WMU07028	63.6	0	0	0	0.000262439	AAR99599	4-alpha-glucanotransferase [Solanum tuberosum]	3e-11
WMU34885	71.6	13.5	25.6	0	0.00881611	AAO46881	60S ribosomal protein [Medicago sativa]	7e-43
WMU37930	63.6	20.3	0	6.8	0.00877033	ABA46790	60S ribosomal protein L13a-like protein [Solanum tuberosum]	2e-47
WMU20980	47.7	0	0	6.8	0.00934984	ACG33552	60S ribosomal protein L17 [Zea mays]	4e-49
WMU15020	55.7	0	0	0	0.000915963	ACG31419	60S ribosomal protein L21 [Zea mays]	1e-15
WMU23409	47.7	0	0	6.8	0.00934984	NP_190560	60S ribosomal protein L26 (RPL26A) [Arabidopsis thaliana]	6e-23
WMU31843	39.8	0	0	0	0.00934984	ABQ53642	60S ribosomal protein L32A [Cucumis melo]	6e-32
WMU48248	55.7	6.8	0	0	0.00336277	ACJ02349	60S ribosomal protein L35a [Vernicia fordii]	2e-29
WMU23421	79.5	27	0	27.2	0.00629497	NP_187967	60S ribosomal protein L7 (RPL7D) [Arabidopsis thaliana]	3e-50
WMU05580	47.7	6.8	0	0	0.00934984	NP_176933	7S RNA binding [Arabidopsis thaliana]	8e-27
WMU16288	55.7	6.8	0	0	0.00336277	AAB92552	acetyl-CoA synthetase [Arabidopsis thaliana]	2e-21
WMU29667	39.8	0	0	0	0.00934984	XP_002867419	acid phosphatase class B family protein [Arabidopsis lyrata subsp. lyrata]	8e-46
WMU16764	63.6	27	0	6.8	0.00821335	AAC26045	aconitase-iron regulated protein 1 [Citrus limon]	1e-62
WMU22984	87.5	20.3	6.4	0	0.000598994	CAA05979	adenine nucleotide translocator [Lupinus albus]	7e-84
WMU31416	47.7	0	0	0	0.00307467	CAA65610	adenine phosphoribosyltransferase [Arabidopsis thaliana]	2e-29
WMU38607	159.1	13.5	70.4	13.6	1.67517e-05	AAU14834	adenosine kinase isoform 2T [Nicotiana tabacum]	1e-73
WMU34061	63.6	27	6.4	0	0.00862935	NP_958912	ADP-ribosylation factor 2 [Danio rerio]	5e-39
WMU39583	135.2	40.5	32	0	4.65108e-05	NP_190378	AHA4; ATPase/ hydrogen-exporting ATPase, phosphorylative mechanism [Arabidopsis thaliana]	7e-40
WMU36765	103.4	6.8	38.4	0	0.000112606	ABA12452	AKINbetagamma-interacting protein 1 [Arabidopsis thaliana]	7e-95
WMU15666	39.8	0	0	0	0.00934984	ACF06507	aldose 1-epimerase-like protein [Elaeis guineensis]	1e-55
WMU38765	167	74.3	25.6	34	0.000915963	BAF46352	alpha chain of nascent polypeptide associated complex [Nicotiana benthamiana]	5e-60
WMU23680	342	60.8	70.4	40.9	0	ABC59068	alpha tubulin 1 [Camellia sinensis]	5e-96
WMU39864	437.5	47.3	64	197.5	0	AAL31477	alpha-expansin 6 precursor [Cucumis sativus]	2e-88
WMU17932	39.8	0	0	0	0.00934984	AAL31477	alpha-expansin 6 precursor [Cucumis sativus]	1e-09
WMU38792	111.4	20.3	19.2	6.8	0.00122401	AAO73546	alpha-tubulin [Ceratopteris richardii]	9e-154
WMU37573	843.1	175.5	153.6	95.3	0	CAD13177	alpha-tubulin [Nicotiana tabacum]	1e-155
WMU23312	707.9	20.3	0	149.8	0	CAJ87187	alpha-tubulin [Telonema subtile]	2e-21
WMU38720	127.3	13.5	19.2	20.4	0.000598994	ACR56069	aluminum-induced protein [Cucumis hystrix]	1e-84
WMU23761	111.4	13.5	12.8	40.9	0.00323436	CAG26903	ALY protein [Nicotiana benthamiana]	2e-20
WMU34930	151.1	33.8	12.8	34	0.000262439	XP_002307053	amino acid permease [Populus trichocarpa]	4e-24
WMU30933	79.5	0	12.8	20.4	0.00331257	XP_002302224	amino acid permease [Populus trichocarpa]	2e-48
WMU16534	63.6	0	0	13.6	0.00168002	XP_002329300	amino acid transporter [Populus trichocarpa]	1e-16
WMU38549	190.9	27	32	13.6	0	XP_002881612	AMMECR1 family [Arabidopsis lyrata subsp. lyrata]	3e-36
WMU37272	79.5	27	6.4	0	0.00166512	NP_180450	ankyrin repeat family protein [Arabidopsis thaliana]	2e-85
WMU25434	39.8	0	0	0	0.00934984	ACV50434	annexin-like protein [Jatropha curcas]	6e-21
WMU28206	39.8	0	0	0	0.00934984	CAA74847	anther-specific protein [Nicotiana sylvestris]	2e-16
WMU32143	119.3	6.8	32	54.5	0.00267077	XP_002307390	AP2/ERF domain-containing transcription factor [Populus trichocarpa]	2e-11
WMU30248	71.6	0	0	0	7.33687e-05	ACB87734	aquaporin [Manihot esculenta]	2e-62
WMU38732	111.4	20.3	6.4	54.5	0.00179793	XP_002878417	arginine/serine-rich splicing factor 31 [Arabidopsis lyrata subsp. lyrata]	3e-87
WMU39128	79.5	33.8	12.8	0	0.00353513	ACG29738	arginine/serine-rich splicing factor RSP41 [Zea mays]	7e-07
WMU36489	95.4	6.8	19.2	13.6	0.00405981	BAI22843	argininosuccinate synthetase [Gentiana triflora]	8e-76
WMU38753	135.2	0	0	0	0	ACE96805	aspartyl protease [Populus tremula]	1e-23
WMU38932	429.5	0	0	27.2	0	ACE96805	aspartyl protease [Populus tremula]	2e-82
WMU30138	71.6	0	0	0	7.33687e-05	AAL25559	AT4g23890/T32A16_60 [Arabidopsis thaliana]	7e-26
WMU37320	95.4	0	19.2	0	3.19537e-05	NP_188935	ATARFC1 (ADP-ribosylation factor C1); GTP binding [Arabidopsis thaliana]	7e-93
WMU37368	79.5	6.8	0	0	0.000112606	NP_195570	ATFP6 (FARNESYLATED PROTEIN 6); metal ion binding [Arabidopsis thaliana]	2e-66
WMU31316	63.6	0	0	0	0.000262439	AAA33871	ATP:pyruvate phosphotransferase [Ricinus communis]	2e-34
WMU05082	63.6	0	0	6.8	0.00111933	NP_173344	ATP-binding region, ATPase-like domain-containing protein-related [Arabidopsis thaliana]	2e-22
WMU41234	39.8	0	0	0	0.00934984	NP_174143	ATPUP3; purine transmembrane transporter [Arabidopsis thaliana]	1e-25
WMU36989	143.2	13.5	19.2	6.8	1.67517e-05	NP_177505	AtRABA6a (Arabidopsis Rab GTPase homolog A6a); GTP binding [Arabidopsis thaliana]	1e-32
WMU29791	63.6	6.8	0	0	0.00111933	NP_201225	ATSC35; RNA binding / nucleic acid binding / nucleotide binding [Arabidopsis thaliana]	4e-23
WMU38594	87.5	0	6.4	13.6	0.000417286	NP_001152341	atypical receptor-like kinase MARK [Zea mays]	4e-44
WMU37341	47.7	0	0	6.8	0.00934984	NP_178631	autophagy 8d (APG8d) [Arabidopsis thaliana]	1e-39
WMU28594	71.6	0	6.4	13.6	0.00316688	CAC84706	aux/IAA protein [Populus tremula x Populus tremuloides]	6e-56
WMU28424	103.4	13.5	12.8	40.9	0.00682188	XP_002323690	auxin efflux carrier component, auxin transport protein [Populus trichocarpa]	5e-35
WMU30031	63.6	6.8	0	13.6	0.0077923	NP_001147841	auxin Efflux Carrier family protein [Zea mays]	1e-22
WMU37431	63.6	6.8	0	6.8	0.00497184	AAP13077	auxin responsive protein IAA-Re [Gossypium barbadense]	7e-22
WMU23288	1161.3	135	255.9	367.7	0	BAI52956	auxin-repressed protein [Citrullus lanatus subsp. vulgaris]	4e-35
WMU28392	246.6	40.5	70.4	81.7	6.08134e-05	BAI52956	auxin-repressed protein [Citrullus lanatus subsp. vulgaris]	9e-19
WMU22285	95.4	6.8	6.4	6.8	0.000459335	BAI52956	auxin-repressed protein [Citrullus lanatus subsp. vulgaris]	2e-22
WMU21817	79.5	6.8	6.4	6.8	0.00350626	BAI52956	auxin-repressed protein [Citrullus lanatus subsp. vulgaris]	1e-24
WMU37828	119.3	20.3	38.4	20.4	0.0081993	BAI52956	auxin-repressed protein [Citrullus lanatus subsp. vulgaris]	4e-15
WMU18493	39.8	0	0	0	0.00934984	ADB02903	auxin-repressed protein-like protein ARP1 [Jatropha curcas]	3e-12
WMU30895	71.6	0	32	0	0.000638444	NP_564098	AVA-P2; ATPase/ proton-transporting ATPase, rotational mechanism [Arabidopsis thaliana]	1e-19
WMU18590	63.6	20.3	6.4	0	0.00921849	CAK22419	B12D-like protein [Beta vulgaris]	5e-34
WMU32185	79.5	13.5	6.4	0	0.00119077	NP_177366	basic helix-loop-helix (bHLH) family protein (bHLH096) [Arabidopsis thaliana]	3e-44
WMU35995	95.4	0	0	0	0	AAQ17461	beta-D-glucosidase [Gossypium hirsutum]	1e-95
WMU37273	39.8	0	0	0	0.00934984	AAG12249	beta-galactosidase [Prunus armeniaca]	2e-43
WMU16816	159.1	27	51.2	20.4	0.0004902	BAA02505	beta-tubulin [Oryza sativa Japonica Group]	2e-28
WMU39765	230.7	101.3	96	61.3	0.00630442	NP_197519	binding [Arabidopsis thaliana]	7e-35
WMU33008	63.6	6.8	0	0	0.00111933	ABD28434	Blue (type 1) copper domain [Medicago truncatula]	2e-08
WMU28218	127.3	6.8	12.8	20.4	8.62831e-05	ABA01479	brassinosteroid biosynthetic protein DWARF1 [Gossypium hirsutum]	4e-62
WMU31502	39.8	0	0	0	0.00934984	ABR25492	brassinosteroid insensitive 1 precursor [Oryza sativa Indica Group]	9e-08
WMU37754	127.3	20.3	44.8	27.2	0.00814694	ACG26402	BRASSINOSTEROID INSENSITIVE 1-associated receptor kinase 1 precursor [Zea mays]	8e-50
WMU10067	47.7	6.8	0	0	0.00934984	NP_191376	BS14A (BET1P/SFT1P-LIKE PROTEIN 14A); SNAP receptor/ protein transporter [Arabidopsis thaliana]	4e-11
WMU17630	39.8	0	0	0	0.00934984	BAI63592	BTB/POZ domain-containing protein [Lotus japonicus]	2e-36
WMU34671	262.5	108	70.4	95.3	0.00141472	AAT67244	BTF3b-like transcription factor [Musa acuminata]	1e-54
WMU36821	71.6	0	0	6.8	0.000349518	ACD49739	BURP domain-containing protein [Glycine max]	2e-14
WMU37404	238.6	0	0	6.8	0	CAH59196	BURP-domain containing protein [Plantago major]	3e-27
WMU39664	87.5	0	25.6	0	9.96678e-05	NP_565099	BZR1 (BRASSINAZOLE-RESISTANT 1); DNA binding / transcription regulator/ transcription repressor [Arabidopsis thaliana]	2e-39
WMU39014	79.5	0	19.2	13.6	0.00343881	CAC43238	calcium binding protein [Sesbania rostrata]	3e-49
WMU23617	87.5	13.5	12.8	6.8	0.00623966	NP_181414	calmodulin-binding protein-related [Arabidopsis thaliana]	5e-16
WMU41020	55.7	0	6.4	0	0.00350015	AAL68972	calmodulin-like-domain protein kinase CPK2 [Cucurbita maxima]	1e-31
WMU18621	636.3	81	44.8	197.5	0	NP_189967	CAM7 (CALMODULIN 7); calcium ion binding [Arabidopsis thaliana]	2e-78
WMU17271	71.6	0	19.2	13.6	0.00808661	XP_002877879	carbonic anhydrase family protein [Arabidopsis lyrata subsp. lyrata]	4e-23
WMU09397	39.8	0	0	0	0.00934984	NP_199801	catalytic/ glucosylceramidase [Arabidopsis thaliana]	2e-56
WMU22659	79.5	20.3	0	6.8	0.0015002	CAA57522	cathepsin B-like cysteine proteinase [Nicotiana rustica]	6e-39
WMU17524	167	6.8	0	61.3	0	XP_002310991	cationic amino acid transporter [Populus trichocarpa]	4e-45
WMU32353	63.6	0	0	0	0.000262439	XP_002310990	cationic amino acid transporter [Populus trichocarpa]	6e-28
WMU37319	47.7	6.8	0	0	0.00934984	XP_002310991	cationic amino acid transporter [Populus trichocarpa]	1e-22
WMU28236	71.6	0	0	0	7.33687e-05	ACQ83527	CBL-interacting protein kinase 11 [Vitis vinifera]	2e-15
WMU23337	318.2	13.5	0	20.4	0	ABO87612	chloroplast pentose phosphate transporter [Glycine max]	4e-31
WMU38599	87.5	6.8	0	13.6	0.000396766	ADE96995	CIP73 protein [Lotus japonicus]	1e-17
WMU29975	47.7	0	0	0	0.00307467	AAD56239	class III chitinase [Benincasa hispida]	2e-69
WMU33252	39.8	0	0	0	0.00934984	AAD56239	class III chitinase [Benincasa hispida]	6e-86
WMU38964	214.8	60.8	64	88.5	0.00401442	ACJ11765	class III peroxidase [Gossypium hirsutum]	8e-31
WMU30009	47.7	6.8	0	0	0.00934984	CAA04393	ClpP [Arabidopsis thaliana]	5e-09
WMU39816	222.7	74.3	38.4	81.7	0.000396766	CAA89019	cobalamine-independent methionine synthase [Solenostemon scutellarioides]	2e-60
WMU38856	127.3	33.8	19.2	27.2	0.00500179	ACJ39219	cold-regulated protein [Glycine max]	1e-18
WMU31712	254.5	27	57.6	61.3	0	XP_002533873	conserved hypothetical protein [Ricinus communis]	2e-17
WMU38968	103.4	0	0	0	0	XP_002517797	conserved hypothetical protein [Ricinus communis]	4e-29
WMU39593	159.1	33.8	12.8	61.3	0.000229261	XP_002514207	conserved hypothetical protein [Ricinus communis]	3e-19
WMU37634	55.7	0	0	0	0.000915963	XP_002518588	conserved hypothetical protein [Ricinus communis]	4e-23
WMU38650	87.5	13.5	0	34	0.00144318	XP_002528871	conserved hypothetical protein [Ricinus communis]	1e-13
WMU37241	47.7	0	0	0	0.00307467	XP_002514531	conserved hypothetical protein [Ricinus communis]	1e-07
WMU12648	55.7	0	0	13.6	0.00455079	AAF98579	Contains similarity to PIR7A protein from Oryza sativa gb|Z34271 and contains an alpha/beta hydrolase fold PF|00561 [Arabidopsis thaliana]	9e-16
WMU17181	47.7	0	0	0	0.00307467	AAF97276	Contains similarity to RING-H2 finger protein RHG1a (partial) from Arabidopsis thaliana gb|AF079183 and contains a Zinc finger (C3HC4 type) PF|00097 domain. EST gb|AV522036 comes from this gene	4e-21
WMU25963	63.6	6.8	19.2	0	0.00962993	ACV50430	copper chaperone [Jatropha curcas]	1e-11
WMU16683	39.8	0	0	0	0.00934984	ABB89010	CXE carboxylesterase [Malus pumila]	1e-09
WMU36841	357.9	54	64	88.5	0	NP_195449	CYP81D5; electron carrier/ heme binding / iron ion binding / monooxygenase/ oxygen binding [Arabidopsis thaliana]	1e-74
WMU33040	47.7	0	6.4	0	0.00962993	NP_194923	CYP82C3; electron carrier/ heme binding / iron ion binding / monooxygenase/ oxygen binding [Arabidopsis thaliana]	2e-29
WMU32275	135.2	0	0	6.8	0	CAA04772	cystathionine gamma synthase [Fragaria vesca]	8e-19
WMU23111	143.2	54	38.4	27.2	0.00969139	CAA64383	cystathionine gamma-synthase [Arabidopsis thaliana]	6e-71
WMU34669	175	6.8	25.6	20.4	0	BAA28867	cystein proteinase inhibitor [Cucumis sativus]	4e-26
WMU37618	39.8	0	0	0	0.00934984	BAA28867	cystein proteinase inhibitor [Cucumis sativus]	1e-12
WMU38719	135.2	54	38.4	20.4	0.00930816	AAB28813	cytochrome c1 precursor [Solanum tuberosum]	1e-71
WMU44143	55.7	0	0	6.8	0.00335587	XP_002332236	cytochrome P450 [Populus trichocarpa]	8e-13
WMU36311	71.6	0	32	0	0.000638444	XP_002877127	cytochrome P450 family protein [Arabidopsis lyrata subsp. lyrata]	7e-50
WMU29679	79.5	6.8	0	0	0.000112606	AAA32913	cytochrome P-450LXXIA1 (cyp71A1) [Persea americana]	2e-11
WMU20943	47.7	0	0	6.8	0.00934984	NP_567619	cytochrome-c oxidase/ electron carrier [Arabidopsis thaliana]	3e-17
WMU29629	39.8	0	0	0	0.00934984	XP_002300742	cytokinin oxidase [Populus trichocarpa]	5e-15
WMU22933	55.7	0	0	0	0.000915963	BAA99575	DC2.15 like protein [Daucus carota]	2e-07
WMU35101	127.3	40.5	19.2	13.6	0.00157263	NP_001150184	DCN1-like protein 2 [Zea mays]	3e-41
WMU31694	55.7	6.8	0	0	0.00336277	NP_001150184	DCN1-like protein 2 [Zea mays]	4e-40
WMU22857	55.7	13.5	0	0	0.00460657	NP_001150184	DCN1-like protein 2 [Zea mays]	9e-60
WMU35682	198.8	74.3	89.6	6.8	1.67517e-05	ADB07168	DEAD-box RNA helicase-like protein [Prunus persica]	4e-190
WMU30516	63.6	20.3	0	6.8	0.00877033	NP_193537	dehydration-responsive family protein [Arabidopsis thaliana]	6e-37
WMU21847	71.6	0	0	0	7.33687e-05	AAL26909	dehydration-responsive protein RD22 [Prunus persica]	2e-12
WMU37649	119.3	20.3	0	0	0	NP_201208	dehydration-responsive protein-related [Arabidopsis thaliana]	4e-68
WMU23291	198.8	60.8	51.2	34	0.000427443	CAA11857	delta-8 sphingolipid desaturase [Brassica napus]	6e-85
WMU39051	151.1	47.3	51.2	20.4	0.00360637	NP_190926	diaminopimelate epimerase family protein [Arabidopsis thaliana]	3e-137
WMU39659	87.5	6.8	32	0	0.000750913	NP_180811	dienelactone hydrolase family protein [Arabidopsis thaliana]	2e-50
WMU36843	71.6	6.8	6.4	6.8	0.00908904	ACF06568	disulfide-isomerase precursor-like protein [Elaeis guineensis]	3e-114
WMU04984	39.8	0	0	0	0.00934984	ABL63116	DNA-binding protein [Catharanthus roseus]	3e-42
WMU13741	39.8	0	0	0	0.00934984	NP_182266	DNAJ heat shock N-terminal domain-containing protein [Arabidopsis thaliana]	2e-09
WMU29755	47.7	0	0	6.8	0.00934984	NP_182266	DNAJ heat shock N-terminal domain-containing protein [Arabidopsis thaliana]	2e-29
WMU39493	350	33.8	115.2	143	0	AAB36543	DnaJ-like protein [Phaseolus vulgaris]	1e-38
WMU38745	214.8	6.8	12.8	95.3	0	NP_849820	dormancy/auxin associated family protein [Arabidopsis thaliana]	4e-16
WMU28500	71.6	13.5	0	6.8	0.00307467	NP_192343	early-responsive to dehydration protein-related / ERD protein-related [Arabidopsis thaliana]	4e-20
WMU23596	127.3	40.5	19.2	34	0.00897994	ABF66654	EBP1 [Ammopiptanthus mongolicus]	2e-07
WMU20052	71.6	0	6.4	0	0.000370776	ABM53472	eIF5A [Rosa chinensis]	4e-54
WMU37685	302.2	121.5	96	143	0.00232063	ABM53472	eIF5A [Rosa chinensis]	1e-82
WMU22924	71.6	27	12.8	0	0.00821335	ABM53472	eIF5A [Rosa chinensis]	1e-85
WMU29329	71.6	0	6.4	6.8	0.00186689	YP_001251636	electron transfer flavoprotein subunit alpha [Legionella pneumophila str. Corby]	3e-35
WMU39073	55.7	0	25.6	0	0.00439922	ACK56108	ELF4-like protein [Beta vulgaris]	2e-40
WMU32894	175	6.8	0	47.7	0	AAR83862	elicitor-inducible protein EIG-J7 [Capsicum annuum]	7e-29
WMU39836	119.3	13.5	51.2	20.4	0.00408618	NP_172673	ELP (EXTENSIN-LIKE PROTEIN); lipid binding [Arabidopsis thaliana]	3e-10
WMU36112	63.6	6.8	0	13.6	0.0077923	NP_566447	EMB2769 (EMBRYO DEFECTIVE 2769) [Arabidopsis thaliana]	1e-19
WMU32270	55.7	6.8	0	0	0.00336277	NP_199806	embryogenesis-associated protein-related [Arabidopsis thaliana]	4e-08
WMU31317	55.7	0	0	0	0.000915963	ABD47727	endo-1,4-beta-xylanase [Eucalyptus globulus subsp. globulus]	1e-83
WMU30524	87.5	0	6.4	6.8	0.000209822	ACN50180	enolase [Annona cherimola]	3e-36
WMU30085	47.7	6.8	0	0	0.00934984	XP_002877895	enolase [Arabidopsis lyrata subsp. lyrata]	4e-29
WMU32641	39.8	0	0	0	0.00934984	NP_001148658	enzyme of the cupin superfamily [Zea mays]	9e-20
WMU21821	39.8	0	0	0	0.00934984	ABR09296	ethphon-induced protein [Hevea brasiliensis]	1e-12
WMU38502	71.6	6.8	0	6.8	0.00179262	AAV66332	ethylene response factor 1 [Cucumis sativus]	4e-34
WMU17163	39.8	0	0	0	0.00934984	AAV66332	ethylene response factor 1 [Cucumis sativus]	9e-34
WMU39756	222.7	27	108.8	27.2	0	ABC69353	ethylene-responsive element-binding protein [Medicago truncatula]	1e-36
WMU37442	39.8	0	0	0	0.00934984	ABR24114	eugenol synthase 2 [Clarkia breweri]	2e-38
WMU30989	47.7	0	0	0	0.00307467	NP_564141	exostosin family protein [Arabidopsis thaliana]	3e-26
WMU29529	55.7	6.8	0	0	0.00336277	NP_568530	EXS family protein / ERD1/XPR1/SYG1 family protein [Arabidopsis thaliana]	7e-54
WMU15731	95.4	0	0	0	0	AAL35979	extensin-like protein [Cucumis sativus]	7e-47
WMU32034	63.6	0	0	0	0.000262439	AAL35979	extensin-like protein [Cucumis sativus]	2e-41
WMU09108	47.7	0	0	0	0.00307467	AAL35979	extensin-like protein [Cucumis sativus]	4e-49
WMU32483	39.8	0	0	0	0.00934984	AAL35979	extensin-like protein [Cucumis sativus]	2e-29
WMU37644	103.4	6.8	0	0	0	AAF79433	F18O14.29 [Arabidopsis thaliana]	8e-06
WMU32977	87.5	0	0	0	0	ABV27481	fasciclin-like arabinogalactan protein 10 [Gossypium hirsutum]	5e-80
WMU39690	190.9	6.8	38.4	20.4	0	XP_002325592	fasciclin-like arabinogalactan protein 9.2 [Populus trichocarpa]	2e-21
WMU30150	87.5	0	19.2	40.9	0.00255867	XP_002301165	f-box family protein [Populus trichocarpa]	6e-89
WMU37023	167	20.3	6.4	74.9	0	XP_002866611	FK506-binding protein 12 kD [Arabidopsis lyrata subsp. lyrata]	3e-20
WMU37226	47.7	0	0	0	0.00307467	NP_565475	FLA6 (FASCICLIN-LIKE ARABINOGALACTAN 6) [Arabidopsis thaliana]	5e-29
WMU38471	787.4	20.3	32	47.7	0	AAR97604	flowering promoting factor-like 1 [Nicotiana tabacum]	6e-17
WMU39208	214.8	33.8	57.6	40.9	3.19537e-05	CAR98204	formate dehydrogenase [Lotus japonicus]	5e-103
WMU37951	405.7	195.8	159.9	197.5	0.00239994	CAR98204	formate dehydrogenase [Lotus japonicus]	1e-181
WMU42928	39.8	0	0	0	0.00934984	CAR98204	formate dehydrogenase [Lotus japonicus]	5e-18
WMU30176	79.5	13.5	38.4	0	0.0035762	NP_188403	GAD5 (glutamate decarboxylase 5); calmodulin binding [Arabidopsis thaliana]	8e-09
WMU28451	47.7	6.8	0	0	0.00934984	XP_002887538	galactosyl transferase GMA12/MNN10 family protein [Arabidopsis lyrata subsp. lyrata]	4e-71
WMU31593	63.6	0	0	27.2	0.00153872	ABQ53996	GA-like protein [Cicer arietinum]	4e-17
WMU29633	55.7	13.5	0	0	0.00460657	BAD27390	gamma-glutamylcysteine synthetase [Zinnia elegans]	2e-53
WMU39519	230.7	47.3	6.4	47.7	0	NP_181221	GAMMA-TIP (GAMMA TONOPLAST INTRINSIC PROTEIN); water channel [Arabidopsis thaliana]	8e-16
WMU38675	198.8	0	0	0	0	BAA18924	gamma-VPE [Arabidopsis thaliana]	8e-23
WMU32663	111.4	27	6.4	0	3.19537e-05	CAC44377	GDP-Fuc:Gal-beta-1,3GlcNAc-R alpha1,4-fucosyltransferase [Beta vulgaris]	3e-54
WMU37421	71.6	0	6.4	0	0.000370776	NP_178536	GDSL-motif lipase/hydrolase family protein [Arabidopsis thaliana]	6e-54
WMU37361	47.7	0	0	0	0.00307467	XP_002301315	gibberellin 20-oxidase [Populus trichocarpa]	3e-43
WMU09588	55.7	0	0	0	0.000915963	ABD33278	Gibberellin regulated protein [Medicago truncatula]	2e-15
WMU13129	39.8	0	0	0	0.00934984	BAD99525	glutamine synthetase [Camellia sinensis]	7e-27
WMU12332	55.7	6.8	0	0	0.00336277	XP_002320392	glutathione peroxidase [Populus trichocarpa]	1e-09
WMU23813	938.6	243	179.1	306.4	0	JC7899	glutathione transferase (EC 2.5.1.18) F1, Pugf - pumpkin	4e-50
WMU23475	206.8	54	12.8	68.1	0	JC7899	glutathione transferase (EC 2.5.1.18) F1, Pugf - pumpkin	3e-80
WMU32165	103.4	6.8	0	6.8	1.67517e-05	JC7899	glutathione transferase (EC 2.5.1.18) F1, Pugf - pumpkin	2e-106
WMU23649	71.6	0	0	0	7.33687e-05	JC7899	glutathione transferase (EC 2.5.1.18) F1, Pugf - pumpkin	3e-19
WMU31108	127.3	27	12.8	13.6	0.000427443	JC7899	glutathione transferase (EC 2.5.1.18) F1, Pugf - pumpkin	5e-46
WMU39556	119.3	0	6.4	13.6	0	NP_193893	glycine-rich protein [Arabidopsis thaliana]	2e-10
WMU39892	278.4	67.5	70.4	108.9	8.62831e-05	NP_174029	glycine-rich protein [Arabidopsis thaliana]	2e-34
WMU32468	47.7	0	6.4	0	0.00962993	XP_002876291	glycosyl hydrolase family 20 protein [Arabidopsis lyrata subsp. lyrata]	5e-114
WMU32835	39.8	0	0	0	0.00934984	XP_002889195	glycosyl hydrolase family protein 17 [Arabidopsis lyrata subsp. lyrata]	2e-30
WMU39740	206.8	33.8	38.4	13.6	0	NP_671770	glycosyl hydrolase family protein 17 [Arabidopsis thaliana]	1e-30
WMU38837	1630.6	54	19.2	115.8	0	ABY48758	glycosylhydrolase 1 [Leucaena leucocephala]	3e-82
WMU04929	63.6	6.8	0	27.2	0.008179	NP_567731	GPP1 (glycerol-3-phosphatase 1); catalytic/ hydrolase [Arabidopsis thaliana]	1e-42
WMU23171	111.4	33.8	0	27.2	0.000294811	NP_195843	haloacid dehalogenase-like hydrolase family protein [Arabidopsis thaliana]	6e-65
WMU36840	71.6	6.8	0	27.2	0.00360193	NP_195843	haloacid dehalogenase-like hydrolase family protein [Arabidopsis thaliana]	3e-53
WMU23622	71.6	0	25.6	13.6	0.00870616	NP_195843	haloacid dehalogenase-like hydrolase family protein [Arabidopsis thaliana]	3e-48
WMU32332	63.6	6.8	0	0	0.00111933	CAB72130	heat shock protein 70 [Cucumis sativus]	2e-45
WMU36530	206.8	40.5	25.6	20.4	0	ACJ11740	heat shock protein 70 [Gossypium hirsutum]	1e-214
WMU38912	206.8	40.5	64	0	0	BAE97400	heat shock protein 90 [Nicotiana tabacum]	1e-110
WMU31961	71.6	0	6.4	6.8	0.00186689	ACI31552	heat shock protein 90-1 [Glycine max]	2e-197
WMU38694	71.6	0	0	0	7.33687e-05	ABN09080	Heat shock protein DnaJ [Medicago truncatula]	7e-20
WMU39226	222.7	67.5	6.4	34	0	1101277A	histone H4	3e-38
WMU04825	55.7	0	0	6.8	0.00335587	ACG30729	histone H4 [Zea mays]	3e-35
WMU38125	222.7	0	25.6	34	0	ACF06614	holocarboxylase synthetase [Elaeis guineensis]	5e-07
WMU31727	214.8	6.8	6.4	27.2	0	XP_002866994	homeobox-leucine zipper protein ATHB-40 [Arabidopsis lyrata subsp. lyrata]	5e-30
WMU11898	71.6	6.8	0	13.6	0.00307467	XP_002314674	homocysteine s-methyltransferase [Populus trichocarpa]	3e-68
WMU33192	39.8	0	0	0	0.00934984	NP_568226	HPA1 (HISTIDINOL PHOSPHATE AMINOTRANSFERASE 1); histidinol-phosphate transaminase [Arabidopsis thaliana]	6e-28
WMU34819	63.6	0	19.2	0	0.00207892	NP_197679	HTB2; DNA binding [Arabidopsis thaliana]	9e-19
WMU18487	87.5	27	6.4	6.8	0.00455233	AAB97098	hydroxyproline rich glycoprotein PsHRGP1 [Pisum sativum]	1e-34
WMU05973	87.5	6.8	0	13.6	0.000396766	ACA35277	hypothetical protein [Cucumis sativus]	2e-13
WMU07094	47.7	0	0	0	0.00307467	BAD10179	hypothetical protein [Oryza sativa Japonica Group]	1e-07
WMU39422	206.8	13.5	6.4	27.2	0	CAN82852	hypothetical protein [Vitis vinifera]	7e-11
WMU36633	111.4	40.5	19.2	0	0.000240578	AAR23806	initiation factor eIF4A-15 [Helianthus annuus]	1e-34
WMU29623	111.4	0	0	0	0	NP_178065	inosine-5'-monophosphate dehydrogenase [Arabidopsis thaliana]	2e-80
WMU23534	421.6	94.5	83.2	177	0	NP_201041	invertase/pectin methylesterase inhibitor family protein / DC 1.2 homolog (FL5-2I22) [Arabidopsis thaliana]	3e-28
WMU37739	127.3	33.8	32	20.4	0.00786155	NP_201041	invertase/pectin methylesterase inhibitor family protein / DC 1.2 homolog (FL5-2I22) [Arabidopsis thaliana]	2e-37
WMU30045	39.8	0	0	0	0.00934984	NP_173734	invertase/pectin methylesterase inhibitor family protein [Arabidopsis thaliana]	1e-20
WMU37426	47.7	0	0	6.8	0.00934984	NP_171963	KAB1 (POTASSIUM CHANNEL BETA SUBUNIT); oxidoreductase/ potassium channel [Arabidopsis thaliana]	2e-46
WMU38982	87.5	6.8	0	13.6	0.000396766	NP_564347	kelch repeat-containing F-box family protein [Arabidopsis thaliana]	3e-07
WMU08493	39.8	0	0	0	0.00934984	NP_001105401	kinase interacting kinase1 [Zea mays]	3e-17
WMU37302	55.7	0	0	0	0.000915963	XP_002873339	L-asparaginase [Arabidopsis lyrata subsp. lyrata]	3e-51
WMU30102	71.6	20.3	12.8	0	0.00786155	ABP81863	LATE BLOOMER 1 [Pisum sativum]	2e-42
WMU25918	222.7	33.8	25.6	20.4	0	ABF29697	late embryogenesis abundant protein 5 [Populus suaveolens]	2e-07
WMU25926	699.9	60.8	76.8	102.1	0	ACV50424	late embryogenesis protein-5 [Jatropha curcas]	4e-09
WMU39253	55.7	0	0	13.6	0.00455079	CAA64763	legumin-like protein [Dioscorea caucasica]	1e-09
WMU37622	95.4	6.8	12.8	20.4	0.00386146	NP_564904	leucine-rich repeat family protein / protein kinase family protein [Arabidopsis thaliana]	5e-08
WMU38780	111.4	27	25.6	6.8	0.0028057	ABK58468	LIM domain protein WLIM1b [Populus tremula x Populus alba]	9e-43
WMU30070	342	6.8	0	0	0	ABQ53930	lipid transfer protein [Sesamum indicum]	2e-20
WMU30406	55.7	0	0	0	0.000915963	ABQ53930	lipid transfer protein [Sesamum indicum]	3e-16
WMU34952	39.8	0	0	0	0.00934984	NP_001149090	LOC100282711 [Zea mays]	1e-08
WMU34998	79.5	6.8	0	6.8	0.000608134	NP_565978	LSH10 (LIGHT SENSITIVE HYPOCOTYLS 10) [Arabidopsis thaliana]	1e-21
WMU31668	47.7	0	0	0	0.00307467	NP_001152342	LSM7-like [Zea mays]	9e-16
WMU41454	95.4	40.5	25.6	0	0.00188198	ADD14031	lycopene beta cyclase [Cucumis melo]	2e-32
WMU29510	39.8	0	0	0	0.00934984	AAF16414	mannosyl-oligosaccharide 1,2-alpha-mannosidase [Glycine max]	1e-98
WMU31122	47.7	0	0	6.8	0.00934984	ACJ31803	MAPK [Glycine max]	6e-12
WMU30953	71.6	0	6.4	34	0.00326151	NP_565979	MAX2 (MORE AXILLARY BRANCHES 2); ubiquitin-protein ligase [Arabidopsis thaliana]	2e-19
WMU29827	63.6	0	6.4	0	0.00116565	NP_195317	MCA1 (mid1-complementing activity 1) [Arabidopsis thaliana]	3e-23
WMU43437	39.8	0	0	0	0.00934984	XP_002878503	mediator of aba-regulated dormancy 1 [Arabidopsis lyrata subsp. lyrata]	7e-12
WMU37150	214.8	13.5	25.6	61.3	0	ABI35986	methionine synthase [Phelipanche ramosa]	2e-133
WMU37343	47.7	0	0	0	0.00307467	ACD69681	methyl transferase [Mangifera indica]	4e-16
WMU11541	47.7	6.8	0	0	0.00934984	ABI93948	methylputrescine oxidase [Nicotiana tabacum]	5e-23
WMU32582	47.7	0	0	0	0.00307467	NP_181637	methyltransferase-related [Arabidopsis thaliana]	7e-39
WMU07718	39.8	0	0	0	0.00934984	BAB21526	mitochondrial ATP synthase 6 KD subunit [Oryza sativa Japonica Group]	5e-15
WMU29187	55.7	0	0	0	0.000915963	XP_002867268	mitochondrial glycoprotein family protein [Arabidopsis lyrata subsp. lyrata]	3e-17
WMU34931	135.2	40.5	19.2	20.4	0.00165676	NP_568368	Mo25 family protein [Arabidopsis thaliana]	1e-66
WMU42651	127.3	0	6.4	6.8	0	CAB95832	NAD-dependent malic enzyme (malate oxidoreductase) [Cicer arietinum]	4e-06
WMU08810	39.8	0	0	0	0.00934984	AAV69020	NADH:cytochrome b5 reductase [Vernicia fordii]	9e-59
WMU30791	55.7	20.3	0	0	0.00455079	NP_566280	NADH-ubiquinone oxidoreductase 19 kDa subunit (NDUFA8) family protein [Arabidopsis thaliana]	1e-12
WMU37109	79.5	6.8	19.2	0	0.00172526	AAN62343	nodulin-like protein [Citrus trifoliata]	2e-31
WMU34840	71.6	6.8	0	0	0.000360313	CAA87068	non-photosynthetic ferredoxin [Citrus sinensis]	2e-34
WMU37730	47.7	0	6.4	0	0.00962993	NP_176007	NOP56 (Arabidopsis homolog of nucleolar protein Nop56) [Arabidopsis thaliana]	3e-43
WMU38956	143.2	13.5	19.2	47.7	0.000317123	NP_188871	NRPB5; DNA binding / DNA-directed RNA polymerase [Arabidopsis thaliana]	3e-30
WMU32816	87.5	27	6.4	0	0.000665108	AAD32146	Nt-iaa28 deduced protein [Nicotiana tabacum]	5e-41
WMU39548	262.5	81	32	54.5	0	XP_002318639	nucleobase ascorbate transporter [Populus trichocarpa]	3e-97
WMU38784	103.4	0	0	0	0	AAM66983	nucleoid DNA-binding-like protein [Arabidopsis thaliana]	1e-90
WMU38478	79.5	6.8	0	6.8	0.000608134	AAT08712	nucleoside diphosphate kinase [Hyacinthus orientalis]	3e-51
WMU33413	230.7	47.3	25.6	54.5	0	ADB85102	nucleoside diphosphate kinase B [Jatropha curcas]	4e-53
WMU32479	55.7	0	0	0	0.000915963	ADB85102	nucleoside diphosphate kinase B [Jatropha curcas]	3e-33
WMU23453	87.5	6.8	19.2	13.6	0.00933518	ADB85102	nucleoside diphosphate kinase B [Jatropha curcas]	5e-51
WMU38889	111.4	0	0	34	0	NP_180988	O-acetyltransferase family protein [Arabidopsis thaliana]	2e-113
WMU30995	111.4	27	19.2	13.6	0.00512318	NP_201118	octicosapeptide/Phox/Bem1p (PB1) domain-containing protein [Arabidopsis thaliana]	1e-21
WMU47959	39.8	0	0	0	0.00934984	NP_001043744	Os01g0653800 [Oryza sativa Japonica Group]	6e-46
WMU16578	111.4	20.3	0	54.5	0.000161789	NP_001044809	Os01g0849500 [Oryza sativa Japonica Group]	9e-08
WMU33036	87.5	0	12.8	6.8	0.000438116	NP_001044978	Os01g0878000 [Oryza sativa Japonica Group]	3e-23
WMU04765	47.7	0	0	0	0.00307467	NP_001046910	Os02g0504100 [Oryza sativa Japonica Group]	4e-18
WMU38493	111.4	20.3	12.8	6.8	0.000647388	NP_001049653	Os03g0265900 [Oryza sativa Japonica Group]	1e-14
WMU30096	71.6	6.8	0	20.4	0.00364399	NP_001051395	Os03g0769400 [Oryza sativa Japonica Group]	2e-14
WMU38945	103.4	40.5	32	6.8	0.00994063	NP_001052936	Os04g0450100 [Oryza sativa Japonica Group]	7e-36
WMU10049	47.7	0	0	0	0.00307467	NP_001053277	Os04g0509200 [Oryza sativa Japonica Group]	3e-12
WMU36802	103.4	6.8	0	6.8	1.67517e-05	NP_001054065	Os04g0645500 [Oryza sativa Japonica Group]	4e-15
WMU13317	39.8	0	0	0	0.00934984	NP_001054495	Os05g0121000 [Oryza sativa Japonica Group]	1e-28
WMU39743	151.1	20.3	38.4	61.3	0.00267662	NP_001057777	Os06g0530200 [Oryza sativa Japonica Group]	2e-06
WMU04906	47.7	0	0	0	0.00307467	NP_001058206	Os06g0647400 [Oryza sativa Japonica Group]	6e-53
WMU37204	87.5	13.5	6.4	13.6	0.00590924	NP_001058409	Os06g0687700 [Oryza sativa Japonica Group]	5e-40
WMU39678	182.9	20.3	12.8	13.6	0	NP_001059970	Os07g0557700 [Oryza sativa Japonica Group]	1e-51
WMU17256	71.6	0	0	6.8	0.000349518	NP_001059970	Os07g0557700 [Oryza sativa Japonica Group]	3e-14
WMU48255	63.6	27	6.4	0	0.00862935	NP_001175777	Os09g0326850 [Oryza sativa Japonica Group]	5e-13
WMU37395	159.1	47.3	19.2	74.9	0.00168835	NP_001063061	Os09g0381600 [Oryza sativa Japonica Group]	4e-20
WMU29271	47.7	0	0	0	0.00307467	NP_001063296	Os09g0443500 [Oryza sativa Japonica Group]	3e-27
WMU33221	39.8	0	0	0	0.00934984	NP_001064990	Os10g0502100 [Oryza sativa Japonica Group]	6e-07
WMU32980	95.4	6.8	25.6	20.4	0.00897092	CAE01784	OSJNBa0039K24.3 [Oryza sativa (japonica cultivar-group)]	1e-79
WMU11817	103.4	6.8	32	0	0.000112606	XP_002324024	oxidoreductase, 2OG-Fe(II) oxygenase family protein [Populus trichocarpa]	4e-29
WMU31779	39.8	0	0	0	0.00934984	ACO35364	palmitoyl protein thioesterase [Elaeis oleifera]	1e-25
WMU38996	175	0	0	0	0	ACF06544	pathogenesis-related protein [Elaeis guineensis]	5e-30
WMU36334	135.2	0	0	0	0	ABK41053	pathogenesis-related protein 1 [Musa acuminata]	8e-28
WMU38880	389.7	6.8	0	6.8	0	ABK41053	pathogenesis-related protein 1 [Musa acuminata]	7e-36
WMU04924	47.7	0	0	0	0.00307467	NP_001147051	pathogenesis-related protein PR-1 [Zea mays]	1e-25
WMU23806	620.4	283.5	211.1	265.6	0	ABD32840	Peptidase C1A, papain; Somatotropin hormone; Peptidase C1, propeptide [Medicago truncatula]	3e-70
WMU17391	111.4	0	12.8	0	0	XP_002864773	peptidoglycan-binding LysM domain-containing protein [Arabidopsis lyrata subsp. lyrata]	2e-17
WMU23612	206.8	54	64	88.5	0.00463529	ACN97181	peroxidase [Populus trichocarpa]	7e-137
WMU31811	47.7	0	0	0	0.00307467	ACI42310	peroxidase 5 [Litchi chinensis]	1e-39
WMU32087	159.1	6.8	12.8	74.9	0	BAG09379	peroxisomal aminotransferase [Glycine max]	1e-16
WMU36750	103.4	6.8	0	13.6	4.65108e-05	BAG09379	peroxisomal aminotransferase [Glycine max]	1e-33
WMU26066	79.5	13.5	0	13.6	0.00226405	BAG09379	peroxisomal aminotransferase [Glycine max]	9e-70
WMU36511	198.8	0	19.2	0	0	AAC12676	phloem filament protein [Cucurbita maxima]	4e-13
WMU38567	175	33.8	38.4	20.4	9.96678e-05	AAC12676	phloem filament protein [Cucurbita maxima]	1e-16
WMU28734	103.4	33.8	32	0	0.00109184	AAK12935	phosphatase-like protein Mtc923 [Medicago truncatula]	9e-66
WMU17292	47.7	0	6.4	0	0.00962993	CAD56881	phosphatidylinositol 3-kinase [Medicago truncatula]	2e-17
WMU38770	63.6	0	6.4	6.8	0.00517199	XP_002886578	phosphatidylinositol-4-phosphate 5-kinase family protein [Arabidopsis lyrata subsp. lyrata]	8e-52
WMU39398	127.3	27	32	20.4	0.0054937	CAC84951	phosphoenolpyruvate carboxylase, isoform 1 [Kalanchoe pinnata]	4e-144
WMU22328	47.7	6.8	0	0	0.00934984	AAF24124	phosphoglucose isomerase precursor [Arabidopsis thaliana]	6e-27
WMU39871	461.3	27	32	149.8	0	XP_002523659	Phospholipase A21 [Ricinus communis]	1e-59
WMU39022	103.4	20.3	6.4	6.8	0.000608134	XP_002526043	Phospholipase A22 [Ricinus communis]	3e-57
WMU38758	222.7	94.5	57.6	74.9	0.00334454	ABS86615	phospholipase D alpha [Cucumis melo var. inodorus]	4e-73
WMU26480	63.6	0	19.2	6.8	0.00956309	ABS86615	phospholipase D alpha [Cucumis melo var. inodorus]	1e-25
WMU34772	63.6	0	0	0	0.000262439	NP_565337	PLA2-ALPHA; phospholipase A2 [Arabidopsis thaliana]	2e-11
WMU36427	39.8	0	0	0	0.00934984	NP_566665	plastocyanin-like domain-containing protein [Arabidopsis thaliana]	1e-10
WMU40822	39.8	0	0	0	0.00934984	NP_199003	POLA3; DNA primase [Arabidopsis thaliana]	2e-48
WMU37060	55.7	0	0	6.8	0.00335587	ABD33344	Pollen Ole e 1 allergen and extensin [Medicago truncatula]	1e-18
WMU32627	87.5	0	0	0	0	NP_001147157	pollen proteins Ole e I family protein [Zea mays]	1e-28
WMU16234	39.8	0	0	0	0.00934984	NP_001147157	pollen proteins Ole e I family protein [Zea mays]	9e-27
WMU20767	39.8	0	0	0	0.00934984	NP_001147157	pollen proteins Ole e I family protein [Zea mays]	2e-11
WMU36887	214.8	0	0	54.5	0	AAK50769	polygalacturonase [Pisum sativum]	1e-71
WMU36451	63.6	6.8	12.8	0	0.00838806	AAB94598	polyphosphoinositide binding protein Ssh1p [Glycine max]	6e-11
WMU38834	95.4	6.8	0	0	0	XP_002301522	predicted protein [Populus trichocarpa]	2e-07
WMU31089	71.6	0	0	0	7.33687e-05	XP_002328632	predicted protein [Populus trichocarpa]	5e-09
WMU29608	63.6	0	0	0	0.000262439	XP_002326895	predicted protein [Populus trichocarpa]	7e-21
WMU22119	71.6	0	19.2	0	0.00076877	XP_002316053	predicted protein [Populus trichocarpa]	9e-06
WMU39110	79.5	6.8	25.6	0	0.00188902	XP_002316700	predicted protein [Populus trichocarpa]	8e-19
WMU04932	47.7	0	0	0	0.00307467	XP_002328508	predicted protein [Populus trichocarpa]	4e-20
WMU08628	47.7	0	0	0	0.00307467	XP_002313500	predicted protein [Populus trichocarpa]	3e-07
WMU35970	55.7	0	6.4	0	0.00350015	XP_002324415	predicted protein [Populus trichocarpa]	7e-06
WMU39819	198.8	40.5	76.8	88.5	0.00439922	XP_002314686	predicted protein [Populus trichocarpa]	7e-75
WMU30208	79.5	6.8	6.4	34	0.00934984	XP_002301538	predicted protein [Populus trichocarpa]	7e-29
WMU37515	39.8	0	0	0	0.00934984	XP_002316889	predicted protein [Populus trichocarpa]	1e-09
WMU47867	39.8	0	0	0	0.00934984	XP_002306140	predicted protein [Populus trichocarpa]	2e-08
WMU23762	1272.6	209.3	262.3	578.8	0	XP_002283200	PREDICTED: hypothetical protein [Vitis vinifera]	3e-23
WMU17368	87.5	0	0	6.8	3.19537e-05	XP_002274086	PREDICTED: hypothetical protein [Vitis vinifera]	9e-22
WMU29649	79.5	0	0	20.4	0.000229261	XP_002285404	PREDICTED: hypothetical protein [Vitis vinifera]	4e-07
WMU07348	55.7	0	0	0	0.000915963	XP_002277269	PREDICTED: hypothetical protein [Vitis vinifera]	1e-14
WMU39077	63.6	0	0	6.8	0.00111933	XP_002279561	PREDICTED: hypothetical protein [Vitis vinifera]	9e-09
WMU36699	214.8	6.8	0	0	0	AAX20042	proline-rich protein [Capsicum annuum]	1e-18
WMU37834	182.9	6.8	6.4	61.3	0	AAF78903	proline-rich protein [Glycine max]	2e-10
WMU23939	1288.5	6.8	19.2	503.9	0	AAF78903	proline-rich protein [Glycine max]	6e-23
WMU34599	222.7	0	0	47.7	0	AAF78903	proline-rich protein [Glycine max]	5e-17
WMU37807	71.6	0	0	20.4	0.000665108	AAF78903	proline-rich protein [Glycine max]	2e-13
WMU23415	63.6	0	0	6.8	0.00111933	AAF78903	proline-rich protein [Glycine max]	1e-17
WMU22063	63.6	0	6.4	0	0.00116565	AAF78903	proline-rich protein [Glycine max]	1e-15
WMU37813	71.6	0	6.4	6.8	0.00186689	AAF78903	proline-rich protein [Glycine max]	2e-13
WMU33569	47.7	0	0	0	0.00307467	AAF78903	proline-rich protein [Glycine max]	4e-12
WMU34328	47.7	0	0	0	0.00307467	AAF78903	proline-rich protein [Glycine max]	2e-08
WMU26971	63.6	6.8	0	6.8	0.00497184	AAF78903	proline-rich protein [Glycine max]	4e-17
WMU35328	39.8	0	0	0	0.00934984	AAF78903	proline-rich protein [Glycine max]	7e-08
WMU39021	95.4	6.8	0	0	0	XP_002864390	protease inhibitor/seed storage/lipid transfer protein family protein [Arabidopsis lyrata subsp. lyrata]	2e-10
WMU38961	135.2	33.8	25.6	27.2	0.00443395	XP_002866593	protease inhibitor/seed storage/lipid transfer protein family protein [Arabidopsis lyrata subsp. lyrata]	7e-31
WMU35398	103.4	13.5	12.8	27.2	0.00576875	NP_566438	protein binding / zinc ion binding [Arabidopsis thaliana]	4e-06
WMU14623	71.6	13.5	0	20.4	0.00710462	XP_002869176	protein binding protein [Arabidopsis lyrata subsp. lyrata]	3e-76
WMU15319	55.7	0	6.4	0	0.00350015	NP_001147869	protein binding protein [Zea mays]	6e-25
WMU32662	151.1	54	0	68.1	1.67517e-05	ACG34585	protein GPR108 precursor [Zea mays]	1e-105
WMU25894	159.1	40.5	6.4	0	0	CAA66948	protein induced upon tuberization [Solanum demissum]	3e-08
WMU40702	39.8	0	0	0	0.00934984	AAP88291	protein kinase [Cucumis sativus]	4e-82
WMU40978	103.4	0	25.6	13.6	0.000283941	ABN07994	Protein kinase [Medicago truncatula]	2e-29
WMU23811	175	40.5	32	34	0.000396766	CAD32500	protein kinase Ck2 regulatory subunit 2 [Nicotiana tabacum]	2e-97
WMU39401	151.1	40.5	32	40.9	0.00578519	NP_178075	protein kinase family protein [Arabidopsis thaliana]	9e-32
WMU32401	47.7	0	0	0	0.00307467	CAB90634	protein phosphatase 2C (PP2C) [Fagus sylvatica]	1e-36
WMU09094	79.5	6.8	12.8	6.8	0.00712667	ADD09584	proteinase inhibitor [Trifolium repens]	2e-57
WMU38860	135.2	20.3	32	6.8	0.000174049	ACG31718	protein-tyrosine phosphatase mitochondrial 1 [Zea mays]	3e-12
WMU30757	159.1	40.5	44.8	47.7	0.0090589	XP_002863113	proton-dependent oligopeptide transport family protein [Arabidopsis lyrata subsp. lyrata]	2e-50
WMU17406	127.3	27	12.8	40.9	0.00259022	CAG28306	proton-exporting ATPase [Cucumis sativus]	1e-91
WMU30374	71.6	0	12.8	0	0.000647388	ACG35337	purple acid phosphatase 1 [Zea mays]	1e-21
WMU32925	87.5	20.3	32	0	0.00307467	NP_567760	pyridoxal phosphate binding [Arabidopsis thaliana]	7e-46
WMU36570	135.2	33.8	64	20.4	0.00757147	NP_201508	RALFL34 (ralf-like 34); signal transducer [Arabidopsis thaliana]	2e-26
WMU21865	127.3	0	0	0	0	AAR00326	rapid alkalinization factor 2 [Solanum chacoense]	2e-27
WMU26479	55.7	0	6.4	0	0.00350015	BAB84323	ras-related protein RAB8-2 [Nicotiana tabacum]	9e-56
WMU31537	47.7	0	0	0	0.00307467	NP_566697	receptor protein kinase-related [Arabidopsis thaliana]	4e-35
WMU37572	63.6	0	25.6	6.8	0.00934984	Q9XHP0	RecName: Full=11S globulin seed storage protein 2; AltName: Full=11S globulin seed storage protein II; AltName: Full=Alpha-globulin; Contains: RecName: Full=11S globulin seed storage protein 2 acidic chain; AltName: Full=11S globulin seed storage protein II acidic chain; Contains: RecName: Full=11S globulin seed storage protein 2 basic chain; AltName: Full=11S globulin seed storage protein II bas…	5e-24
WMU37262	262.5	87.8	64	20.4	0	P17407	RecName: Full=21 kDa protein; AltName: Full=1.2 protein; Flags: Precursor	1e-39
WMU04896	127.3	13.5	44.8	54.5	0.00836913	P54778	RecName: Full=26S protease regulatory subunit 6B homolog	1e-76
WMU39874	230.7	108	25.6	40.9	0	Q8GTE3	RecName: Full=40S ribosomal protein S3a	2e-116
WMU09267	63.6	27	0	6.8	0.00821335	P40590	RecName: Full=60S ribosomal protein L34	2e-45
WMU32461	47.7	0	0	0	0.00307467	P52866	RecName: Full=60S ribosomal protein L36	8e-17
WMU16371	71.6	33.8	0	13.6	0.00686582	Q9XHE4	RecName: Full=60S ribosomal protein L37a	5e-18
WMU34960	596.5	263.3	179.1	251.9	0	Q6UNT2	RecName: Full=60S ribosomal protein L5	7e-78
WMU23471	55.7	13.5	0	0	0.00460657	Q6UNT2	RecName: Full=60S ribosomal protein L5	4e-49
WMU37266	71.6	0	0	0	7.33687e-05	P29766	RecName: Full=60S ribosomal protein L8; AltName: Full=L2; AltName: Full=Ribosomal protein TL2	6e-31
WMU32811	39.8	0	0	0	0.00934984	Q42669	RecName: Full=Aconitate hydratase; Short=Aconitase; AltName: Full=Citrate hydro-lyase	2e-36
WMU38450	63.6	0	0	0	0.000262439	P52412	RecName: Full=Acyl carrier protein 2, chloroplastic; Short=ACP; Flags: Precursor	6e-25
WMU23609	167	67.5	25.6	27.2	0.000481023	P51074	RecName: Full=Annexin-like protein RJ4	1e-38
WMU34945	55.7	0	19.2	0	0.00516697	P51074	RecName: Full=Annexin-like protein RJ4	6e-14
WMU22755	190.9	87.8	32	54.5	0.00111585	Q40089	RecName: Full=ATP synthase subunit delta', mitochondrial; AltName: Full=F-ATPase delta' subunit; Flags: Precursor	2e-37
WMU36563	63.6	0	6.4	13.6	0.00809	P35100	RecName: Full=ATP-dependent Clp protease ATP-binding subunit clpC homolog, chloroplastic; Flags: Precursor	2e-101
WMU39150	413.6	6.8	76.8	61.3	0	O24542	RecName: Full=Auxin-induced protein 22D; AltName: Full=Indole-3-acetic acid-induced protein ARG13	3e-59
WMU33047	111.4	6.8	12.8	27.2	0.000881703	A5JTQ3	RecName: Full=Beta-xylosidase/alpha-L-arabinofuranosidase 2; AltName: Full=Xylan 1,4-beta-xylosidase/Alpha-N-arabinofuranosidase 2; Short=MsXyl2; Includes: RecName: Full=Beta-xylosidase; AltName: Full=1,4-beta-D-xylan xylohydrolase; AltName: Full=Xylan 1,4-beta-xylosidase; Includes: RecName: Full=Alpha-N-arabinofuranosidase; AltName: Full=Alpha-L-arabinofuranosidase; Short=Arabinosidase; Flags: P…	1e-90
WMU39929	1439.7	40.5	12.8	183.9	0	B9G9L9	RecName: Full=BURP domain-containing protein 17; Short=OsBURP17; Flags: Precursor	3e-23
WMU39311	87.5	33.8	0	20.4	0.00246484	P27164	RecName: Full=Calmodulin-related protein	4e-78
WMU17631	47.7	0	0	6.8	0.00934984	O04015	RecName: Full=Delta-1-pyrroline-5-carboxylate synthase; Short=P5CS; Includes: RecName: Full=Glutamate 5-kinase; Short=GK; AltName: Full=Gamma-glutamyl kinase; Includes: RecName: Full=Gamma-glutamyl phosphate reductase; Short=GPR; AltName: Full=Glutamate-5-semialdehyde dehydrogenase; AltName: Full=Glutamyl-gamma-semialdehyde dehydrogenase	6e-66
WMU29605	47.7	0	0	0	0.00307467	Q4VZP3	RecName: Full=DNA-directed RNA polymerase subunit beta''; AltName: Full=PEP; AltName: Full=Plastid-encoded RNA polymerase subunit beta''; Short=RNA polymerase subunit beta''	8e-24
WMU38201	540.9	94.5	19.2	258.8	0	Q02921	RecName: Full=Early nodulin-93; Short=N-93	3e-20
WMU39496	357.9	114.8	51.2	108.9	0	O49169	RecName: Full=Elongation factor 1-alpha; Short=EF-1-alpha	3e-185
WMU29393	63.6	6.8	0	27.2	0.008179	P35016	RecName: Full=Endoplasmin homolog; AltName: Full=Glucose-regulated protein 94 homolog; Short=GRP-94 homolog; Flags: Precursor	1e-35
WMU23321	95.4	0	19.2	20.4	0.00089867	Q9LEJ0	RecName: Full=Enolase 1; AltName: Full=2-phosphoglycerate dehydratase 1; AltName: Full=2-phospho-D-glycerate hydro-lyase 1; AltName: Allergen=Hev b 9	8e-135
WMU36973	71.6	0	0	0	7.33687e-05	P41381	RecName: Full=Eukaryotic initiation factor 4A-8; Short=eIF-4A-8; AltName: Full=ATP-dependent RNA helicase eIF4A-8	2e-53
WMU34815	47.7	0	6.4	0	0.00962993	Q07511	RecName: Full=Formate dehydrogenase, mitochondrial; AltName: Full=NAD-dependent formate dehydrogenase; Short=FDH; Flags: Precursor	2e-36
WMU35585	262.5	47.3	19.2	68.1	0	P32292	RecName: Full=Indole-3-acetic acid-induced protein ARG2	1e-07
WMU25745	47.7	6.8	0	0	0.00934984	P32292	RecName: Full=Indole-3-acetic acid-induced protein ARG2	5e-06
WMU40676	39.8	0	0	0	0.00934984	P52581	RecName: Full=Isoflavone reductase homolog	5e-21
WMU39501	254.5	87.8	57.6	81.7	0.000317123	P17783	RecName: Full=Malate dehydrogenase, mitochondrial; Flags: Precursor	9e-62
WMU30120	39.8	0	0	0	0.00934984	Q0IQJ7	RecName: Full=Mannan endo-1,4-beta-mannosidase 8; AltName: Full=Beta-mannanase 8; AltName: Full=Endo-beta-1,4-mannanase 8; AltName: Full=OsMAN8	5e-23
WMU33568	39.8	0	0	0	0.00934984	Q9M7N6	RecName: Full=MFP1 attachment factor 1	1e-17
WMU39396	87.5	13.5	25.6	0	0.00177817	Q42711	RecName: Full=Monodehydroascorbate reductase, seedling isozyme; Short=MDAR seedling; AltName: Full=Ascorbate free radical reductase seedling; Short=AFR reductase seedling	4e-67
WMU30217	63.6	6.8	0	20.4	0.00865394	P82353	RecName: Full=Non-specific lipid-transfer protein 2; Short=LTP 2	3e-21
WMU39500	190.9	13.5	6.4	0	0	B9F166	RecName: Full=Probable cytokinin riboside 5'-monophosphate phosphoribohydrolase LOGL2; AltName: Full=Protein LONELY GUY-like 2	1e-70
WMU32825	127.3	0	0	13.6	0	Q43681	RecName: Full=Probable non-specific lipid-transfer protein AKCS9; Short=LTP; Flags: Precursor	1e-11
WMU23852	262.5	20.3	6.4	20.4	0	Q5FX67	RecName: Full=Profilin; AltName: Full=Pollen allergen Cuc m 2; AltName: Allergen=Cuc m 2	2e-15
WMU39868	294.3	6.8	0	0	0	Q00465	RecName: Full=Ribosome-inactivating protein luffin-alpha; AltName: Full=rRNA N-glycosidase; Flags: Precursor	1e-50
WMU22690	230.7	81	64	34	8.62831e-05	A9PEK8	RecName: Full=S-adenosylmethionine synthase 3; Short=AdoMet synthase 3; AltName: Full=Methionine adenosyltransferase 3; Short=MAT 3	1e-55
WMU36950	63.6	0	6.4	0	0.00116565	Q9LDQ7	RecName: Full=S-adenosylmethionine synthase; Short=AdoMet synthase; AltName: Full=Methionine adenosyltransferase; Short=MAT	7e-39
WMU05062	95.4	0	0	0	0	Q948Z4	RecName: Full=Snakin-1; Flags: Precursor	3e-14
WMU39231	357.9	6.8	96	6.8	0	Q93X17	RecName: Full=Snakin-2; Flags: Precursor	4e-14
WMU27504	87.5	40.5	6.4	0	0.000540422	Q9M5I8	RecName: Full=Translationally-controlled tumor protein homolog; Short=TCTP	9e-20
WMU39557	334.1	60.8	64	47.7	0	P33629	RecName: Full=Tubulin alpha chain	2e-50
WMU21972	182.9	0	6.4	13.6	0	P33629	RecName: Full=Tubulin alpha chain	1e-13
WMU22458	103.4	0	12.8	20.4	0.000198062	P33629	RecName: Full=Tubulin alpha chain	2e-48
WMU09597	55.7	6.8	0	0	0.00336277	O22347	RecName: Full=Tubulin alpha-1 chain; AltName: Full=Alpha-1-tubulin	6e-114
WMU36010	413.6	47.3	57.6	47.7	0	P37392	RecName: Full=Tubulin beta-1 chain; AltName: Full=Beta-1-tubulin	2e-112
WMU38876	143.2	13.5	57.6	13.6	0.000161789	P46264	RecName: Full=Tubulin beta-2 chain; AltName: Full=Beta-2-tubulin	2e-54
WMU28669	63.6	6.8	0	13.6	0.0077923	Q96558	RecName: Full=UDP-glucose 6-dehydrogenase; Short=UDP-Glc dehydrogenase; Short=UDP-GlcDH; Short=UDPGDH	5e-24
WMU37720	159.1	13.5	32	34	0.000125051	P68161	RecName: Full=V-type proton ATPase 16 kDa proteolipid subunit; Short=V-ATPase 16 kDa proteolipid subunit; AltName: Full=Vacuolar proton pump 16 kDa proteolipid subunit	3e-32
WMU16745	111.4	6.8	25.6	13.6	0.000973014	XP_002880011	ribose-phosphate pyrophosphokinase 4 [Arabidopsis lyrata subsp. lyrata]	8e-80
WMU36895	119.3	6.8	19.2	34	0.000915963	ACF06610	ribosomal protein L15 [Elaeis guineensis]	2e-55
WMU31965	39.8	0	0	0	0.00934984	AAD13388	ribosomal protein L27a [Petunia x hybrida]	4e-39
WMU39611	286.3	101.3	96	108.9	0.00158108	AAK43709	ribosomal protein L32 [Mercurialis annua]	1e-57
WMU04720	453.4	195.8	70.4	108.9	0	ACH63218	ribosomal protein L36 [Rheum australe]	4e-39
WMU21705	47.7	0	0	6.8	0.00934984	ACH63218	ribosomal protein L36 [Rheum australe]	2e-25
WMU34765	55.7	0	25.6	0	0.00439922	ACV50438	ribosomal protein L37 [Jatropha curcas]	1e-21
WMU37970	95.4	0	6.4	0	0	ABB87120	ribosomal protein L3-like [Solanum tuberosum]	9e-13
WMU17029	55.7	0	6.4	0	0.00350015	ACF06620	ribosomal protein S14 [Elaeis guineensis]	3e-26
WMU35593	151.1	20.3	44.8	13.6	0.000174049	ABD32492	Ribosomal protein S28e [Medicago truncatula]	6e-19
WMU27188	111.4	40.5	6.4	13.6	0.00105495	ABD32492	Ribosomal protein S28e [Medicago truncatula]	1e-08
WMU25874	79.5	33.8	6.4	6.8	0.00934984	ABD32492	Ribosomal protein S28e [Medicago truncatula]	1e-13
WMU39242	55.7	0	6.4	0	0.00350015	ABA40470	ribosomal protein S6-like protein [Solanum tuberosum]	1e-15
WMU13419	39.8	0	0	0	0.00934984	ACI42847	RING finger protein [Glycine max]	5e-07
WMU37342	143.2	40.5	19.2	20.4	0.00073471	EFA75946	RING zinc finger-containing protein [Polysphondylium pallidum PN500]	5e-69
WMU29890	87.5	6.8	0	34	0.000589037	CAI30139	RING-finger domain protein [Zinnia elegans]	9e-51
WMU39741	87.5	33.8	6.4	6.8	0.00455233	XP_002867645	RNA-binding protein cp31 [Arabidopsis lyrata subsp. lyrata]	1e-17
WMU08265	87.5	20.3	12.8	0	0.00140035	XP_002888592	rubber elongation factor family protein [Arabidopsis lyrata subsp. lyrata]	2e-24
WMU23882	318.2	128.3	70.4	95.3	1.67517e-05	NP_194751	RUXF (SMALL NUCLEAR RIBONUCLEOPROTEIN F) [Arabidopsis thaliana]	1e-33
WMU38986	55.7	6.8	0	0	0.00336277	AAQ20089	S1 self-incompatibility locus-linked pollen G211 protein [Petunia integrifolia subsp. inflata]	9e-20
WMU30722	127.3	6.8	19.2	6.8	3.19537e-05	ACD92982	S-adenosylmethionine synthetase [Panax ginseng]	2e-29
WMU23555	668.1	128.3	25.6	27.2	0	XP_002320949	s-adenosylmethionine synthetase 4 [Populus trichocarpa]	2e-90
WMU25875	87.5	0	0	0	0	NP_567231	SAG21 (SENESCENCE-ASSOCIATED GENE 21) [Arabidopsis thaliana]	7e-06
WMU31548	230.7	60.8	64	54.5	0.000283941	XP_002304244	SAUR family protein [Populus trichocarpa]	8e-26
WMU23907	564.7	74.3	89.6	40.9	0	NP_196443	scpl35 (serine carboxypeptidase-like 35); serine-type carboxypeptidase [Arabidopsis thaliana]	1e-129
WMU31683	79.5	0	0	0	1.67517e-05	NP_196443	scpl35 (serine carboxypeptidase-like 35); serine-type carboxypeptidase [Arabidopsis thaliana]	8e-27
WMU34867	63.6	0	0	13.6	0.00168002	NP_196443	scpl35 (serine carboxypeptidase-like 35); serine-type carboxypeptidase [Arabidopsis thaliana]	2e-14
WMU23414	55.7	0	12.8	0	0.00503557	NP_196443	scpl35 (serine carboxypeptidase-like 35); serine-type carboxypeptidase [Arabidopsis thaliana]	2e-57
WMU23799	39.8	0	0	0	0.00934984	NP_177485	sec34-like family protein [Arabidopsis thaliana]	4e-26
WMU32697	63.6	0	0	0	0.000262439	AAB82329	seed nucellus-specific protein [Citrullus lanatus]	2e-50
WMU30243	55.7	0	0	0	0.000915963	AAB82329	seed nucellus-specific protein [Citrullus lanatus]	5e-64
WMU38202	1034	108	128	95.3	0	CAA79164	seed-specific low molecular weight sulfur-rich protein [Glycine max]	2e-09
WMU38832	119.3	20.3	44.8	13.6	0.00413668	ACH87168	senescence-related protein [Camellia sinensis]	7e-36
WMU37603	79.5	6.8	6.4	0	0.000638444	ABO61376	serine hydroxymethyltransferase [Populus tremuloides]	2e-38
WMU32903	71.6	20.3	12.8	0	0.00786155	ABC75374	SGS; HSP20-like chaperone [Medicago truncatula]	2e-10
WMU31566	103.4	6.8	0	0	0	AAG25897	silverleaf whitefly-induced protein 3 [Cucurbita pepo]	2e-36
WMU31739	135.2	6.8	0	13.6	0	AAG25897	silverleaf whitefly-induced protein 3 [Cucurbita pepo]	7e-23
WMU17253	55.7	0	0	0	0.000915963	AAG25897	silverleaf whitefly-induced protein 3 [Cucurbita pepo]	3e-28
WMU31519	55.7	0	0	0	0.000915963	AAG25897	silverleaf whitefly-induced protein 3 [Cucurbita pepo]	1e-26
WMU31982	55.7	0	0	0	0.000915963	AAG25897	silverleaf whitefly-induced protein 3 [Cucurbita pepo]	3e-24
WMU08103	47.7	0	0	0	0.00307467	AAG25897	silverleaf whitefly-induced protein 3 [Cucurbita pepo]	2e-25
WMU15225	39.8	0	0	0	0.00934984	AAG25897	silverleaf whitefly-induced protein 3 [Cucurbita pepo]	5e-20
WMU38817	95.4	47.3	0	40.9	0.00195284	XP_002526042	smg-7, putative [Ricinus communis]	9e-15
WMU25676	342	6.8	6.4	95.3	0	ABQ42622	snakin-1 [Solanum chacoense]	2e-12
WMU47143	55.7	0	0	13.6	0.00455079	NP_563834	SNF4 (HOMOLOG OF YEAST SUCROSE NONFERMENTING 4); protein kinase activator [Arabidopsis thaliana]	1e-25
WMU48020	39.8	0	0	0	0.00934984	AAO88965	sorbitol transporter [Malus x domestica]	2e-21
WMU28596	63.6	0	0	0	0.000262439	XP_002316342	stress-induced hydrophobic peptide [Populus trichocarpa]	2e-18
WMU17336	71.6	6.8	12.8	0	0.00334454	ACG49166	structural constituent of ribosome [Zea mays]	1e-33
WMU36631	87.5	13.5	0	0	6.08134e-05	NP_565330	subtilase family protein [Arabidopsis thaliana]	8e-82
WMU30001	63.6	6.8	0	13.6	0.0077923	NP_198534	SUS5; UDP-glycosyltransferase/ sucrose synthase [Arabidopsis thaliana]	7e-73
WMU37801	159.1	33.8	25.6	74.9	0.00174084	ACN50185	syntaxin-71 [Annona cherimola]	1e-48
WMU32994	103.4	27	0	34	0.000695622	NP_194534	TET7 (TETRASPANIN7) [Arabidopsis thaliana]	2e-43
WMU10125	47.7	0	0	0	0.00307467	NP_190782	tetratricopeptide repeat (TPR)-containing protein [Arabidopsis thaliana]	4e-15
WMU35344	87.5	40.5	6.4	6.8	0.00404836	AAO91861	TGB12K interacting protein 2 [Nicotiana tabacum]	1e-23
WMU32739	39.8	0	0	0	0.00934984	AAR25423	thaumatin-like protein precursor [Cucumis melo]	4e-32
WMU32417	39.8	0	0	0	0.00934984	ABD32222	Thioredoxin fold [Medicago truncatula]	4e-12
WMU05175	39.8	0	0	0	0.00934984	ACZ37071	thioredoxin h7 [Medicago truncatula]	2e-08
WMU26984	55.7	20.3	0	0	0.00455079	AAB68605	thymidine diphospho-glucose 4-6-dehydratase homolog [Prunus armeniaca]	8e-73
WMU09018	39.8	0	0	0	0.00934984	NP_564593	TIFY2A; sequence-specific DNA binding / transcription factor/ zinc ion binding [Arabidopsis thaliana]	3e-19
WMU23560	453.4	60.8	19.2	34	0	NP_189283	TIP2 (TONOPLAST INTRINSIC PROTEIN 2); water channel [Arabidopsis thaliana]	5e-25
WMU23764	795.4	114.8	121.6	88.5	0	gi|300793604|tpg|DAA33868.1|	TPA: TPA_inf: aquaporin TIP1;5 [Gossypium hirsutum]	7e-94
WMU38946	55.7	0	12.8	0	0.00503557	XP_002892277	TraB family protein [Arabidopsis lyrata subsp. lyrata]	6e-56
WMU36985	63.6	13.5	0	6.8	0.00782763	ACG45824	trafficking protein particle complex subunit 4 [Zea mays]	1e-32
WMU29838	55.7	6.8	0	0	0.00336277	BAG15872	transcription factor [Bruguiera gymnorhiza]	1e-38
WMU39023	159.1	20.3	12.8	47.7	4.65108e-05	ADG57938	transcription factor [Lycoris longituba]	8e-23
WMU38680	238.6	94.5	38.4	115.8	0.000294811	XP_002518574	transcription regulator, putative [Ricinus communis]	1e-15
WMU37392	95.4	6.8	6.4	0	6.08134e-05	XP_002874481	transducin family protein [Arabidopsis lyrata subsp. lyrata]	2e-37
WMU13554	47.7	6.8	0	0	0.00934984	BAB62078	transketolase [Polygonum tinctorium]	6e-30
WMU39562	119.3	33.8	32	0	0.000209822	NP_001151523	transmembrane 9 superfamily protein member 4 [Zea mays]	5e-61
WMU38760	103.4	27	12.8	20.4	0.00995683	NP_565138	transporter-related [Arabidopsis thaliana]	7e-25
WMU36718	159.1	27	6.4	40.9	1.67517e-05	AAR29056	triacylglycerol/steryl ester lipase-like protein [Medicago truncatula]	2e-43
WMU39933	1272.6	13.5	6.4	149.8	0	ACM90158	trypsin-alpha amylase inhibitor [Jatropha curcas]	2e-14
WMU36452	310.2	33.8	70.4	61.3	0	AAX86047	tubulin A [Glycine max]	3e-88
WMU34993	572.7	121.5	191.9	27.2	0	NP_001105458	tubulin beta-5 chain [Zea mays]	7e-83
WMU28011	103.4	27	32	0	0.000889938	BAD26571	type-2 metallothionein [Citrullus lanatus]	2e-09
WMU10353	47.7	6.8	0	0	0.00934984	AAA64427	ubiquitin conjugating enzyme [Pisum sativum]	3e-18
WMU39745	167	74.3	57.6	27.2	0.00501416	AAK62819	ubiquitin conjugating enzyme 2 [Solanum lycopersicum]	6e-42
WMU22654	190.9	27	51.2	54.5	0.000306006	AAA34064	ubiquitin fusion protein [Nicotiana sylvestris]	2e-43
WMU30768	47.7	0	6.4	0	0.00962993	XP_002866243	ubiquitin-specific protease 23 [Arabidopsis lyrata subsp. lyrata]	4e-29
WMU17516	39.8	0	0	0	0.00934984	XP_002877705	U-box domain-containing protein [Arabidopsis lyrata subsp. lyrata]	2e-23
WMU36768	182.9	67.5	32	40.9	0.000806469	ABP04019	UDP-glucose dehydrogenase [Eucalyptus grandis]	9e-197
WMU39620	103.4	33.8	12.8	6.8	0.00248805	XP_002876209	UDP-glucuronic acid decarboxylase 1 [Arabidopsis lyrata subsp. lyrata]	7e-26
WMU43738	39.8	0	0	0	0.00934984	ACU16552	unknown [Glycine max]	6e-06
WMU35150	182.9	40.5	76.8	40.9	0.00222093	ABK93056	unknown [Populus trichocarpa]	6e-39
WMU04871	47.7	0	0	0	0.00307467	ABK95654	unknown [Populus trichocarpa]	4e-70
WMU38497	71.6	20.3	0	13.6	0.00714209	ABK94269	unknown [Populus trichocarpa]	8e-40
WMU28275	63.6	0	0	20.4	0.00177817	NP_001119192	unknown protein [Arabidopsis thaliana]	2e-09
WMU23429	119.3	20.3	12.8	34	0.00283941	CBI33939	unnamed protein product [Vitis vinifera]	6e-10
WMU29070	71.6	0	6.4	27.2	0.00375654	NP_195908	UPL4; ubiquitin-protein ligase [Arabidopsis thaliana]	1e-11
WMU34833	63.6	0	25.6	6.8	0.00934984	NP_178286	VIT1 (vacuolar iron transporter 1); iron ion transmembrane transporter [Arabidopsis thaliana]	6e-36
WMU17222	95.4	20.3	12.8	6.8	0.00390815	BAD53491	WD-40 repeat protein-like [Oryza sativa Japonica Group]	1e-27
WMU23650	222.7	60.8	51.2	47.7	0.000161789	ACG28490	WD-repeat domain phosphoinositide-interacting protein 3 [Zea mays]	7e-51
WMU29598	39.8	0	0	0	0.00934984	ABU49725	WRKY transcription factor 6 [Solanum tuberosum]	9e-23
WMU39674	87.5	27	6.4	6.8	0.00455233	CAJ65921	xylan 1,4-beta-xylosidase [Populus alba x Populus tremula]	4e-43
WMU14818	55.7	0	0	0	0.000915963	ABI94061	xyloglucan endotransglucosylase/hydrolase 1 [Cucumis melo]	4e-45
WMU40674	71.6	0	0	0	7.33687e-05	ACD03218	xyloglucan endotransglucosylase/hydrolase 8 [Actinidia deliciosa]	8e-80
WMU17553	39.8	0	0	0	0.00934984	BAC20723	xylulose kinase-like protein [Oryza sativa Japonica Group]	2e-07
WMU39232	1248.8	499.5	511.8	367.7	0
WMU39897	715.9	189	102.4	265.6	0
WMU18554	548.8	47.3	51.2	177	0
WMU36984	532.9	40.5	230.3	102.1	0
WMU39551	270.4	81	134.4	13.6	0
WMU38679	254.5	13.5	12.8	40.9	0
WMU38465	135.2	6.8	6.4	20.4	0
WMU39537	143.2	6.8	32	6.8	0
WMU16602	95.4	0	0	0	0
WMU17294	151.1	0	25.6	6.8	0
WMU17669	111.4	0	0	0	0
WMU22932	127.3	6.8	0	20.4	0
WMU25725	143.2	0	0	20.4	0
WMU36328	143.2	13.5	0	20.4	0
WMU37370	119.3	20.3	0	0	0
WMU37394	167	0	0	61.3	0
WMU37612	135.2	47.3	0	13.6	0
WMU39151	580.6	13.5	0	47.7	0
WMU39209	182.9	6.8	51.2	61.3	1.67517e-05
WMU18429	79.5	0	0	0	1.67517e-05
WMU23810	143.2	40.5	0	34	1.67517e-05
WMU30442	79.5	0	0	0	1.67517e-05
WMU31953	103.4	0	0	34	1.67517e-05
WMU36384	79.5	0	0	0	1.67517e-05
WMU25876	175	81	19.2	20.4	3.19537e-05
WMU31445	87.5	13.5	0	0	6.08134e-05
WMU06498	71.6	0	0	0	7.33687e-05
WMU31273	71.6	0	0	0	7.33687e-05
WMU41611	71.6	0	0	0	7.33687e-05
WMU22716	151.1	40.5	12.8	20.4	0.000112606
WMU17675	95.4	27	0	6.8	0.000240578
WMU22174	63.6	0	0	0	0.000262439
WMU22727	63.6	0	0	0	0.000262439
WMU24502	63.6	0	0	0	0.000262439
WMU28434	63.6	0	0	0	0.000262439
WMU23202	95.4	13.5	0	13.6	0.000317123
WMU17549	71.6	0	0	6.8	0.000349518
WMU37432	71.6	6.8	0	0	0.000360313
WMU38670	87.5	6.8	0	13.6	0.000396766
WMU22658	71.6	0	0	20.4	0.000665108
WMU37380	87.5	0	32	6.8	0.000743524
WMU04757	55.7	0	0	0	0.000915963
WMU22889	55.7	0	0	0	0.000915963
WMU30324	55.7	0	0	0	0.000915963
WMU31121	55.7	0	0	0	0.000915963
WMU40625	55.7	0	0	0	0.000915963
WMU30261	63.6	6.8	0	0	0.00111933
WMU32532	63.6	6.8	0	0	0.00111933
WMU34859	111.4	13.5	32	6.8	0.00119911
WMU31036	95.4	33.8	0	27.2	0.0015352
WMU16446	79.5	0	6.4	20.4	0.00153872
WMU30432	63.6	27	0	0	0.00158953
WMU28319	63.6	0	0	13.6	0.00168002
WMU32317	63.6	13.5	0	0	0.00170407
WMU35156	71.6	0	6.4	6.8	0.00186689
WMU37912	71.6	0	6.4	6.8	0.00186689
WMU36826	79.5	0	25.6	6.8	0.00188198
WMU25913	175	40.5	51.2	40.9	0.00235161
WMU07817	47.7	0	0	0	0.00307467
WMU13728	47.7	0	0	0	0.00307467
WMU14264	47.7	0	0	0	0.00307467
WMU16600	47.7	0	0	0	0.00307467
WMU16659	71.6	6.8	0	13.6	0.00307467
WMU26745	47.7	0	0	0	0.00307467
WMU26888	47.7	0	0	0	0.00307467
WMU29940	47.7	0	0	0	0.00307467
WMU30103	71.6	6.8	0	13.6	0.00307467
WMU31616	47.7	0	0	0	0.00307467
WMU32926	47.7	0	0	0	0.00307467
WMU37311	47.7	0	0	0	0.00307467
WMU37314	71.6	13.5	0	6.8	0.00307467
WMU05731	71.6	0	6.4	34	0.00326151
WMU36812	71.6	6.8	12.8	0	0.00334454
WMU37184	55.7	0	0	6.8	0.00335587
WMU37483	55.7	0	0	6.8	0.00335587
WMU09134	55.7	6.8	0	0	0.00336277
WMU14443	55.7	6.8	0	0	0.00336277
WMU22286	55.7	6.8	0	0	0.00336277
WMU30400	55.7	6.8	0	0	0.00336277
WMU28649	71.6	27	6.4	0	0.00386642
WMU20848	55.7	0	0	13.6	0.00455079
WMU37729	55.7	0	0	13.6	0.00455079
WMU21815	55.7	0	12.8	0	0.00503557
WMU23002	55.7	0	12.8	0	0.00503557
WMU29906	55.7	0	12.8	0	0.00503557
WMU31308	55.7	0	12.8	0	0.00503557
WMU23086	71.6	13.5	0	13.6	0.00562015
WMU36939	71.6	13.5	0	13.6	0.00562015
WMU38909	79.5	6.8	6.4	13.6	0.00680978
WMU35476	103.4	13.5	12.8	40.9	0.00682188
WMU22647	63.6	6.8	0	13.6	0.0077923
WMU30404	79.5	6.8	6.4	34	0.00934984
WMU04739	39.8	0	0	0	0.00934984
WMU04816	39.8	0	0	0	0.00934984
WMU04953	39.8	0	0	0	0.00934984
WMU05017	39.8	0	0	0	0.00934984
WMU05073	47.7	6.8	0	0	0.00934984
WMU05248	39.8	0	0	0	0.00934984
WMU05769	39.8	0	0	0	0.00934984
WMU08559	39.8	0	0	0	0.00934984
WMU09157	39.8	0	0	0	0.00934984
WMU09714	39.8	0	0	0	0.00934984
WMU09915	39.8	0	0	0	0.00934984
WMU16682	39.8	0	0	0	0.00934984
WMU16959	39.8	0	0	0	0.00934984
WMU17034	39.8	0	0	0	0.00934984
WMU17041	39.8	0	0	0	0.00934984
WMU17081	39.8	0	0	0	0.00934984
WMU17656	47.7	6.8	0	0	0.00934984
WMU18517	39.8	0	0	0	0.00934984
WMU18662	39.8	0	0	0	0.00934984
WMU25604	39.8	0	0	0	0.00934984
WMU28334	39.8	0	0	0	0.00934984
WMU28859	39.8	0	0	0	0.00934984
WMU29590	39.8	0	0	0	0.00934984
WMU29895	39.8	0	0	0	0.00934984
WMU31516	39.8	0	0	0	0.00934984
WMU31643	47.7	6.8	0	0	0.00934984
WMU31934	39.8	0	0	0	0.00934984
WMU31956	47.7	6.8	0	0	0.00934984
WMU31980	39.8	0	0	0	0.00934984
WMU33070	39.8	0	0	0	0.00934984
WMU33366	39.8	0	0	0	0.00934984
WMU33466	39.8	0	0	0	0.00934984
WMU33533	39.8	0	0	0	0.00934984
WMU34533	39.8	0	0	0	0.00934984
WMU35648	39.8	0	0	0	0.00934984
WMU36619	39.8	0	0	0	0.00934984
WMU41444	39.8	0	0	0	0.00934984
WMU41461	39.8	0	0	0	0.00934984
WMU41633	39.8	0	0	0	0.00934984
WMU47136	39.8	0	0	0	0.00934984
WMU47423	39.8	0	0	0	0.00934984
WMU47996	39.8	0	0	0	0.00934984
WMU04913	47.7	0	6.4	0	0.00962993
WMU17477	47.7	0	6.4	0	0.00962993
WMU37279	47.7	0	6.4	0	0.00962993
WMU37399	47.7	0	6.4	0	0.00962993
WMU42477	47.7	0	6.4	0	0.00962993
WMU38918	79.5	6.8	38.4	6.8	0.00982434
genes that are highly expressed in pink flesh fruit (18 DAP)
WMU04723	310.2	634.5	313.5	183.9	0	ABG89856	cystatin [Amaranthus hypochondriacus]	2e-62
WMU39697	143.2	405	108.8	143	0	NP_849375	four F5 protein-related / 4F5 protein-related [Arabidopsis thaliana]	2e-07
WMU38534	87.5	384.8	102.4	143	0	BAH47556	cystatin [Spinacia oleracea]	2e-27
WMU13968	167	411.8	83.2	197.5	0	CAA06199	rudimentary enhancer [Glycine max]	6e-45
WMU37219	127.3	351	70.4	68.1	0	ABP81863	LATE BLOOMER 1 [Pisum sativum]	1e-20
WMU39452	143.2	749.3	313.5	326.8	0	P00052	RecName: Full=Cytochrome c	4e-40
WMU36000	55.7	263.3	44.8	95.3	0	ACG42477	microsomal glutathione S-transferase 3 [Zea mays]	4e-29
WMU34118	63.6	303.8	51.2	81.7	0	NP_566182	zinc finger (C2H2 type) family protein [Arabidopsis thaliana]	5e-26
WMU39753	135.2	708.8	185.5	108.9	0	ABB53472	GDP-D-mannose-3',5'-epimerase [Malpighia glabra]	3e-212
WMU39487	71.6	465.8	185.5	163.4	0	XP_002316734	predicted protein [Populus trichocarpa]	1e-07
WMU26825	47.7	243	83.2	34	0	NP_195713	histone H3.2 [Arabidopsis thaliana]	4e-52
WMU38516	95.4	459	64	224.7	0	BAH47556	cystatin [Spinacia oleracea]	8e-23
WMU39839	63.6	229.5	32	40.9	0
WMU30630	39.8	290.3	96	61.3	0	NP_199582	C2 domain-containing protein [Arabidopsis thaliana]	3e-31
WMU39790	31.8	243	102.4	40.9	0	ADJ57588	mitochondrial small heat shock protein [Capsicum annuum]	3e-29
WMU39400	39.8	317.3	128	95.3	0
WMU39881	39.8	317.3	96	122.6	0	XP_002890914	molybdenum cofactor sulfurase family protein [Arabidopsis lyrata subsp. lyrata]	8e-111
WMU39495	87.5	735.8	281.5	122.6	0	ABB77426	Skp1-like protein 1 [Petunia integrifolia subsp. inflata]	6e-21
WMU35392	55.7	249.8	57.6	27.2	0	NP_565029	identical protein binding / serine-type endopeptidase [Arabidopsis thaliana]	8e-28
WMU39641	55.7	303.8	76.8	27.2	0	ACL31667	4-coumarate coenzyme A ligase [Paulownia fortunei]	5e-52
WMU36269	15.9	202.5	32	54.5	0	NP_199582	C2 domain-containing protein [Arabidopsis thaliana]	2e-36
WMU21982	71.6	263.3	64	20.4	0	NP_193450	RABB1C (ARABIDOPSIS RAB GTPASE HOMOLOG B1C); GTP binding / GTPase [Arabidopsis thaliana]	3e-85
WMU28093	15.9	216	57.6	88.5	0	BAD26571	type-2 metallothionein [Citrullus lanatus]	1e-09
WMU22271	15.9	263.3	38.4	68.1	0	BAC23050	hyoscyamine 6-beta-hydroxylase-like protein [Solanum tuberosum]	9e-39
WMU25766	8	135	12.8	13.6	0	AAP06757	copper chaperone [Solanum lycopersicum]	4e-08
WMU23823	23.9	519.8	223.9	258.8	0	NP_001058751	Os07g0114300 [Oryza sativa Japonica Group]	1e-15
WMU29244	0	270	89.6	0	0	ACG42083	bile acid sodium symporter [Zea mays]	2e-14
WMU34915	0	148.5	12.8	27.2	0
WMU35000	0	1086.8	185.5	333.7	0
WMU38067	0	249.8	70.4	20.4	0
WMU39133	0	141.8	12.8	47.7	0	XP_002894386	hypothetical protein ARALYDRAFT_337410 [Arabidopsis lyrata subsp. lyrata]	5e-12
WMU39582	0	803.3	313.5	88.5	0
WMU39854	0	654.8	121.6	129.4	0	ADC80920	delta-9 fatty acid desaturase [Vernicia fordii]	4e-27
WMU39764	15.9	216	102.4	68.1	1.67517e-05
WMU34119	15.9	141.8	6.4	34	1.67517e-05
WMU36006	15.9	182.3	64	34	3.19537e-05
WMU36355	15.9	121.5	38.4	0	3.19537e-05	ACX34055	FT-like protein 1 [Platanus x acerifolia]	7e-33
WMU23379	15.9	121.5	12.8	6.8	4.65108e-05	ABN08323	NAD-dependent epimerase/dehydratase [Medicago truncatula]	2e-53
WMU36871	0	114.8	12.8	54.5	6.08134e-05	NP_567155	XSP1 (xylem serine peptidase 1); identical protein binding / serine-type endopeptidase [Arabidopsis thaliana]	1e-55
WMU23627	55.7	249.8	64	95.3	8.62831e-05	NP_172702	DNA binding [Arabidopsis thaliana]	5e-24
WMU36479	8	135	64	13.6	8.62831e-05	NP_181336	chaperone protein dnaJ-related [Arabidopsis thaliana]	1e-46
WMU39552	8	121.5	44.8	6.8	0.000112606	CAA47926	3-ketoacyl-CoA thiolase; acetyl-CoA acyltransferase [Cucumis sativus]	3e-212
WMU36276	0	81	12.8	0	0.000112606	NP_001067592	Os11g0242700 [Oryza sativa Japonica Group]	5e-09
WMU23130	0	87.8	6.4	6.8	0.000125051	P00051	RecName: Full=Cytochrome c	7e-45
WMU38076	47.7	155.3	32	13.6	0.000136854	XP_002882251	zinc finger family protein [Arabidopsis lyrata subsp. lyrata]	3e-19
WMU23499	63.6	155.3	12.8	34	0.000149356	CAI70374	alpha 1,4 fucosyltransferase [Populus alba x Populus tremula]	8e-88
WMU23339	31.8	101.3	0	13.6	0.000149356	NP_179371	ARAC1; GTP binding [Arabidopsis thaliana]	1e-96
WMU34055	0	74.3	6.4	0	0.000149356	ABA42952	RING-H2 finger protein [Citrus trifoliata]	3e-42
WMU34975	15.9	135	12.8	34	0.000161789
WMU05520	0	94.5	19.2	6.8	0.000198062	NP_567352	CNX7; catalytic [Arabidopsis thaliana]	6e-23
WMU38873	0	94.5	44.8	6.8	0.000272961	XP_002893503	zinc finger (B-box type) family protein [Arabidopsis lyrata subsp. lyrata]	2e-21
WMU19728	0	87.8	12.8	6.8	0.000294811	P24397	RecName: Full=Hyoscyamine 6-dioxygenase; AltName: Full=Hyoscyamine 6-beta-hydroxylase	1e-28
WMU39806	31.8	209.3	96	61.3	0.000317123	NP_199286	haloacid dehalogenase-like hydrolase family protein [Arabidopsis thaliana]	9e-52
WMU39026	23.9	155.3	64	20.4	0.000339598	O04683	RecName: Full=Ferredoxin-1, chloroplastic; AltName: Full=Ferredoxin I; Flags: Precursor	2e-40
WMU31081	0	74.3	19.2	0	0.000427443	ABA43903	beta-carotene hydroxylase [Coffea arabica]	6e-37
WMU36793	151.1	378	140.8	183.9	0.000500609	ACA35276	zinc finger RING-type protein [Cucumis sativus]	6e-34
WMU22701	31.8	101.3	6.4	6.8	0.000500609	ABA01133	microtubule-associated protein-related protein [Chlamydomonas incerta]	1e-23
WMU38702	8	108	51.2	6.8	0.000510305	NP_192597	heavy-metal-associated domain-containing protein / copper chaperone (CCH)-related [Arabidopsis thaliana]	2e-12
WMU39140	0	87.8	6.4	27.2	0.000540422
WMU37046	0	101.3	19.2	27.2	0.00057085
WMU38960	15.9	67.5	0	0	0.000578668	NP_196822	ANAC083 (ARABIDOPSIS NAC DOMAIN CONTAINING PROTEIN 83); transcription factor [Arabidopsis thaliana]	6e-30
WMU39602	8	135	38.4	34	0.000589037	CAA47926	3-ketoacyl-CoA thiolase; acetyl-CoA acyltransferase [Cucumis sativus]	3e-51
WMU23661	31.8	209.3	83.2	81.7	0.000618004	ABD42934	ribosomal protein S14 [Juncus effusus]	4e-37
WMU32721	8	81	0	13.6	0.000618004	AAK71314	papain-like cysteine peptidase XBCP3 [Arabidopsis thaliana]	2e-82
WMU33003	0	54	0	0	0.00076877
WMU31915	63.6	175.5	25.6	61.3	0.000824915	NP_176265	CB5LP (CYTOCHROME B5-LIKE PROTEIN); heme binding [Arabidopsis thaliana]	3e-32
WMU23733	8	148.5	70.4	54.5	0.000833844	NP_001058751	Os07g0114300 [Oryza sativa Japonica Group]	4e-26
WMU28982	15.9	135	32	27.2	0.000907914	BAC23050	hyoscyamine 6-beta-hydroxylase-like protein [Solanum tuberosum]	2e-40
WMU32943	31.8	114.8	6.4	27.2	0.00101831	AAM66030	60s ribosomal protein L34 [Arabidopsis thaliana]	4e-17
WMU39235	8	60.8	0	0	0.00104673	XP_002319717	histone ubiquitination proteins group [Populus trichocarpa]	3e-22
WMU22379	87.5	216	76.8	47.7	0.00116565	AAM12880	GTP-binding protein [Helianthus annuus]	1e-25
WMU33367	0	81	19.2	6.8	0.00116565	XP_002872117	oxidoreductase [Arabidopsis lyrata subsp. lyrata]	3e-30
WMU26583	0	60.8	6.4	0	0.00123158	ACA49507	cytosolic superoxide dismutase [Cucumis sativus]	9e-70
WMU30691	0	60.8	6.4	0	0.00123158	NP_001067936	Os11g0496500 [Oryza sativa Japonica Group]	1e-07
WMU23550	15.9	74.3	0	6.8	0.00134765	XP_002532923	Phytol kinase 1, chloroplast precursor, putative [Ricinus communis]	3e-08
WMU27612	0	81	25.6	6.8	0.00144318	NP_195470	LBD39 (LOB DOMAIN-CONTAINING PROTEIN 39) [Arabidopsis thaliana]	4e-15
WMU29270	0	81	25.6	6.8	0.00144318	BAC23050	hyoscyamine 6-beta-hydroxylase-like protein [Solanum tuberosum]	2e-41
WMU26216	15.9	60.8	0	0	0.00149325	O23778	RecName: Full=ADP-ribosylation factor 1	1e-21
WMU16953	0	60.8	0	13.6	0.00191102	NP_197386	unknown protein [Arabidopsis thaliana]	8e-14
WMU39835	47.7	148.5	19.2	54.5	0.00195977	NP_199801	catalytic/ glucosylceramidase [Arabidopsis thaliana]	6e-123
WMU30828	15.9	141.8	64	34	0.0020654	XP_002876869	aspartyl protease family protein [Arabidopsis lyrata subsp. lyrata]	1e-34
WMU22449	8	114.8	51.2	20.4	0.00212007	XP_001961163	GF11136 [Drosophila ananassae]	4e-06
WMU19364	0	47.3	0	0	0.00232063	XP_002314194	actin depolymerizing factor 5 [Populus trichocarpa]	2e-27
WMU23614	0	47.3	0	0	0.00232063	NP_188924	emp24/gp25L/p24 protein-related [Arabidopsis thaliana]	2e-07
WMU28317	0	47.3	0	0	0.00232063	BAC23050	hyoscyamine 6-beta-hydroxylase-like protein [Solanum tuberosum]	9e-20
WMU28326	0	47.3	0	0	0.00232063
WMU30533	0	47.3	0	0	0.00232063	AAQ15287	synptobrevin-related protein [Pyrus pyrifolia]	2e-66
WMU30546	0	47.3	0	0	0.00232063	NP_566529	FAD5 (FATTY ACID DESATURASE 5); 16:0 monogalactosyldiacylglycerol desaturase/ oxidoreductase [Arabidopsis thaliana]	1e-26
WMU22443	0	67.5	6.4	6.8	0.00238635	ACF06508	senescence-associated protein [Elaeis guineensis]	2e-53
WMU22117	39.8	148.5	70.4	20.4	0.00239994	ADB28899	histone H3.3-like protein [Lolium perenne]	4e-48
WMU36255	15.9	81	25.6	0	0.0027425	NP_181336	chaperone protein dnaJ-related [Arabidopsis thaliana]	2e-80
WMU39554	39.8	162	57.6	34	0.00286315	P49045	RecName: Full=Vacuolar-processing enzyme; Short=VPE; Flags: Precursor	3e-115
WMU22567	39.8	101.3	6.4	20.4	0.00313292	ACF06605	60S ribosomal protein L13E [Elaeis guineensis]	7e-44
WMU36191	0	74.3	25.6	6.8	0.00314525	BAC21264	thioredoxin h [Cucurbita maxima]	4e-33
WMU32318	0	54	0	6.8	0.0031539	Q6UNT2	RecName: Full=60S ribosomal protein L5	4e-46
WMU23383	15.9	94.5	19.2	6.8	0.00320215	ABI99469	MFT-like protein [Vitis vinifera]	3e-43
WMU38654	31.8	94.5	12.8	6.8	0.0032807	P26585	RecName: Full=HMG1/2-like protein; AltName: Full=Protein SB11	1e-22
WMU28511	0	54	6.4	0	0.00331257	ADE43669	heat shock protein 17.5 cytosolic class II [Jatropha curcas]	5e-27
WMU34092	31.8	67.5	0	6.8	0.00336277	AAP80941	ADP-ribosylation factor [Gossypium barbadense]	3e-30
WMU16560	23.9	54	0	0	0.00339072	ACG31206	enhancer of rudimentary [Zea mays]	4e-16
WMU20359	47.7	128.3	12.8	47.7	0.00344806	P56331	RecName: Full=Eukaryotic translation initiation factor 1A; Short=eIF-1A; AltName: Full=Eukaryotic translation initiation factor 4C; Short=eIF-4C	1e-26
WMU34000	15.9	54	0	0	0.00360193	Q9XHE4	RecName: Full=60S ribosomal protein L37a	3e-17
WMU17566	63.6	155.3	38.4	34	0.00429542	BAF98297	4-hydroxy-3-methylbut-2-enyl diphosphate reductase [Hevea brasiliensis]	2e-24
WMU17235	55.7	128.3	12.8	54.5	0.00453686	XP_002875350	ubiquitin family protein [Arabidopsis lyrata subsp. lyrata]	4e-21
WMU18749	0	54	12.8	0	0.0051261	AAT84460	cytochrome b5 isoform Cb5-C [Vernicia fordii]	2e-28
WMU38096	0	54	12.8	0	0.0051261	XP_002523820	conserved hypothetical protein [Ricinus communis]	5e-06
WMU17584	8	60.8	6.4	0	0.00520633	ABQ41950	SOUL-like protein [Sonneratia alba]	9e-06
WMU27080	0	54	25.6	0	0.00521847	ABA40465	ribosomal protein S27-like protein [Solanum tuberosum]	4e-19
WMU36362	95.4	195.8	51.2	68.1	0.00547912	CAB46084	fructose-1,6-bisphosphatase [Pisum sativum]	5e-100
WMU36391	15.9	135	51.2	47.7	0.00630442	ACM68442	stress-associated protein 5 [Solanum lycopersicum]	2e-17
WMU41253	15.9	67.5	0	13.6	0.00630442	XP_002332068	hydroxycinnamoyl CoA shikimate/quinate hydroxycinnamoyltransferase [Populus trichocarpa]	4e-61
WMU15002	0	40.5	0	0	0.00654621	NP_186854	KUP3 (K+ UPTAKE TRANSPORTER 3); potassium ion transmembrane transporter [Arabidopsis thaliana]	3e-13
WMU17580	0	40.5	0	0	0.00654621
WMU19449	0	40.5	0	0	0.00654621	XP_002319717	histone ubiquitination proteins group [Populus trichocarpa]	6e-20
WMU20032	0	40.5	0	0	0.00654621
WMU22372	0	40.5	0	0	0.00654621	ADI78873	actin-depolymerizing factor [Hevea brasiliensis]	1e-14
WMU23106	0	40.5	0	0	0.00654621	NP_175266	thioesterase family protein [Arabidopsis thaliana]	8e-34
WMU27319	0	40.5	0	0	0.00654621	O48920	RecName: Full=ADP-ribosylation factor	8e-08
WMU33340	0	40.5	0	0	0.00654621	NP_001105441	GTP-binding protein YPTM2 [Zea mays]	4e-31
WMU33363	0	40.5	0	0	0.00654621	XP_002866180	lactoylglutathione lyase family protein [Arabidopsis lyrata subsp. lyrata]	2e-45
WMU34539	0	40.5	0	0	0.00654621	O48920	RecName: Full=ADP-ribosylation factor	3e-51
WMU42258	0	40.5	0	0	0.00654621
WMU29756	8	108	44.8	27.2	0.00672801	XP_002865957	nodulin MtN3 family protein [Arabidopsis lyrata subsp. lyrata]	6e-51
WMU38047	0	74.3	25.6	13.6	0.00703902	NP_001148175	DNA-directed RNA polymerase II 8.2 kDa polypeptide [Zea mays]	2e-32
WMU12199	8	47.3	0	0	0.00720496	P46290	RecName: Full=60S ribosomal protein L31	8e-08
WMU23535	8	47.3	0	0	0.00720496	XP_002888582	proteasome maturation factor UMP1 family protein [Arabidopsis lyrata subsp. lyrata]	4e-15
WMU33882	8	47.3	0	0	0.00720496	Q2PS27	RecName: Full=Translationally-controlled tumor protein homolog; Short=TCTP; AltName: Full=CmTCTP	9e-50
WMU38091	8	47.3	0	0	0.00720496	AAL27560	abscisic acid response protein [Cucumis melo]	2e-07
WMU38508	8	47.3	0	0	0.00720496	NP_001106234	ras-related protein Rab-2-B [Zea mays]	5e-38
WMU17442	31.8	67.5	0	13.6	0.00720877	ABK94308	unknown [Populus trichocarpa]	4e-22
WMU23603	23.9	94.5	6.4	34	0.00780231	NP_001048570	Os02g0823600 [Oryza sativa Japonica Group]	2e-06
WMU16684	0	47.3	0	6.8	0.0081208	CAA06199	rudimentary enhancer [Glycine max]	2e-30
WMU17275	0	47.3	0	6.8	0.0081208	ADJ57588	mitochondrial small heat shock protein [Capsicum annuum]	6e-42
WMU28820	0	47.3	0	6.8	0.0081208	ABR25610	ubiquitin-like protein 5 [Oryza sativa Indica Group]	4e-12
WMU30561	0	47.3	0	6.8	0.0081208
WMU38869	15.9	81	6.4	13.6	0.00821335	NP_001067254	Os12g0611700 [Oryza sativa Japonica Group]	1e-13
WMU22987	8	60.8	0	13.6	0.00821335	CAA06199	rudimentary enhancer [Glycine max]	4e-45
WMU27968	15.9	128.3	51.2	40.9	0.0083005	BAD26571	type-2 metallothionein [Citrullus lanatus]	2e-24
WMU23157	15.9	121.5	32	47.7	0.00837232	XP_002517371	conserved hypothetical protein [Ricinus communis]	4e-63
WMU04830	0	47.3	6.4	0	0.00837869	XP_002866246	glycerophosphoryl diester phosphodiesterase family protein [Arabidopsis lyrata subsp. lyrata]	9e-40
WMU33282	0	47.3	6.4	0	0.00837869	ACA49511	desiccation-related protein Lb_13-62 [Lindernia brevidens]	8e-48
WMU10737	15.9	47.3	0	0	0.00845334	NP_194776	cinnamoyl-CoA reductase-related [Arabidopsis thaliana]	2e-79
WMU32705	15.9	47.3	0	0	0.00845334	3JRS	Chain A, Crystal Structure Of (+)-Aba-Bound Pyl1	1e-36
WMU32949	15.9	47.3	0	0	0.00845334	NP_001056054	Os05g0517800 [Oryza sativa Japonica Group]	1e-21
WMU38218	8	94.5	19.2	27.2	0.00886194	AAL27560	abscisic acid response protein [Cucumis melo]	2e-07
WMU27107	55.7	155.3	38.4	47.7	0.0088831	NP_565029	identical protein binding / serine-type endopeptidase [Arabidopsis thaliana]	1e-27
WMU27003	39.8	94.5	6.4	27.2	0.00910984	XP_002882251	zinc finger family protein [Arabidopsis lyrata subsp. lyrata]	1e-38
WMU39170	0	60.8	6.4	13.6	0.00934984
WMU23065	23.9	108	51.2	13.6	0.009922	ACG31637	60S ribosomal protein L11-1 [Zea mays]	1e-39
genes that are highly expressed in red flesh fruit (26 DAP)
WMU23862	477.2	486	1010.9	354.1	0	XP_002869300	60S ribosomal protein L39 [Arabidopsis lyrata subsp. lyrata]	4e-22
WMU39176	389.7	357.8	1074.9	422.2	0	NP_181264	ATRPS5B (RIBOSOMAL PROTEIN 5B); structural constituent of ribosome [Arabidopsis thaliana]	1e-96
WMU39469	167	128.3	396.7	129.4	0	AAG38521	cystatin-like protein [Citrus x paradisi]	9e-12
WMU35702	167	195.8	601.4	286	0	BAB90396	ADP-ribosylation factor [Oryza sativa Japonica Group]	7e-55
WMU38071	986.3	1269	3307.8	844.4	0	AAQ76040	ubiquitin extension protein [Cucumis sativus]	1e-69
WMU34552	71.6	81	319.9	108.9	0	O48650	RecName: Full=Protein translation factor SUI1 homolog	7e-31
WMU35893	159.1	216	767.8	313.2	0	NP_195153	TIP41-like family protein [Arabidopsis thaliana]	3e-11
WMU23391	95.4	168.8	467.1	122.6	0	AAL91663	60s acidic ribosomal protein [Prunus dulcis]	4e-20
WMU18216	214.8	418.5	1106.9	442.6	0	XP_002319717	histone ubiquitination proteins group [Populus trichocarpa]	2e-85
WMU37958	87.5	162	454.3	136.2	0	ACZ69388	metallothionein-like protein type 3 [Cucumis sativus]	3e-14
WMU39465	278.4	330.8	684.6	129.4	0	ACJ02353	60S ribosomal protein L27A [Vernicia fordii]	2e-75
WMU39829	71.6	67.5	403.1	143	0	NP_849292	UBQ14; protein binding [Arabidopsis thaliana]	1e-25
WMU39513	143.2	310.5	876.5	333.7	0	ACM90156	40S ribosomal protein S15-like protein [Jatropha curcas]	4e-42
WMU34080	159.1	216	646.2	102.1	0	ABR25690	60S ribosomal protein l7a [Oryza sativa Indica Group]	1e-48
WMU34452	1415.8	3537.1	9053.2	3683.9	0	XP_002319717	histone ubiquitination proteins group [Populus trichocarpa]	3e-85
WMU36787	47.7	33.8	217.5	47.7	0	XP_002319245	predicted protein [Populus trichocarpa]	2e-58
WMU39221	119.3	54	351.9	149.8	0	ACV50438	ribosomal protein L37 [Jatropha curcas]	7e-26
WMU39182	135.2	216	921.3	231.5	0
WMU27588	63.6	141.8	435.1	183.9	0	BAD26571	type-2 metallothionein [Citrullus lanatus]	4e-14
WMU39199	127.3	54	396.7	61.3	0	ADK25058	AN1-like transcription factor [Glycine max]	9e-47
WMU23618	39.8	81	294.3	74.9	0	XP_002862306	hydroxyproline-rich glycoprotein family protein [Arabidopsis lyrata subsp. lyrata]	7e-60
WMU39172	87.5	222.8	652.6	122.6	0
WMU36358	39.8	141.8	300.7	47.7	0	ACG70967	translation elongation factor 1 [Ziziphus jujuba]	3e-104
WMU35387	39.8	33.8	211.1	27.2	0	AAM75140	alkaline alpha galactosidase II [Cucumis melo]	3e-41
WMU37550	23.9	47.3	204.7	27.2	0	NP_001065016	Os10g0507500 [Oryza sativa Japonica Group]	1e-12
WMU37402	55.7	101.3	243.1	27.2	0	ABC41134	RING-box protein [Arachis hypogaea]	2e-52
WMU34959	79.5	27	249.5	81.7	0	NP_001147749	vacuolar protein sorting 29 [Zea mays]	1e-50
WMU23160	23.9	33.8	191.9	20.4	0	ABD65463	DNA binding/zinc ion binding protein [Gossypium hirsutum]	3e-48
WMU35913	31.8	20.3	198.3	81.7	0
WMU21711	119.3	47.3	281.5	27.2	0	XP_002878157	40S ribosomal protein S2 [Arabidopsis lyrata subsp. lyrata]	6e-86
WMU37070	31.8	27	281.5	40.9	0	ABA46760	vacuolar protein sorting-associated protein 26-like protein [Solanum tuberosum]	4e-85
WMU39918	294.3	810	3071	898.8	0	Q9SM41	RecName: Full=Protein translation factor SUI1 homolog	7e-27
WMU39823	31.8	47.3	345.5	102.1	0	XP_002523579	conserved hypothetical protein [Ricinus communis]	4e-36
WMU34200	190.9	1053	2226.5	912.5	0	ADK13061	conserved hypothetical protein 4 [Hevea brasiliensis]	3e-24
WMU32499	23.9	27	159.9	13.6	0	NP_001049320	Os03g0206600 [Oryza sativa Japonica Group]	9e-35
WMU22185	23.9	74.3	287.9	102.1	0	O48650	RecName: Full=Protein translation factor SUI1 homolog	1e-06
WMU34978	63.6	87.8	255.9	20.4	0	ACG46576	acyl-CoA-binding protein [Zea mays]	6e-29
WMU36430	47.7	67.5	601.4	115.8	0	ACM78616	protease inhibitor/seed storage/lipid transfer protein family protein [Tamarix hispida]	2e-19
WMU35905	190.9	1140.8	2418.4	721.8	0	BAD26571	type-2 metallothionein [Citrullus lanatus]	6e-25
WMU39901	63.6	20.3	262.3	61.3	0	XP_002306507	porin/voltage-dependent anion-selective channel protein [Populus trichocarpa]	1e-71
WMU34395	143.2	553.5	1881	537.9	0	NP_200925	40S ribosomal protein S19 (RPS19C) [Arabidopsis thaliana]	4e-66
WMU37782	31.8	67.5	185.5	13.6	0	XP_002317351	multidrug resistance protein ABC transporter family [Populus trichocarpa]	3e-31
WMU25899	23.9	67.5	326.3	129.4	0	ACF06581	translational initiation factor eIF1 [Elaeis guineensis]	5e-36
WMU27993	39.8	249.8	550.2	265.6	0	BAD26571	type-2 metallothionein [Citrullus lanatus]	5e-25
WMU20509	159.1	668.3	2258.5	340.5	0	AAT84460	cytochrome b5 isoform Cb5-C [Vernicia fordii]	8e-57
WMU18958	31.8	108	460.7	143	0	XP_002319717	histone ubiquitination proteins group [Populus trichocarpa]	2e-85
WMU31269	15.9	101.3	236.7	20.4	0	NP_001147027	polyubiquitin containing 7 ubiquitin monomers [Zea mays]	6e-30
WMU36190	15.9	27	236.7	74.9	0	XP_002324652	AP2/ERF domain-containing transcription factor [Populus trichocarpa]	2e-36
WMU23654	63.6	74.3	319.9	20.4	0	NP_001049605	Os03g0257900 [Oryza sativa Japonica Group]	4e-33
WMU35837	8	6.8	121.6	6.8	0
WMU39492	31.8	81	249.5	13.6	0	ACF06454	eukaryotic translation initiation factor 5A isoform IV [Elaeis guineensis]	2e-52
WMU28035	15.9	148.5	307.1	129.4	0	BAD26571	type-2 metallothionein [Citrullus lanatus]	2e-26
WMU38566	31.8	6.8	134.4	6.8	0
WMU38463	8	6.8	140.8	6.8	0	NP_172073	aspartic-type endopeptidase/ peptidase [Arabidopsis thaliana]	8e-12
WMU27811	8	27	172.7	74.9	0	BAD26571	type-2 metallothionein [Citrullus lanatus]	1e-19
WMU23142	39.8	114.8	319.9	13.6	0	ABI84264	ubiquitin-conjugating enzyme [Arachis hypogaea]	4e-42
WMU35850	8	54	191.9	40.9	0	BAD26571	type-2 metallothionein [Citrullus lanatus]	2e-07
WMU35963	8	54	191.9	74.9	0	BAD26571	type-2 metallothionein [Citrullus lanatus]	4e-25
WMU39946	31.8	276.8	767.8	61.3	0	CAI58613	C2 domain-containing protein [Hordeum vulgare subsp. vulgare]	9e-20
WMU35396	8	67.5	166.3	6.8	0	NP_001149203	seed specific protein Bn15D1B [Zea mays]	1e-18
WMU25971	8	40.5	198.3	27.2	0	NP_001149203	seed specific protein Bn15D1B [Zea mays]	9e-19
WMU35862	119.3	776.3	2981.5	966.9	0	BAD26571	type-2 metallothionein [Citrullus lanatus]	2e-24
WMU39222	15.9	47.3	172.7	6.8	0	ABD32492	Ribosomal protein S28e [Medicago truncatula]	1e-13
WMU38676	8	94.5	204.7	61.3	0	XP_002328077	predicted protein [Populus trichocarpa]	1e-23
WMU28006	8	74.3	223.9	74.9	0	BAD26571	type-2 metallothionein [Citrullus lanatus]	1e-14
WMU29084	8	6.8	191.9	6.8	0	XP_002309625	AP2/ERF domain-containing transcription factor [Populus trichocarpa]	5e-23
WMU32829	31.8	6.8	191.9	20.4	0	P82658	RecName: Full=Thylakoid lumenal 19 kDa protein, chloroplastic; AltName: Full=P19; Flags: Precursor	4e-73
WMU35932	302.2	3665.4	9034	3622.6	0	BAD26571	type-2 metallothionein [Citrullus lanatus]	4e-25
WMU38943	8	54	243.1	27.2	0	AAM28274	PFE18 protein [Ananas comosus]	3e-27
WMU39161	23.9	81	211.1	6.8	0	NP_001150526	EMB2752 [Zea mays]	2e-38
WMU39377	8	27	268.7	13.6	0	P82412	RecName: Full=30S ribosomal protein 3, chloroplastic; AltName: Full=Plastid-specific 30S ribosomal protein 3; Short=PSRP-3; Flags: Precursor	5e-46
WMU13165	8	20.3	313.5	47.7	0	ABE65560	hypothetical protein At5g26620 [Arabidopsis thaliana]	4e-09
WMU39781	8	141.8	345.5	20.4	0
WMU37844	8	101.3	422.3	68.1	0	XP_002520000	conserved hypothetical protein [Ricinus communis]	5e-13
WMU38140	8	74.3	531	81.7	0	NP_001105605	ubiquitin-conjugating enzyme protein E2 [Zea mays]	2e-13
WMU26575	214.8	3145.6	14881.7	3377.4	0	NP_001149203	seed specific protein Bn15D1B [Zea mays]	3e-13
WMU05882	0	0	83.2	0	0
WMU14861	0	0	102.4	0	0	ACJ11750	lactoylglutathione lyase [Gossypium hirsutum]	3e-25
WMU16847	15.9	0	153.6	0	0	XP_808755	mucin-associated surface protein (MASP) [Trypanosoma cruzi strain CL Brener]	9e-08
WMU17262	15.9	20.3	128	0	0	BAF74756	CBL-interacting protein kinase [Vigna unguiculata]	2e-50
WMU17444	0	0	83.2	0	0	NP_190190	RPS15AD (ribosomal protein S15A D); structural constituent of ribosome [Arabidopsis thaliana]	1e-37
WMU17677	0	0	159.9	0	0
WMU19743	8	0	102.4	6.8	0	XP_002878341	SEC61 beta [Arabidopsis lyrata subsp. lyrata]	1e-17
WMU22184	0	0	179.1	68.1	0
WMU26155	8	6.8	166.3	0	0	BAD26571	type-2 metallothionein [Citrullus lanatus]	3e-26
WMU26462	0	33.8	364.7	61.3	0	NP_001149203	seed specific protein Bn15D1B [Zea mays]	1e-13
WMU26488	0	13.5	172.7	0	0	NP_001149203	seed specific protein Bn15D1B [Zea mays]	3e-15
WMU26569	0	40.5	275.1	27.2	0	NP_001149203	seed specific protein Bn15D1B [Zea mays]	1e-18
WMU27056	0	67.5	262.3	54.5	0	NP_001149203	seed specific protein Bn15D1B [Zea mays]	2e-12
WMU28470	39.8	0	159.9	0	0
WMU28964	0	0	96	0	0	XP_754493	ubiquitin (UbiC) [Aspergillus fumigatus Af293]	2e-33
WMU29131	0	6.8	179.1	20.4	0
WMU29132	23.9	0	128	0	0	NP_192184	pentatricopeptide (PPR) repeat-containing protein [Arabidopsis thaliana]	2e-17
WMU29182	0	0	89.6	0	0	XP_002870669	ATUK/UPRT1 [Arabidopsis lyrata subsp. lyrata]	4e-35
WMU29251	23.9	0	115.2	0	0
WMU29264	0	0	121.6	0	0
WMU29689	0	6.8	96	0	0
WMU30016	8	27	223.9	0	0	NP_176040	PBG1; peptidase/ threonine-type endopeptidase [Arabidopsis thaliana]	4e-63
WMU30041	0	0	89.6	0	0	ABI14813	chloroplast carbonic anhydrase [Pachysandra terminalis]	8e-07
WMU30049	0	0	108.8	0	0
WMU30867	0	0	102.4	0	0
WMU30907	8	0	140.8	0	0	ADB92668	carbamoyl-phosphate synthase [Populus tremula x Populus alba]	6e-21
WMU30946	71.6	27	185.5	0	0	BAC22125	eukaryotic elongation factor 1A [Bruguiera sexangula]	5e-74
WMU31027	0	0	140.8	0	0
WMU31180	0	0	140.8	0	0
WMU31373	8	0	108.8	0	0	BAA02113	GTP-binding protein [Pisum sativum]	1e-33
WMU34325	0	6.8	115.2	0	0	Q9M5I8	RecName: Full=Translationally-controlled tumor protein homolog; Short=TCTP	2e-30
WMU34455	0	74.3	281.5	68.1	0	NP_001149203	seed specific protein Bn15D1B [Zea mays]	1e-18
WMU34464	0	47.3	191.9	61.3	0	NP_001149203	seed specific protein Bn15D1B [Zea mays]	7e-14
WMU34985	23.9	0	140.8	27.2	0	BAA85822	Aux/IAA protein [Cucumis sativus]	2e-59
WMU34992	31.8	40.5	140.8	0	0	XP_002878483	60S ribosomal protein L7A [Arabidopsis lyrata subsp. lyrata]	7e-64
WMU35395	0	27	166.3	13.6	0
WMU35534	0	33.8	371.1	34	0	NP_001149203	seed specific protein Bn15D1B [Zea mays]	1e-13
WMU36076	0	13.5	198.3	0	0	NP_001150494	AIG2-like protein [Zea mays]	2e-39
WMU36081	0	0	134.4	0	0
WMU36094	0	0	102.4	6.8	0
WMU36132	8	0	89.6	0	0	NP_201411	La domain-containing protein [Arabidopsis thaliana]	4e-27
WMU36232	23.9	20.3	134.4	0	0	NP_175081	ALDH3H1 (ALDEHYDE DEHYDROGENASE 3H1); 3-chloroallyl aldehyde dehydrogenase/ aldehyde dehydrogenase (NAD) [Arabidopsis thaliana]	1e-90
WMU36508	0	6.8	166.3	27.2	0	NP_001066849	Os12g0508100 [Oryza sativa Japonica Group]	5e-09
WMU36509	0	0	108.8	0	0	ABA46792	triosphosphate isomerase-like protein [Solanum tuberosum]	1e-14
WMU36579	0	6.8	108.8	6.8	0	NP_680660	BTB/POZ domain-containing protein [Arabidopsis thaliana]	2e-31
WMU36581	0	0	179.1	0	0	AAB53155	integral membrane protein [Beta vulgaris]	5e-22
WMU37137	0	13.5	96	0	0	NP_001148123	ATP binding protein [Zea mays]	8e-46
WMU37176	0	20.3	147.2	13.6	0	AAK15261	NADPH-cytochrome P450 oxydoreductase isoform 3 [Populus trichocarpa x Populus deltoides]	3e-34
WMU37201	31.8	0	121.6	0	0	ADI78873	actin-depolymerizing factor [Hevea brasiliensis]	2e-58
WMU37734	0	0	211.1	0	0	NP_187413	DNA binding [Arabidopsis thaliana]	3e-09
WMU38128	0	0	147.2	0	0
WMU38141	0	40.5	294.3	54.5	0	NP_001149203	seed specific protein Bn15D1B [Zea mays]	3e-06
WMU38435	0	27	102.4	0	0	BAD26571	type-2 metallothionein [Citrullus lanatus]	5e-09
WMU38944	0	13.5	179.1	13.6	0	NP_566112	tic20 protein-related [Arabidopsis thaliana]	1e-23
WMU38994	8	47.3	140.8	0	0	NP_568121	RABC2A (RAB GTPASE HOMOLOG C2A); GTP binding / GTP-dependent protein binding / myosin XI tail binding [Arabidopsis thaliana]	9e-79
WMU39121	0	40.5	198.3	54.5	0
WMU39374	0	20.3	128	0	0	NP_182067	DNA-binding protein-related [Arabidopsis thaliana]	1e-19
WMU48066	0	0	108.8	0	0
WMU38547	198.8	249.8	505.4	190.7	1.67517e-05	BAA01746	ribosomal protein S15 [Oryza sativa]	3e-34
WMU39831	167	175.5	435.1	149.8	1.67517e-05	BAA36291	HMG-CoA reductase [Cucumis melo]	2e-94
WMU27825	71.6	74.3	281.5	81.7	1.67517e-05	BAD26571	type-2 metallothionein [Citrullus lanatus]	9e-07
WMU35831	47.7	114.8	275.1	88.5	1.67517e-05	BAD26571	type-2 metallothionein [Citrullus lanatus]	1e-12
WMU35876	23.9	54	223.9	102.1	1.67517e-05	BAD26571	type-2 metallothionein [Citrullus lanatus]	2e-28
WMU33093	55.7	81	198.3	13.6	1.67517e-05	BAA93004	nonclathrin coat protein zeta2-COP [Glycine max]	5e-38
WMU25543	0	20.3	134.4	40.9	1.67517e-05	P46287	RecName: Full=60S ribosomal protein L11; AltName: Full=L5	2e-82
WMU27211	15.9	0	89.6	0	1.67517e-05	AAM64816	Ribosomal protein L7Ae-like [Arabidopsis thaliana]	5e-26
WMU27961	0	27	96	0	1.67517e-05	BAD26571	type-2 metallothionein [Citrullus lanatus]	1e-28
WMU28272	8	6.8	96	0	1.67517e-05	NP_001172964	Os02g0478550 [Oryza sativa Japonica Group]	2e-32
WMU30043	0	0	76.8	0	1.67517e-05	NP_189100	peroxisomal membrane 22 kDa family protein [Arabidopsis thaliana]	6e-06
WMU30047	0	0	76.8	0	1.67517e-05
WMU31058	0	13.5	89.6	0	1.67517e-05
WMU31179	8	20.3	108.8	0	1.67517e-05
WMU38324	0	20.3	128	34	1.67517e-05	ACU13706	unknown [Glycine max]	2e-14
WMU38942	31.8	6.8	108.8	0	1.67517e-05	XP_002879982	zinc finger family protein [Arabidopsis lyrata subsp. lyrata]	2e-17
WMU26550	15.9	13.5	121.6	6.8	3.19537e-05	ACF06589	ribosomal protein [Elaeis guineensis]	3e-33
WMU16807	0	6.8	83.2	0	3.19537e-05	BAH56904	AT1G48450 [Arabidopsis thaliana]	7e-10
WMU22125	47.7	20.3	121.6	0	3.19537e-05	AAW50984	ribosomal protein L13a [Triticum aestivum]	1e-23
WMU25325	0	0	83.2	6.8	3.19537e-05
WMU33870	0	6.8	83.2	0	3.19537e-05	NP_186857	40S ribosomal protein S19 (RPS19A) [Arabidopsis thaliana]	3e-38
WMU31053	0	20.3	102.4	6.8	4.65108e-05	XP_002307127	predicted protein [Populus trichocarpa]	9e-09
WMU34847	0	0	70.4	0	4.65108e-05
WMU35402	0	0	70.4	0	4.65108e-05
WMU36525	0	0	70.4	0	4.65108e-05	NP_195625	protein binding / zinc ion binding [Arabidopsis thaliana]	4e-20
WMU37138	0	0	70.4	0	4.65108e-05	AAS80149	ACT11D09.3 [Cucumis melo]	1e-08
WMU39250	0	0	89.6	40.9	4.65108e-05	CAN75692	hypothetical protein [Vitis vinifera]	8e-07
WMU42695	0	0	70.4	0	4.65108e-05	NP_567674	SPX (SYG1/Pho81/XPR1) domain-containing protein [Arabidopsis thaliana]	2e-27
WMU27827	0	33.8	121.6	20.4	6.08134e-05
WMU27851	0	13.5	83.2	0	6.08134e-05	BAD26571	type-2 metallothionein [Citrullus lanatus]	2e-08
WMU28119	0	47.3	140.8	54.5	6.08134e-05	BAD26571	type-2 metallothionein [Citrullus lanatus]	6e-24
WMU36055	8	13.5	96	0	6.08134e-05	NP_566045	zinc finger (C3HC4-type RING finger) family protein [Arabidopsis thaliana]	1e-14
WMU39075	23.9	0	83.2	0	6.08134e-05	Q9SZB9	RecName: Full=Peroxidase 47; Short=Atperox P47; AltName: Full=ATP32; Flags: Precursor	1e-44
WMU35871	23.9	74.3	217.5	95.3	7.33687e-05	Q6UNT2	RecName: Full=60S ribosomal protein L5	1e-10
WMU38744	39.8	13.5	166.3	54.5	7.33687e-05
WMU19670	8	6.8	108.8	13.6	8.62831e-05	XP_002319717	histone ubiquitination proteins group [Populus trichocarpa]	6e-30
WMU38866	15.9	20.3	121.6	6.8	8.62831e-05	AAC34120	19S proteosome subunit 9 [Arabidopsis thaliana]	1e-15
WMU05816	15.9	6.8	121.6	20.4	8.62831e-05	Q9M5M7	RecName: Full=60S ribosomal protein L10	4e-71
WMU31129	23.9	6.8	96	0	8.62831e-05
WMU35226	0	40.5	102.4	6.8	8.62831e-05	NP_001149203	seed specific protein Bn15D1B [Zea mays]	2e-11
WMU37073	0	6.8	76.8	0	8.62831e-05	NP_001149113	ubiquitin-conjugating enzyme E2 I [Zea mays]	9e-25
WMU22581	0	40.5	83.2	0	9.96678e-05	AAD15628	low molecular weight heat-shock protein [Corylus avellana]	6e-21
WMU23621	0	33.8	121.6	27.2	9.96678e-05	NP_001147134	transcription regulator [Zea mays]	8e-48
WMU23824	63.6	121.5	287.9	108.9	0.000112606	BAD15085	CCAAT-box binding factor HAP5 homolog [Daucus carota]	1e-53
WMU39017	47.7	27	172.7	34	0.000125051	BAH20200	AT1G05710 [Arabidopsis thaliana]	3e-25
WMU30203	0	0	64	0	0.000125051	P52866	RecName: Full=60S ribosomal protein L36	5e-17
WMU30871	0	0	64	0	0.000125051
WMU30987	0	0	64	0	0.000125051
WMU31221	0	0	64	0	0.000125051
WMU31539	0	0	64	0	0.000125051
WMU37156	0	0	64	0	0.000125051
WMU37191	0	0	64	0	0.000125051	CAA07370	proline-rich protein [Capsicum annuum]	4e-24
WMU40868	0	0	64	0	0.000125051
WMU47263	0	0	64	0	0.000125051	NP_001053804	Os04g0606900 [Oryza sativa Japonica Group]	2e-17
WMU36092	15.9	13.5	140.8	68.1	0.000136854	NP_001053268	Os04g0508100 [Oryza sativa Japonica Group]	4e-12
WMU22619	23.9	6.8	108.8	6.8	0.000136854	ACF06462	24 kDa seed maturation protein [Elaeis guineensis]	1e-24
WMU31235	15.9	0	76.8	0	0.000136854	XP_002516604	hypothetical protein RCOM_0804080 [Ricinus communis]	6e-08
WMU35841	39.8	74.3	230.3	88.5	0.000149356	BAD26571	type-2 metallothionein [Citrullus lanatus]	3e-20
WMU16218	31.8	0	76.8	0	0.000161789	ADB95945	cation exchanger 8 [Cucumis sativus]	7e-63
WMU34938	31.8	74.3	211.1	68.1	0.000174049	1909359A	ribosomal protein S19	9e-43
WMU28289	8	40.5	96	0	0.000174049	AAD49336	low molecular weight heat-shock protein [Nicotiana tabacum]	5e-24
WMU04789	8	6.8	83.2	0	0.000186426	ACF06470	cytoplasmic ribosomal protein S15a [Elaeis guineensis]	8e-27
WMU34780	0	13.5	96	13.6	0.000198062
WMU38407	0	13.5	89.6	6.8	0.000198062	XP_002878810	membrane-associated progesterone binding protein 2 [Arabidopsis lyrata subsp. lyrata]	8e-27
WMU05993	8	0	70.4	0	0.000209822
WMU26543	8	0	70.4	0	0.000209822	Q9M5I8	RecName: Full=Translationally-controlled tumor protein homolog; Short=TCTP	8e-17
WMU39632	0	6.8	83.2	6.8	0.000209822	XP_002306507	porin/voltage-dependent anion-selective channel protein [Populus trichocarpa]	6e-75
WMU34020	8	33.8	147.2	61.3	0.000220923	NP_001057848	Os06g0554600 [Oryza sativa Japonica Group]	6e-07
WMU38162	0	13.5	102.4	27.2	0.000220923	ACF06581	translational initiation factor eIF1 [Elaeis guineensis]	8e-35
WMU27802	0	47.3	121.6	34	0.000229261	ABM21761	metallothionein-like protein MT2A [Salix matsudana]	5e-06
WMU37838	0	27	102.4	13.6	0.000229261	NP_001148175	DNA-directed RNA polymerase II 8.2 kDa polypeptide [Zea mays]	4e-32
WMU39029	15.9	6.8	108.8	13.6	0.000240578	ACO91805	phospholipid N-methyltransferase [Glycine max]	8e-57
WMU27759	0	6.8	70.4	0	0.000240578
WMU41356	0	6.8	70.4	0	0.000240578	XP_002305657	multidrug resistance protein ABC transporter family [Populus trichocarpa]	9e-11
WMU48266	0	6.8	70.4	0	0.000240578	NP_001150526	EMB2752 [Zea mays]	1e-32
WMU35746	0	0	76.8	27.2	0.000272961
WMU38160	0	27	76.8	0	0.000272961	NP_001149203	seed specific protein Bn15D1B [Zea mays]	1e-12
WMU23494	15.9	13.5	134.4	54.5	0.000283941	AAN75193	RUB1 conjugating enzyme [Olea europaea]	2e-31
WMU36505	63.6	121.5	249.5	68.1	0.000294811	ABD32318	Mitochondrial import inner membrane translocase, subunit Tim17/22 [Medicago truncatula]	2e-31
WMU27981	8	27	128	27.2	0.000328624	BAD26571	type-2 metallothionein [Citrullus lanatus]	5e-14
WMU39645	31.8	27	166.3	54.5	0.000339598	NP_189160	ROF1 (ROTAMASE FKBP 1); FK506 binding / calmodulin binding / peptidyl-prolyl cis-trans isomerase [Arabidopsis thaliana]	1e-114
WMU34821	15.9	47.3	166.3	61.3	0.000349518	ACF06581	translational initiation factor eIF1 [Elaeis guineensis]	6e-36
WMU23297	0	13.5	96	20.4	0.000360313	NP_001051246	Os03g0745600 [Oryza sativa Japonica Group]	5e-13
WMU29331	8	27	89.6	0	0.000360313	ADB85086	cytochrome c oxidase polypeptide Vc [Jatropha curcas]	3e-14
WMU38806	39.8	33.8	159.9	27.2	0.000370776	NP_174174	VOZ1 (VASCULAR PLANT ONE ZINC FINGER PROTEIN); transcription activator [Arabidopsis thaliana]	2e-31
WMU27817	8	60.8	147.2	40.9	0.000370776	BAD26571	type-2 metallothionein [Citrullus lanatus]	3e-22
WMU39499	55.7	108	217.5	47.7	0.000378025	XP_002867516	quinone reductase family protein [Arabidopsis lyrata subsp. lyrata]	2e-53
WMU14066	0	0	57.6	0	0.000378025	ABE80120	Homeodomain-like [Medicago truncatula]	3e-07
WMU14782	0	0	57.6	0	0.000378025	XP_002311805	chromatin remodeling complex subunit [Populus trichocarpa]	4e-08
WMU16355	0	0	57.6	0	0.000378025
WMU29057	0	0	57.6	0	0.000378025	NP_001150567	histidine biosynthesis bifunctional protein hisIE [Zea mays]	2e-24
WMU29356	0	0	57.6	0	0.000378025	XP_002520020	protein binding protein, putative [Ricinus communis]	1e-09
WMU29691	0	0	57.6	0	0.000378025
WMU31185	0	0	57.6	0	0.000378025	NP_001048034	Os02g0733400 [Oryza sativa Japonica Group]	8e-08
WMU33409	0	0	57.6	0	0.000378025
WMU34851	0	0	57.6	0	0.000378025
WMU39286	0	0	57.6	0	0.000378025	ABX56707	calcium-dependent nuclease [Cucumis sativus]	1e-09
WMU40720	0	0	57.6	0	0.000378025
WMU42555	0	0	57.6	0	0.000378025	XP_002309594	flavine-containing monoxygenase [Populus trichocarpa]	4e-21
WMU42784	0	0	57.6	0	0.000378025
WMU42881	0	0	57.6	0	0.000378025	XP_002275810	PREDICTED: hypothetical protein [Vitis vinifera]	2e-11
WMU43014	0	0	57.6	0	0.000378025
WMU48076	0	0	57.6	0	0.000378025	Q9LUJ2	RecName: Full=Pentatricopeptide repeat-containing protein At3g22690	7e-16
WMU36533	0	40.5	115.2	34	0.000396766	NP_001053333	Os04g0520700 [Oryza sativa Japonica Group]	2e-18
WMU30885	55.7	67.5	172.7	20.4	0.000417286	NP_568299	30S ribosomal protein S13, chloroplast (CS13) [Arabidopsis thaliana]	5e-33
WMU29376	31.8	6.8	102.4	6.8	0.000417286	XP_002871594	glycosyl hydrolase family 38 protein [Arabidopsis lyrata subsp. lyrata]	2e-45
WMU28975	0	13.5	70.4	0	0.000459335	XP_002868748	DSBA oxidoreductase family protein [Arabidopsis lyrata subsp. lyrata]	7e-53
WMU22364	0	13.5	83.2	6.8	0.0004902
WMU29642	8	0	76.8	6.8	0.0004902	NP_173410	TGD1 (TRIGALACTOSYLDIACYLGLYCEROL 1); lipid transporter [Arabidopsis thaliana]	7e-46
WMU39663	8	6.8	76.8	0	0.0004902
WMU37167	39.8	6.8	83.2	0	0.000500609	NP_001150286	LOC100283916 [Zea mays]	9e-39
WMU31283	8	13.5	96	6.8	0.000560383	ACF06511	structural constituent of ribosome [Elaeis guineensis]	1e-32
WMU21875	0	6.8	76.8	6.8	0.000560383
WMU38391	23.9	0	89.6	13.6	0.000560383	1909359A	ribosomal protein S19	1e-08
WMU08760	8	0	64	0	0.000578668	ABA00693	40S ribosomal protein S19 [Solanum pimpinellifolium]	3e-12
WMU14996	8	0	64	0	0.000578668	AAL35978	ubiquitin-like protein [Cucumis sativus]	2e-10
WMU22591	8	0	64	0	0.000578668	ACF74293	universal stress protein [Arachis hypogaea]	1e-09
WMU29236	31.8	20.3	96	0	0.000578668	CAB81029	cyclic nucleotide and calmodulin-regulated ion channel-like protein [Arabidopsis thaliana]	1e-75
WMU36684	0	33.8	70.4	0	0.000578668	AAK01931	Cu/Zn-superoxide dismutase copper chaperone precursor [Glycine max]	5e-44
WMU36736	8	0	64	0	0.000578668
WMU37316	8	0	64	0	0.000578668	NP_179457	zinc finger (C3HC4-type RING finger) family protein [Arabidopsis thaliana]	3e-18
WMU23011	31.8	40.5	102.4	0	0.000647388	AAM12880	GTP-binding protein [Helianthus annuus]	3e-96
WMU28149	0	0	64	6.8	0.000656276	BAD26571	type-2 metallothionein [Citrullus lanatus]	9e-12
WMU34531	0	0	64	6.8	0.000656276	NP_001149203	seed specific protein Bn15D1B [Zea mays]	1e-16
WMU28681	0	6.8	64	0	0.000665108	NP_199943	splicing factor-related [Arabidopsis thaliana]	2e-26
WMU36390	0	6.8	64	0	0.000665108	NP_192719	transporter-related [Arabidopsis thaliana]	5e-18
WMU28489	0	27	102.4	27.2	0.000716909	NP_182094	sterile alpha motif (SAM) domain-containing protein [Arabidopsis thaliana]	4e-09
WMU23757	63.6	33.8	140.8	13.6	0.000743524	ACJ84002	unknown [Medicago truncatula]	5e-09
WMU39682	0	33.8	108.8	40.9	0.00076877
WMU35780	0	54	115.2	47.7	0.000777878	Q9XHE4	RecName: Full=60S ribosomal protein L37a	2e-12
WMU35838	15.9	40.5	147.2	40.9	0.000787911
WMU36870	8	0	83.2	27.2	0.000796962	NP_001057752	Os06g0523300 [Oryza sativa Japonica Group]	1e-15
WMU38381	0	13.5	89.6	20.4	0.000824915	NP_001149203	seed specific protein Bn15D1B [Zea mays]	3e-09
WMU36618	15.9	27	89.6	0	0.000871853	NP_195957	acylphosphatase family [Arabidopsis thaliana]	7e-34
WMU35845	47.7	40.5	191.9	95.3	0.000889938	BAD26571	type-2 metallothionein [Citrullus lanatus]	5e-32
WMU25674	15.9	20.3	128	34	0.00089867	ADK25058	AN1-like transcription factor [Glycine max]	2e-38
WMU17274	15.9	0	64	0	0.00089867	ACA64832	SKIP interacting protein 15 [Oryza sativa]	9e-42
WMU09866	0	27	83.2	6.8	0.000925595	NP_001059637	Os07g0479600 [Oryza sativa Japonica Group]	7e-18
WMU39818	151.1	101.3	307.1	122.6	0.0009999	ABU96710	glutaredoxin [Solanum tuberosum]	5e-40
WMU37177	8	13.5	76.8	0	0.00105495	ACJ02349	60S ribosomal protein L35a [Vernicia fordii]	4e-24
WMU06105	0	0	51.2	0	0.00109184	AAU03359	adenylyl-sulfate reductase [Solanum lycopersicum]	4e-43
WMU13722	0	0	51.2	0	0.00109184	NP_181455	PLP6 (PATATIN-LIKE PROTEIN 6); nutrient reservoir [Arabidopsis thaliana]	2e-52
WMU13896	0	0	51.2	0	0.00109184	ABI97349	cold-induced thioredoxin domain-containing protein [Ammopiptanthus mongolicus]	3e-53
WMU14351	0	0	51.2	0	0.00109184	NP_180636	pentatricopeptide (PPR) repeat-containing protein [Arabidopsis thaliana]	8e-62
WMU14964	0	0	51.2	0	0.00109184
WMU15277	0	0	51.2	0	0.00109184
WMU17682	0	0	51.2	0	0.00109184	NP_196873	alpha-N-acetylglucosaminidase family / NAGLU family [Arabidopsis thaliana]	6e-09
WMU21726	0	0	51.2	0	0.00109184
WMU31215	0	0	51.2	0	0.00109184
WMU35138	0	0	51.2	0	0.00109184
WMU36102	0	0	51.2	0	0.00109184	NP_001047937	Os02g0718000 [Oryza sativa Japonica Group]	4e-08
WMU37158	0	0	51.2	0	0.00109184
WMU38145	0	0	51.2	0	0.00109184	ABH09320	serine rich protein [Arachis hypogaea]	2e-07
WMU41177	0	0	51.2	0	0.00109184
WMU42686	0	0	51.2	0	0.00109184
WMU43345	0	0	51.2	0	0.00109184	AAK53006	AT4g36980/C7A10_380 [Arabidopsis thaliana]	2e-17
WMU47312	0	0	51.2	0	0.00109184
WMU47841	0	0	51.2	0	0.00109184	AAD34613	DNA-directed RNA polymerase IIa [Nicotiana tabacum]	3e-25
WMU28877	0	13.5	64	0	0.00116181	NP_001065443	Os10g0568900 [Oryza sativa Japonica Group]	2e-26
WMU33408	0	13.5	64	0	0.00116181	ABS17589	SKP1 component-like 1 [Humulus lupulus]	2e-39
WMU36593	0	13.5	64	0	0.00116181
WMU31265	23.9	6.8	76.8	0	0.00116565	XP_002327806	GRAS family transcription factor [Populus trichocarpa]	2e-78
WMU33485	23.9	6.8	76.8	0	0.00116565	AAD47346	ribosomal protein S26 [Pisum sativum]	2e-22
WMU23193	23.9	13.5	128	47.7	0.00121572	ADB02897	membrane protein [Jatropha curcas]	5e-24
WMU38109	8	0	70.4	6.8	0.00123158	ACG36876	40S ribosomal protein S29 [Zea mays]	9e-18
WMU16700	8	6.8	70.4	0	0.00124051
WMU23447	15.9	13.5	96	6.8	0.00132927
WMU05093	31.8	13.5	83.2	0	0.00142109
WMU25576	0	6.8	70.4	6.8	0.00142109	NP_001149203	seed specific protein Bn15D1B [Zea mays]	1e-13
WMU28197	0	27	64	0	0.00142109	BAI52950	GRAM domain-containing protein [Citrullus lanatus subsp. vulgaris]	9e-24
WMU28045	0	20.3	64	0	0.001429	BAD26571	type-2 metallothionein [Citrullus lanatus]	1e-17
WMU37050	0	20.3	64	0	0.001429	ABD32692	2OG-Fe(II) oxygenase [Medicago truncatula]	2e-61
WMU35889	8	33.8	128	61.3	0.0015002	BAD26571	type-2 metallothionein [Citrullus lanatus]	7e-14
WMU17314	8	0	57.6	0	0.00153872	C6SVQ5	RecName: Full=UPF0497 membrane protein 12	5e-16
WMU21019	8	0	57.6	0	0.00153872	Q00332	RecName: Full=40S ribosomal protein S15a; AltName: Full=PPCB8	1e-17
WMU31203	8	0	57.6	0	0.00153872
WMU39090	8	0	57.6	0	0.00153872	P56331	RecName: Full=Eukaryotic translation initiation factor 1A; Short=eIF-1A; AltName: Full=Eukaryotic translation initiation factor 4C; Short=eIF-4C	2e-23
WMU31287	8	54	115.2	20.4	0.00165676	ACV70139	gast1-like protein [Jatropha curcas]	2e-26
WMU17194	23.9	6.8	89.6	6.8	0.0017326	XP_002893245	tetratricopeptide repeat-containing protein [Arabidopsis lyrata subsp. lyrata]	1e-54
WMU05571	0	6.8	57.6	0	0.00176179	ABN08268	Vesicle transport v-SNARE; t-snare [Medicago truncatula]	5e-21
WMU17105	0	6.8	57.6	0	0.00176179	Q56XQ0	RecName: Full=UPF0496 protein At2g18630	7e-17
WMU27035	0	6.8	57.6	0	0.00176179
WMU29083	0	6.8	57.6	0	0.00176179
WMU30205	0	6.8	57.6	0	0.00176179	NP_849912	phosphoribulokinase/uridine kinase-related [Arabidopsis thaliana]	3e-34
WMU34687	0	6.8	57.6	0	0.00176179
WMU47940	0	6.8	57.6	0	0.00176179	XP_002882452	TMS membrane family protein [Arabidopsis lyrata subsp. lyrata]	9e-28
WMU11734	8	27	76.8	0	0.00179793	AAD48471	glycine-rich RNA-binding protein [Glycine max]	5e-33
WMU29052	8	27	76.8	0	0.00179793	ABH85388	isovaleryl-CoA dehydrogenase [Beta vulgaris]	9e-56
WMU39888	79.5	87.8	223.9	61.3	0.00182848	ABA42952	RING-H2 finger protein [Citrus trifoliata]	4e-44
WMU36199	31.8	33.8	140.8	27.2	0.00184465
WMU25841	39.8	67.5	166.3	34	0.00195977
WMU32998	15.9	0	57.6	0	0.00220685
WMU36409	15.9	0	57.6	0	0.00220685	NP_172172	transporter-related [Arabidopsis thaliana]	4e-11
WMU42852	15.9	0	57.6	0	0.00220685	1TI3	Chain A, Solution Structure Of The Thioredoxin H1 From Poplar, A Cppc Active Site Variant	3e-11
WMU27820	8	6.8	89.6	20.4	0.00221334	BAD26571	type-2 metallothionein [Citrullus lanatus]	5e-25
WMU29807	39.8	54	153.6	27.2	0.00223609	NP_181264	ATRPS5B (RIBOSOMAL PROTEIN 5B); structural constituent of ribosome [Arabidopsis thaliana]	5e-46
WMU13883	55.7	54	121.6	6.8	0.00235905	BAD10349	type 1 membrane protein -like [Oryza sativa Japonica Group]	2e-10
WMU26809	0	27	83.2	13.6	0.00237272	XP_002883712	eukaryotic translation initiation factor 2B family protein [Arabidopsis lyrata subsp. lyrata]	6e-76
WMU32243	0	27	83.2	13.6	0.00237272	NP_196751	eukaryotic translation initiation factor SUI1 family protein [Arabidopsis thaliana]	8e-16
WMU23399	0	33.8	96	34	0.00239375	NP_177217	structural constituent of ribosome [Arabidopsis thaliana]	4e-28
WMU39566	55.7	67.5	153.6	20.4	0.00249413	XP_002510536	conserved hypothetical protein [Ricinus communis]	7e-07
WMU38722	8	33.8	108.8	20.4	0.00249413
WMU23388	47.7	47.3	153.6	27.2	0.00251851	XP_002868270	RNA polymerase Rpb7 N-terminal domain-containing protein [Arabidopsis lyrata subsp. lyrata]	4e-56
WMU30754	31.8	20.3	102.4	6.8	0.00262172	NP_001151538	eukaryotic peptide chain release factor subunit 1-1 [Zea mays]	1e-27
WMU37910	23.9	6.8	70.4	0	0.00266491	XP_002870443	auxin-responsive family protein [Arabidopsis lyrata subsp. lyrata]	2e-33
WMU23776	8	40.5	102.4	13.6	0.00267662	NP_001149203	seed specific protein Bn15D1B [Zea mays]	5e-06
WMU23759	23.9	13.5	76.8	0	0.0027748	P53763	RecName: Full=Uricase-2; AltName: Full=Uricase II; AltName: Full=Urate oxidase; AltName: Full=Nodule-specific uricase	5e-08
WMU16566	0	6.8	70.4	13.6	0.00281976
WMU29169	0	0	57.6	13.6	0.00283379	NP_195778	OSH1 (OAS HIGH ACCUMULATION 1); catalytic [Arabidopsis thaliana]	3e-20
WMU28227	0	13.5	70.4	6.8	0.00283941	NP_001031279	TAF2 (TBP-ASSOCIATED FACTOR 2); metallopeptidase/ zinc ion binding [Arabidopsis thaliana]	6e-07
WMU26343	0	13.5	57.6	0	0.00286597	XP_002520000	conserved hypothetical protein [Ricinus communis]	1e-07
WMU29764	0	13.5	57.6	0	0.00286597	AAM75140	alkaline alpha galactosidase II [Cucumis melo]	1e-29
WMU30952	0	13.5	57.6	0	0.00286597	ACJ11719	annexin [Gossypium hirsutum]	3e-34
WMU25753	31.8	54	172.7	74.9	0.00292856	NP_191670	ARS27A (ARABIDOPSIS RIBOSOMAL PROTEIN S27); structural constituent of ribosome [Arabidopsis thaliana]	4e-35
WMU05935	0	0	44.8	0	0.00307467	NP_179257	nodulin family protein [Arabidopsis thaliana]	1e-12
WMU06001	0	0	44.8	0	0.00307467	XP_002281785	PREDICTED: hypothetical protein [Vitis vinifera]	3e-06
WMU12848	0	0	44.8	0	0.00307467
WMU14452	0	0	44.8	0	0.00307467	XP_002515733	conserved hypothetical protein [Ricinus communis]	3e-07
WMU16888	0	0	44.8	0	0.00307467	NP_850312	amino acid transporter family protein [Arabidopsis thaliana]	1e-66
WMU17388	8	6.8	64	0	0.00307467
WMU17574	0	0	44.8	0	0.00307467	P29685	RecName: Full=ATP synthase subunit beta, mitochondrial; Flags: Precursor	3e-39
WMU21618	0	27	57.6	0	0.00307467	Q04960	RecName: Full=DnaJ protein homolog; AltName: Full=DNAJ-1	3e-29
WMU22182	0	0	44.8	0	0.00307467	NP_001149203	seed specific protein Bn15D1B [Zea mays]	3e-15
WMU25557	8	0	64	6.8	0.00307467	ACF74315	lactoylglutathione lyase [Arachis hypogaea]	7e-41
WMU29026	0	0	44.8	0	0.00307467
WMU29387	0	0	44.8	0	0.00307467	XP_002870516	zinc finger (ZPR1-type) family protein [Arabidopsis lyrata subsp. lyrata]	6e-28
WMU30862	0	0	44.8	0	0.00307467
WMU31021	0	0	44.8	0	0.00307467	XP_002275875	PREDICTED: hypothetical protein [Vitis vinifera]	3e-29
WMU31190	0	0	44.8	0	0.00307467	NP_191049	LHCA1; chlorophyll binding [Arabidopsis thaliana]	8e-30
WMU31217	0	0	44.8	0	0.00307467
WMU31262	0	0	44.8	0	0.00307467
WMU35814	0	0	44.8	0	0.00307467
WMU36507	0	0	44.8	0	0.00307467
WMU38318	0	0	44.8	0	0.00307467
WMU42395	8	0	64	6.8	0.00307467	AAM51207	polyubiquitin [Cercomonas edax]	2e-11
WMU42736	0	0	44.8	0	0.00307467	AAL14629	growth-on protein GRO10 [Euphorbia esula]	1e-08
WMU48251	0	0	44.8	0	0.00307467	ADG37658	DUF300 family protein [Nicotiana tabacum]	3e-78
WMU30219	0	0	57.6	20.4	0.00314525	XP_002871581	structural constituent of ribosome [Arabidopsis lyrata subsp. lyrata]	4e-13
WMU33245	0	0	57.6	20.4	0.00314525
WMU31243	0	20.3	57.6	0	0.0032086
WMU27753	8	40.5	89.6	6.8	0.00334277
WMU26656	0	27	89.6	34	0.00341565	NP_179752	40S ribosomal protein S25 (RPS25B) [Arabidopsis thaliana]	3e-25
WMU31275	15.9	0	76.8	27.2	0.00360637	AAT08693	ribosomal protein S29 [Hyacinthus orientalis]	5e-12
WMU35096	23.9	6.8	102.4	34	0.00364399
WMU29630	0	6.8	70.4	20.4	0.0037085	ADB02897	membrane protein [Jatropha curcas]	8e-07
WMU27036	0	20.3	70.4	6.8	0.00375916	ACF06565	translational initiation factor eIF1 [Elaeis guineensis]	3e-48
WMU06011	8	0	51.2	0	0.00386642	NP_564743	CW7 [Arabidopsis thaliana]	3e-115
WMU30082	8	0	51.2	0	0.00386642
WMU37498	8	0	51.2	0	0.00386642
WMU40529	8	0	51.2	0	0.00386642	BAB02953	DNA/RNA binding protein-like [Arabidopsis thaliana]	3e-06
WMU46594	8	0	51.2	0	0.00386642	CAA69700	small GTP-binding protein [Nicotiana plumbaginifolia]	3e-16
WMU27857	0	27	83.2	20.4	0.00399715	BAD26571	type-2 metallothionein [Citrullus lanatus]	4e-06
WMU25545	0	33.8	70.4	6.8	0.00400118	NP_001149203	seed specific protein Bn15D1B [Zea mays]	4e-18
WMU23926	63.6	60.8	134.4	13.6	0.004073	NP_001147749	vacuolar protein sorting 29 [Zea mays]	9e-92
WMU35884	47.7	13.5	121.6	34	0.00416115	BAD26571	type-2 metallothionein [Citrullus lanatus]	7e-21
WMU23868	23.9	27	134.4	61.3	0.00432704	1J1F	Chain A, Crystal Structure Of The Rnase Mc1 Mutant N71t In Complex With 5'-Gmp	2e-17
WMU36550	63.6	47.3	159.9	34	0.00439922	NP_187842	ITN1 (INCREASED TOLERANCE TO NACL); protein binding [Arabidopsis thaliana]	4e-58
WMU37605	15.9	0	70.4	13.6	0.00439922	ABR04092	cytochrome b5 [Malus x domestica]	2e-63
WMU05789	0	0	51.2	6.8	0.00441025	ABR14728	ubiquitin conjugating enzyme [Gossypium hirsutum]	3e-20
WMU35433	0	0	51.2	6.8	0.00441025
WMU11724	0	6.8	51.2	0	0.00443395	BAF98599	CM0545.320.nc [Lotus japonicus]	1e-16
WMU17318	0	6.8	51.2	0	0.00443395	ABB91774	methionine aminopeptidase 1 [Ananas comosus]	3e-68
WMU21195	0	6.8	51.2	0	0.00443395	ACJ02351	60S ribosomal protein L31 [Vernicia fordii]	1e-18
WMU30944	0	6.8	51.2	0	0.00443395
WMU35240	0	6.8	51.2	0	0.00443395	NP_001149203	seed specific protein Bn15D1B [Zea mays]	1e-14
WMU30959	8	33.8	102.4	20.4	0.00483908	ACF06499	ribosomal protein [Elaeis guineensis]	6e-61
WMU06005	0	13.5	76.8	34	0.00491074	NP_567216	CRK (CROOKED); actin binding [Arabidopsis thaliana]	4e-51
WMU29591	15.9	20.3	115.2	47.7	0.00503557
WMU30038	15.9	0	51.2	0	0.00510508
WMU30613	31.8	6.8	64	0	0.00520633	XP_002863924	phototropic-responsive NPH3 family protein [Arabidopsis lyrata subsp. lyrata]	1e-34
WMU38736	31.8	6.8	89.6	13.6	0.00541458	NP_200931	ankyrin repeat family protein [Arabidopsis thaliana]	2e-54
WMU30170	8	0	64	13.6	0.00555571	NP_001043425	Os01g0585300 [Oryza sativa Japonica Group]	5e-21
WMU38438	23.9	0	64	6.8	0.00561998	BAD26571	type-2 metallothionein [Citrullus lanatus]	6e-29
WMU34898	8	13.5	64	0	0.00562262	XP_002514138	conserved hypothetical protein [Ricinus communis]	2e-12
WMU38185	8	13.5	64	0	0.00562262
WMU21677	23.9	6.8	64	0	0.0056486
WMU36527	15.9	60.8	121.6	27.2	0.00582501	ADK25058	AN1-like transcription factor [Glycine max]	3e-34
WMU05809	15.9	6.8	76.8	6.8	0.00601188
WMU27118	8	27	83.2	6.8	0.0062072
WMU35892	8	27	83.2	6.8	0.0062072	BAD26571	type-2 metallothionein [Citrullus lanatus]	3e-14
WMU35148	47.7	54	108.8	6.8	0.00629497	AAF34799	40S ribosomal protein S16 [Euphorbia esula]	7e-45
WMU13473	0	6.8	64	13.6	0.00630442	XP_002308323	predicted protein [Populus trichocarpa]	7e-07
WMU27962	0	13.5	64	6.8	0.00630442	BAD26571	type-2 metallothionein [Citrullus lanatus]	4e-11
WMU38142	0	13.5	64	6.8	0.00630442	NP_001149203	seed specific protein Bn15D1B [Zea mays]	7e-11
WMU42847	0	13.5	64	6.8	0.00630442	NP_194648	zinc finger (CCCH-type) family protein [Arabidopsis thaliana]	2e-14
WMU30673	31.8	27	76.8	0	0.00633587	BAB11637	cationic amino acid transporter-like protein [Arabidopsis thaliana]	6e-18
WMU38272	0	27	83.2	34	0.00637584	NP_195778	OSH1 (OAS HIGH ACCUMULATION 1); catalytic [Arabidopsis thaliana]	8e-22
WMU10977	0	13.5	51.2	0	0.00652969	ABD28590	C2 [Medicago truncatula]	3e-22
WMU26645	0	13.5	51.2	0	0.00652969	ADK25058	AN1-like transcription factor [Glycine max]	6e-22
WMU29005	0	13.5	51.2	0	0.00652969	BAA97484	ripening-related protein-like; hydrolase-like [Arabidopsis thaliana]	2e-12
WMU36068	0	13.5	51.2	0	0.00652969	ACG42083	bile acid sodium symporter [Zea mays]	5e-11
WMU04746	0	0	51.2	20.4	0.00680575
WMU29907	0	0	51.2	20.4	0.00680575
WMU34778	0	0	51.2	20.4	0.00680575	NP_563969	unknown protein [Arabidopsis thaliana]	9e-08
WMU22592	0	20.3	51.2	0	0.0069256	P22242	RecName: Full=Desiccation-related protein PCC13-62; Flags: Precursor	6e-69
WMU26608	0	20.3	51.2	0	0.0069256
WMU41452	0	20.3	51.2	0	0.0069256	AAR23816	betaine-aldehyde dehydrogenase [Gossypium hirsutum]	2e-54
WMU36523	8	0	64	20.4	0.00702068
WMU16676	8	6.8	57.6	0	0.00716291	Q0GZS3	RecName: Full=UDP-sugar pyrophospharylase; AltName: Full=UDP-galactose/glucose pyrophosphorylase; Short=UGGPase	3e-14
WMU37221	23.9	54	134.4	34	0.00719789	NP_193524	zinc-binding family protein [Arabidopsis thaliana]	1e-43
WMU35393	8	20.3	96	27.2	0.0072696
WMU04774	8	0	64	27.2	0.00730045	Q43317	RecName: Full=Cysteine synthase; Short=CSase; AltName: Full=O-acetylserine sulfhydrylase; AltName: Full=O-acetylserine (thiol)-lyase; Short=OAS-TL; AltName: Full=Beta-pyrazolylalanine synthase; AltName: Full=Beta-PA/CSase; AltName: Full=L-mimosine synthase	5e-21
WMU17219	8	27	64	0	0.00752522	XP_002875209	band 7 family protein [Arabidopsis lyrata subsp. lyrata]	5e-28
WMU36253	8	27	64	0	0.00752522
WMU35743	0	6.8	64	20.4	0.00796531
WMU35739	55.7	81	204.7	95.3	0.0080141	AAR15174	actin [Ricinus communis]	5e-118
WMU22251	0	13.5	70.4	20.4	0.00803377	XP_002319717	histone ubiquitination proteins group [Populus trichocarpa]	5e-35
WMU23393	0	20.3	64	6.8	0.0080696	NP_851141	RNA recognition motif (RRM)-containing protein [Arabidopsis thaliana]	1e-06
WMU37112	0	20.3	64	6.8	0.0080696	ACM90156	40S ribosomal protein S15-like protein [Jatropha curcas]	4e-55
WMU30151	0	6.8	57.6	6.8	0.00807981	NP_193817	TPP2 (TRIPEPTIDYL PEPTIDASE II); tripeptidyl-peptidase [Arabidopsis thaliana]	7e-06
WMU30480	0	20.3	70.4	13.6	0.00807981	XP_002885307	leucine-rich repeat family protein [Arabidopsis lyrata subsp. lyrata]	1e-24
WMU37529	0	6.8	57.6	6.8	0.00807981	XP_002304133	predicted protein [Populus trichocarpa]	6e-15
WMU27702	0	33.8	83.2	40.9	0.00818633	BAD26571	type-2 metallothionein [Citrullus lanatus]	1e-09
WMU05825	0	0	38.4	0	0.00821335
WMU05893	0	0	38.4	0	0.00821335	ABN05829	Peptidase M50, mammalian sterol-regulatory element binding protein [Medicago truncatula]	4e-06
WMU05921	0	0	38.4	0	0.00821335
WMU06021	0	0	38.4	0	0.00821335
WMU06098	0	0	38.4	0	0.00821335	XP_002879163	nucleic acid binding protein [Arabidopsis lyrata subsp. lyrata]	4e-33
WMU09882	0	0	38.4	0	0.00821335
WMU13805	0	0	38.4	0	0.00821335
WMU13846	0	0	38.4	0	0.00821335	BAB40818	endochitinase MCHT-3 [Cucumis melo]	6e-20
WMU14731	0	0	38.4	0	0.00821335	ABB72800	WD-40 repeat protein-like protein [Solanum tuberosum]	4e-18
WMU15025	0	0	38.4	0	0.00821335	XP_002885364	extracellular ligand-gated ion channel [Arabidopsis lyrata subsp. lyrata]	6e-06
WMU15097	0	0	38.4	0	0.00821335	XP_002320139	predicted protein [Populus trichocarpa]	5e-11
WMU16809	0	0	38.4	0	0.00821335
WMU21120	0	0	38.4	0	0.00821335	CAA89019	cobalamine-independent methionine synthase [Solenostemon scutellarioides]	1e-30
WMU26728	0	0	38.4	0	0.00821335
WMU28255	0	0	38.4	0	0.00821335
WMU28959	0	0	38.4	0	0.00821335
WMU29189	0	0	38.4	0	0.00821335
WMU29208	0	0	38.4	0	0.00821335	XP_002871620	GDSL-motif lipase/hydrolase family protein [Arabidopsis lyrata subsp. lyrata]	2e-41
WMU29267	0	0	38.4	0	0.00821335	XP_002314892	predicted protein [Populus trichocarpa]	3e-06
WMU29282	0	0	38.4	0	0.00821335
WMU30941	0	0	38.4	0	0.00821335
WMU30985	0	0	38.4	0	0.00821335
WMU31022	0	0	38.4	0	0.00821335
WMU31172	0	0	38.4	0	0.00821335
WMU31969	0	0	38.4	0	0.00821335	T10635	3-hydroxyisobutyrate dehydrogenase homolog T13K14.90 - Arabidopsis thaliana	3e-17
WMU33680	0	0	38.4	0	0.00821335	NP_001152681	protein translation factor SUI1 [Zea mays]	1e-31
WMU33744	23.9	0	70.4	20.4	0.00821335	CAA59472	hybrid proline-rich protein [Catharanthus roseus]	3e-17
WMU34398	0	0	38.4	0	0.00821335	O03992	RecName: Full=Translationally-controlled tumor protein homolog; Short=TCTP	2e-11
WMU39277	0	0	38.4	0	0.00821335	ACF06565	translational initiation factor eIF1 [Elaeis guineensis]	8e-36
WMU40515	0	0	38.4	0	0.00821335
WMU41193	0	0	38.4	0	0.00821335
WMU42500	0	0	38.4	0	0.00821335
WMU42763	0	0	38.4	0	0.00821335
WMU43199	0	0	38.4	0	0.00821335
WMU47295	0	0	38.4	0	0.00821335	BAB02664	coatomer protein complex, beta prime; beta'-COP protein [Arabidopsis thaliana]	7e-65
WMU47302	0	0	38.4	0	0.00821335	BAD15084	CCAAT-box binding factor HAP5 homolog [Daucus carota]	2e-11
WMU47363	0	0	38.4	0	0.00821335
WMU47411	0	0	38.4	0	0.00821335	ABD32535	TGF-beta receptor, type I/II extracellular region [Medicago truncatula]	1e-23
WMU28196	0	27	64	6.8	0.00831934	XP_002325190	plant synaptotagmin [Populus trichocarpa]	2e-12
WMU37650	23.9	13.5	83.2	6.8	0.00896799	BAA21017	DNA-binding protein [Daucus carota]	6e-13
WMU37010	0	40.5	83.2	40.9	0.00896799	NP_179680	secretory carrier membrane protein (SCAMP) family protein [Arabidopsis thaliana]	4e-32
WMU17501	8	0	44.8	0	0.00934984
WMU36747	8	0	44.8	0	0.00934984	AAM19711	aluminum-induced protein-like protein [Thellungiella halophila]	1e-23
WMU23164	8	6.8	76.8	20.4	0.00937552	AAF98579	Contains similarity to PIR7A protein from Oryza sativa gb|Z34271 and contains an alpha/beta hydrolase fold PF|00561 [Arabidopsis thaliana]	4e-12
WMU35754	8	33.8	102.4	34	0.00998675	BAD26571	type-2 metallothionein [Citrullus lanatus]	1e-20
genes that are highly expressed in fully ripe fruit (34 DAP)
WMU39726	350	364.5	454.3	912.5	0	CAK22271	40S ribosomal protein S11 [Chenopodium rubrum]	2e-58
WMU38714	159.1	243	217.5	537.9	0	NP_564712	emb1303 (embryo defective 1303) [Arabidopsis thaliana]	8e-07
WMU36221	111.4	128.3	147.2	388.1	0	NP_194186	clathrin adaptor complexes medium subunit family protein [Arabidopsis thaliana]	2e-08
WMU35676	167	222.8	179.1	585.6	0	NP_565029	identical protein binding / serine-type endopeptidase [Arabidopsis thaliana]	5e-27
WMU35788	485.2	715.5	767.8	1811.3	0	ACM89567	serine/threonine protein kinase [Glycine max]	1e-32
WMU19668	222.7	405	435.1	912.5	0	ACM68442	stress-associated protein 5 [Solanum lycopersicum]	2e-55
WMU35732	1805.5	1032.8	1650.7	4283.1	0
WMU23634	413.6	405	275.1	1150.8	0	CAI48073	60S ribosomal protein L37a [Capsicum chinense]	1e-33
WMU28531	143.2	162	102.4	442.6	0	XP_002874023	protein synthesis initiation factor eIF2 beta [Arabidopsis lyrata subsp. lyrata]	2e-47
WMU33521	198.8	216	204.7	864.8	0	CAK22419	B12D-like protein [Beta vulgaris]	2e-38
WMU27722	270.4	189	134.4	585.6	0	BAA22559	squalene synthase [Glycine max]	3e-21
WMU25606	103.4	81	134.4	367.7	0	CAA59472	hybrid proline-rich protein [Catharanthus roseus]	4e-21
WMU27598	167	94.5	121.6	429	0	AAN77150	fiber protein Fb11 [Gossypium barbadense]	2e-12
WMU39670	278.4	175.5	211.1	823.9	0	AAC34855	senescence-associated protein 5 [Hemerocallis hybrid cultivar]	1e-57
WMU38509	95.4	141.8	147.2	449.4	0	NP_001150181	membrane steroid-binding protein 1 [Zea mays]	8e-61
WMU23962	278.4	384.8	409.5	1327.8	0	ACB45874	pathogen-related protein 1 [Cucumis melo var. inodorus]	1e-57
WMU38134	159.1	81	147.2	388.1	0	NP_001057514	Os06g0320700 [Oryza sativa Japonica Group]	3e-74
WMU35785	373.8	249.8	166.3	803.5	0
WMU26148	644.3	351	703.8	1716	0	CAB75429	oligouridylate binding protein [Nicotiana plumbaginifolia]	3e-11
WMU33920	63.6	67.5	89.6	313.2	0	NP_172673	ELP (EXTENSIN-LIKE PROTEIN); lipid binding [Arabidopsis thaliana]	7e-24
WMU27712	238.6	168.8	102.4	524.3	0
WMU38472	151.1	74.3	134.4	388.1	0	NP_001067936	Os11g0496500 [Oryza sativa Japonica Group]	7e-17
WMU27476	540.9	506.3	217.5	1184.8	0	O82067	RecName: Full=Mitochondrial import receptor subunit TOM7-1; AltName: Full=Translocase of outer membrane 7 kDa subunit 1	3e-11
WMU35713	604.5	594	262.3	1470.8	0
WMU26162	95.4	74.3	57.6	347.3	0
WMU27271	342	175.5	159.9	966.9	0
WMU39206	79.5	121.5	89.6	490.3	0	ACM67308	triosphosphate isomerase-like protein type I [Dimocarpus longan]	6e-112
WMU35775	95.4	47.3	38.4	245.1	0
WMU23834	302.2	270	121.6	776.3	0	CAI48073	60S ribosomal protein L37a [Capsicum chinense]	4e-46
WMU22287	159.1	60.8	121.6	408.6	0
WMU23904	119.3	303.8	166.3	858	0	ADB02897	membrane protein [Jatropha curcas]	2e-27
WMU39584	47.7	33.8	38.4	245.1	0
WMU23186	159.1	67.5	44.8	326.8	0	AAC15418	14-3-3 protein homolog [Maackia amurensis]	2e-63
WMU10395	39.8	67.5	76.8	292.8	0	ACJ11750	lactoylglutathione lyase [Gossypium hirsutum]	2e-36
WMU38689	39.8	47.3	89.6	292.8	0	NP_564343	RPL18AA (60S RIBOSOMAL PROTEIN L18A-1) [Arabidopsis thaliana]	6e-10
WMU39666	39.8	94.5	140.8	292.8	0	NP_001058402	Os06g0686600 [Oryza sativa Japonica Group]	2e-09
WMU22769	95.4	195.8	83.2	612.8	0	NP_568436	heavy-metal-associated domain-containing protein [Arabidopsis thaliana]	4e-28
WMU30672	31.8	27	57.6	211.1	0	ACF06588	ribosomal protein L17 [Elaeis guineensis]	2e-49
WMU29217	31.8	33.8	38.4	251.9	0	AAK43709	ribosomal protein L32 [Mercurialis annua]	3e-42
WMU39757	119.3	60.8	51.2	422.2	0	P29766	RecName: Full=60S ribosomal protein L8; AltName: Full=L2; AltName: Full=Ribosomal protein TL2	2e-32
WMU26712	47.7	54	25.6	217.9	0
WMU23261	63.6	141.8	166.3	551.6	0	ACM68441	stress-associated protein 4 [Solanum lycopersicum]	2e-21
WMU39288	47.7	135	159.9	415.4	0	NP_191183	CCH (COPPER CHAPERONE); copper chaperone [Arabidopsis thaliana]	1e-21
WMU25834	23.9	27	44.8	217.9	0	ACB87920	ubiquitin conjugating enzyme 2 [Malus x domestica]	1e-82
WMU39866	79.5	148.5	102.4	735.4	0	NP_564202	DNA-binding protein-related [Arabidopsis thaliana]	3e-53
WMU35774	262.5	60.8	102.4	572	0
WMU31595	23.9	54	96	231.5	0	CAC01885	glucosyltransferase-like protein [Arabidopsis thaliana]	3e-22
WMU38879	47.7	27	38.4	272.4	0
WMU26742	39.8	40.5	32	326.8	0	ACA49507	cytosolic superoxide dismutase [Cucumis sativus]	3e-70
WMU27684	413.6	121.5	102.4	1048.6	0
WMU39873	47.7	74.3	70.4	510.7	0	ABA40467	glycoprotein-like protein [Solanum tuberosum]	5e-56
WMU29345	31.8	27	19.2	211.1	0
WMU39821	79.5	40.5	19.2	211.1	0	ACJ24167	Rack [Phaseolus vulgaris]	1e-113
WMU26177	63.6	74.3	32	374.5	0	AAM67134	glutaredoxin-like protein [Arabidopsis thaliana]	4e-36
WMU23188	31.8	40.5	108.8	374.5	0	ACF06437	ribosomal L28-like protein [Elaeis guineensis]	2e-42
WMU38510	55.7	74.3	102.4	660.5	0	Q41140	RecName: Full=Pyrophosphate--fructose 6-phosphate 1-phosphotransferase subunit alpha; Short=PFP; AltName: Full=6-phosphofructokinase, pyrophosphate dependent; AltName: Full=Pyrophosphate-dependent 6-phosphofructose-1-kinase; AltName: Full=PPi-PFK	2e-21
WMU39924	135.2	33.8	179.1	415.4	0	XP_002263054	PREDICTED: hypothetical protein [Vitis vinifera]	1e-26
WMU38289	31.8	121.5	166.3	394.9	0	ADB02897	membrane protein [Jatropha curcas]	2e-27
WMU33043	87.5	20.3	38.4	251.9	0	JC7899	glutathione transferase (EC 2.5.1.18) F1, Pugf - pumpkin	4e-65
WMU29417	31.8	27	25.6	320	0	XP_002306702	thioredoxin y [Populus trichocarpa]	1e-22
WMU36777	127.3	27	89.6	340.5	0	NP_188902	PBD1 (20S PROTEASOME BETA SUBUNIT D1); peptidase/ threonine-type endopeptidase [Arabidopsis thaliana]	3e-43
WMU34014	469.3	249.8	76.8	1028.2	0	NP_173126	vacuolar ATP synthase catalytic subunit-related / V-ATPase-related / vacuolar proton pump-related [Arabidopsis thaliana]	3e-06
WMU17540	15.9	20.3	83.2	217.9	0	XP_002889772	DNA polymerase delta subunit 4 family [Arabidopsis lyrata subsp. lyrata]	8e-32
WMU38240	15.9	40.5	57.6	217.9	0	AAL27560	abscisic acid response protein [Cucumis melo]	9e-08
WMU16902	15.9	47.3	38.4	231.5	0	NP_196487	KIWI; DNA binding / protein binding / transcription coactivator [Arabidopsis thaliana]	1e-07
WMU35718	63.6	47.3	51.2	694.6	0	ACG36723	transcriptional activator FHA1 [Zea mays]	1e-41
WMU36848	15.9	47.3	32	238.3	0	XP_002875491	pectinesterase family protein [Arabidopsis lyrata subsp. lyrata]	2e-33
WMU27550	214.8	33.8	108.8	510.7	0
WMU22289	15.9	47.3	70.4	245.1	0	ADK25058	AN1-like transcription factor [Glycine max]	1e-20
WMU26764	15.9	20.3	12.8	204.3	0
WMU18176	15.9	20.3	25.6	258.8	0	AAT08675	ubiquitin-conjugating enzyme [Hyacinthus orientalis]	7e-63
WMU35586	47.7	13.5	44.8	224.7	0	XP_002268154	PREDICTED: hypothetical protein isoform 1 [Vitis vinifera]	2e-06
WMU38589	55.7	60.8	102.4	966.9	0	NP_563966	CCMH; oxidoreductase [Arabidopsis thaliana]	8e-50
WMU38299	47.7	13.5	25.6	238.3	0	ACE77057	plasma membrane proton pump [Cucumis sativus]	2e-15
WMU27472	342	276.8	83.2	1484.4	0
WMU37267	8	6.8	6.4	122.6	0
WMU30608	8	13.5	38.4	156.6	0
WMU36629	8	6.8	25.6	136.2	0
WMU40550	15.9	6.8	12.8	136.2	0	AAL37714	beta-mannosidase enzyme [Solanum lycopersicum]	5e-85
WMU38111	47.7	20.3	38.4	415.4	0	XP_002276822	PREDICTED: hypothetical protein [Vitis vinifera]	2e-26
WMU39727	63.6	13.5	76.8	279.2	0	AAS48510	aspartic protease [Fagopyrum esculentum]	7e-23
WMU17446	15.9	6.8	19.2	143	0
WMU23598	15.9	27	12.8	272.4	0	ABN12320	benzoquinone reductase [Gossypium hirsutum]	9e-12
WMU21404	31.8	6.8	12.8	149.8	0	ABB86256	eukaryotic translation initiation factor 2 beta subunit-like [Solanum tuberosum]	2e-21
WMU22259	8	6.8	19.2	149.8	0	P46293	RecName: Full=40S ribosomal protein S16	4e-54
WMU39147	8	13.5	12.8	177	0	NP_181857	far-red impaired responsive family protein / FAR1 family protein [Arabidopsis thaliana]	1e-10
WMU30152	8	20.3	6.4	143	0	XP_002336829	enhancer of polycomb-like protein [Populus trichocarpa]	1e-07
WMU30198	8	27	19.2	183.9	0	XP_002889772	DNA polymerase delta subunit 4 family [Arabidopsis lyrata subsp. lyrata]	4e-13
WMU27425	31.8	6.8	25.6	156.6	0	NP_187672	40S ribosomal protein S17 (RPS17C) [Arabidopsis thaliana]	2e-07
WMU35979	15.9	6.8	12.8	163.4	0	ADB02897	membrane protein [Jatropha curcas]	1e-25
WMU28878	15.9	47.3	6.4	156.6	0	NP_001154322	structural constituent of ribosome [Arabidopsis thaliana]	3e-74
WMU22510	8	87.8	44.8	197.5	0
WMU39028	39.8	54	12.8	326.8	0	CAL49425	novel Trm112p-like protein protein [Xenopus tropicalis]	2e-10
WMU36698	87.5	6.8	32	177	0	AAO61490	arm repeat-containing protein [Nicotiana tabacum]	1e-103
WMU39694	23.9	6.8	12.8	177	0	NP_177984	emb1473 (embryo defective 1473); structural constituent of ribosome [Arabidopsis thaliana]	8e-88
WMU14719	23.9	27	6.4	170.2	0	ACQ91102	glycogen synthase kinase [Glycine max]	5e-63
WMU27683	71.6	13.5	32	360.9	0
WMU27515	63.6	6.8	6.4	177	0
WMU37655	31.8	6.8	38.4	190.7	0	XP_002303301	AP2/ERF domain-containing transcription factor [Populus trichocarpa]	2e-39
WMU37601	47.7	13.5	6.4	183.9	0	ABI34703	DnaJ-like protein isoform [Solanum phureja]	2e-47
WMU30590	8	27	19.2	238.3	0	NP_180316	NF-YB11 (NUCLEAR FACTOR Y, SUBUNIT B11); transcription factor [Arabidopsis thaliana]	1e-30
WMU39782	31.8	94.5	44.8	973.7	0	ABR23052	terminal flower-like protein [Picea abies]	2e-21
WMU36742	8	13.5	19.2	245.1	0	XP_002530049	conserved hypothetical protein [Ricinus communis]	5e-10
WMU39463	23.9	40.5	44.8	742.2	0	ABN08292	emp24/gp25L/p24 [Medicago truncatula]	1e-09
WMU39207	31.8	27	25.6	803.5	0	ACG45740	membrane protein [Zea mays]	1e-68
WMU35471	71.6	6.8	6.4	217.9	0
WMU22121	8	13.5	6.4	224.7	0	NP_001146950	40S ribosomal protein S11 [Zea mays]	1e-45
WMU37538	55.7	6.8	12.8	238.3	0	NP_192173	BZO2H1; DNA binding / protein heterodimerization/ sequence-specific DNA binding / transcription factor [Arabidopsis thaliana]	1e-13
WMU33982	8	13.5	12.8	286	0
WMU39603	47.7	6.8	51.2	251.9	0	NP_001048463	Os02g0809500 [Oryza sativa Japonica Group]	1e-16
WMU34939	8	27	6.4	245.1	0	BAF75890	tetrahydroxychalcone glucosyltransferase [Dianthus caryophyllus]	3e-27
WMU40548	15.9	6.8	6.4	245.1	0
WMU38668	95.4	6.8	25.6	258.8	0	AAL85347	EDS1-like protein [Nicotiana benthamiana]	7e-65
WMU23107	8	47.3	102.4	326.8	0	P40590	RecName: Full=60S ribosomal protein L34	6e-47
WMU12972	8	6.8	6.4	265.6	0	AAC25524	Strong similarity to phosphoribosylanthranilate transferase gb|D86180 from Pisum sativum. This ORF may be part of a larger gene that lies in the overlapping region [Arabidopsis thaliana]	4e-55
WMU36816	95.4	27	12.8	537.9	0	CAC14428	ceo protein [Arabidopsis thaliana]	1e-18
WMU36178	23.9	6.8	6.4	272.4	0	CAA66109	specific tissue protein 2 [Cicer arietinum]	5e-24
WMU16950	8	13.5	6.4	292.8	0	ABD28590	C2 [Medicago truncatula]	2e-15
WMU23121	47.7	54	6.4	292.8	0	ABA27086	TO121-23 [Taraxacum officinale]	1e-21
WMU38613	15.9	6.8	6.4	299.6	0	NP_192621	SUB1; calcium ion binding [Arabidopsis thaliana]	9e-76
WMU37230	23.9	20.3	6.4	401.8	0	NP_197056	40S ribosomal protein S19 (RPS19B) [Arabidopsis thaliana]	5e-41
WMU34801	8	20.3	12.8	503.9	0
WMU39570	63.6	6.8	19.2	497.1	0	NP_187241	neurofilament protein-related [Arabidopsis thaliana]	1e-08
WMU36623	8	33.8	6.4	483.5	0	NP_001049484	Os03g0235100 [Oryza sativa Japonica Group]	3e-63
WMU39606	8	33.8	12.8	674.1	0	XP_001568166	proteophosphoglycan ppg4 [Leishmania braziliensis MHOM/BR/75/M2904]	7e-06
WMU17591	8	6.8	25.6	633.3	0	NP_175292	C2 domain-containing protein [Arabidopsis thaliana]	9e-32
WMU31344	8	6.8	6.4	749	0
WMU31573	39.8	20.3	6.4	789.9	0
WMU04823	8	0	0	129.4	0	NP_176641	copper ion binding / methyltransferase [Arabidopsis thaliana]	1e-18
WMU04914	8	0	0	143	0	NP_001044360	Os01g0767100 [Oryza sativa Japonica Group]	1e-05
WMU05199	0	0	0	88.5	0
WMU05353	0	13.5	0	108.9	0	NP_172070	lipase class 3 family protein [Arabidopsis thaliana]	3e-10
WMU05539	0	13.5	0	136.2	0	XP_002327736	predicted protein [Populus trichocarpa]	1e-12
WMU05915	0	0	0	88.5	0
WMU05951	0	0	12.8	143	0
WMU06581	0	0	0	367.7	0
WMU06591	0	0	0	163.4	0
WMU06777	0	0	0	217.9	0	ACJ83870	unknown [Medicago truncatula]	4e-29
WMU11239	0	0	0	156.6	0	XP_002276608	PREDICTED: hypothetical protein [Vitis vinifera]	1e-06
WMU12480	0	0	0	115.8	0
WMU14124	0	0	0	524.3	0	Q6Q8A5	RecName: Full=Hexokinase-2, chloroplastic; AltName: Full=NtHxK2; Flags: Precursor	1e-16
WMU14596	15.9	0	0	122.6	0
WMU15003	0	0	0	88.5	0
WMU15398	0	0	0	143	0
WMU15465	0	0	0	81.7	0
WMU15599	0	6.8	0	156.6	0
WMU15621	0	0	0	122.6	0
WMU16030	0	0	0	108.9	0	NP_175909	endomembrane protein 70, putative [Arabidopsis thaliana]	5e-17
WMU16120	0	0	0	122.6	0	NP_172535	protein binding / zinc ion binding [Arabidopsis thaliana]	7e-27
WMU16220	0	0	0	81.7	0
WMU16424	0	6.8	6.4	156.6	0
WMU16805	0	0	0	313.2	0
WMU16939	0	0	12.8	190.7	0
WMU17014	15.9	20.3	0	183.9	0	NP_565015	POK (POKY POLLEN TUBE) [Arabidopsis thaliana]	3e-100
WMU17028	15.9	6.8	0	251.9	0
WMU17031	0	0	0	102.1	0
WMU17086	0	13.5	12.8	272.4	0	NP_566343	DEX1 (DEFECTIVE IN EXINE FORMATION 1); calcium ion binding [Arabidopsis thaliana]	3e-22
WMU17186	8	0	0	163.4	0
WMU17285	0	0	0	102.1	0
WMU17307	0	6.8	6.4	129.4	0	AAR87711	salicylic acid-binding protein 2 [Nicotiana tabacum]	6e-09
WMU17316	0	0	0	102.1	0	XP_002867543	hydroxyproline-rich glycoprotein family protein [Arabidopsis lyrata subsp. lyrata]	6e-24
WMU17340	15.9	6.8	0	292.8	0
WMU17357	0	0	0	279.2	0
WMU17374	0	0	6.4	95.3	0
WMU17407	8	0	0	115.8	0	NP_190655	clathrin adaptor complex small chain family protein [Arabidopsis thaliana]	6e-35
WMU17425	15.9	6.8	0	122.6	0	NP_001146905	haloacid dehalogenase-like hydrolase domain-containing protein 1A [Zea mays]	1e-28
WMU17538	8	20.3	0	211.1	0	AAK32780	At1g34570/F12K21_8 [Arabidopsis thaliana]	8e-11
WMU17981	0	0	6.4	156.6	0
WMU19729	0	6.8	6.4	115.8	0	NP_001149673	SKP1-like protein 1A [Zea mays]	1e-07
WMU21440	8	0	6.4	115.8	0	O81361	RecName: Full=40S ribosomal protein S8	3e-10
WMU21563	0	0	0	129.4	0	NP_171712	leucine carboxyl methyltransferase family protein [Arabidopsis thaliana]	2e-31
WMU22134	8	0	0	95.3	0
WMU22192	0	0	0	108.9	0
WMU22696	8	20.3	0	129.4	0	AAL27560	abscisic acid response protein [Cucumis melo]	2e-12
WMU22935	47.7	6.8	0	211.1	0	BAI52956	auxin-repressed protein [Citrullus lanatus subsp. vulgaris]	1e-31
WMU23016	15.9	0	25.6	217.9	0	NP_201202	copine-related [Arabidopsis thaliana]	4e-47
WMU23195	39.8	13.5	0	163.4	0
WMU23317	0	0	6.4	163.4	0	ADG38047	AT1G69870-like protein [Capsella grandiflora]	2e-10
WMU23595	0	0	0	544.7	0
WMU25089	8	6.8	0	136.2	0
WMU25842	0	0	0	449.4	0
WMU25868	0	6.8	0	183.9	0
WMU25877	8	13.5	0	340.5	0	EFJ19648	oligosaccharyltransferase subunit STT3 [Selaginella moellendorffii]	5e-14
WMU25904	0	20.3	32	946.5	0
WMU26545	0	0	0	170.2	0
WMU27176	0	0	0	81.7	0
WMU27313	8	0	0	197.5	0	CAJ13706	Phi-1 protein [Capsicum chinense]	5e-08
WMU27382	0	0	6.4	129.4	0	Q9M5I8	RecName: Full=Translationally-controlled tumor protein homolog; Short=TCTP	9e-21
WMU27408	0	6.8	25.6	129.4	0
WMU27418	0	13.5	6.4	558.4	0	NP_180636	pentatricopeptide (PPR) repeat-containing protein [Arabidopsis thaliana]	6e-35
WMU27781	8	0	0	149.8	0
WMU28194	8	0	6.4	115.8	0
WMU28485	0	0	0	95.3	0
WMU28610	15.9	47.3	0	401.8	0	NP_001148484	prenylated rab acceptor family protein [Zea mays]	6e-26
WMU29067	0	0	38.4	115.8	0
WMU29250	0	0	0	190.7	0
WMU29359	0	0	6.4	122.6	0	AAF79761	T30E16.31 [Arabidopsis thaliana]	7e-13
WMU29424	0	0	6.4	102.1	0	CAX51360	soluble starch synthase [Hordeum vulgare subsp. vulgare]	9e-20
WMU29426	0	0	0	81.7	0
WMU29428	0	0	0	81.7	0	NP_001063064	Os09g0382400 [Oryza sativa Japonica Group]	3e-26
WMU29440	0	0	0	231.5	0	XP_002880686	binding protein [Arabidopsis lyrata subsp. lyrata]	6e-12
WMU29442	0	6.8	0	143	0
WMU29456	0	0	0	81.7	0
WMU29461	0	0	0	81.7	0
WMU29498	0	0	0	136.2	0
WMU29512	0	0	0	251.9	0
WMU29568	0	0	0	81.7	0
WMU29575	0	6.8	0	292.8	0
WMU29646	47.7	27	0	190.7	0	ABQ58079	subtilisin-like protease [Nicotiana tabacum]	3e-30
WMU29835	0	0	0	122.6	0
WMU29952	23.9	0	0	367.7	0	CBI14964	unnamed protein product [Vitis vinifera]	2e-07
WMU29963	0	0	0	129.4	0	NP_974609	calcineurin-like phosphoesterase family protein [Arabidopsis thaliana]	9e-21
WMU29986	8	0	0	170.2	0
WMU30090	8	6.8	0	401.8	0	NP_187747	eukaryotic translation initiation factor 3G / eIF3g [Arabidopsis thaliana]	5e-48
WMU30092	63.6	40.5	0	149.8	0	NP_001149401	protein phosphatase 2C isoform gamma [Zea mays]	4e-90
WMU30121	31.8	0	0	149.8	0	XP_002328275	aromatic and neutral amino acid transporter [Populus trichocarpa]	4e-24
WMU30215	8	0	0	122.6	0
WMU30221	0	0	0	88.5	0	ZP_01174063	CoA-binding domain family protein [Bacillus sp. NRRL B-14911]	1e-08
WMU30499	8	13.5	0	170.2	0	NP_973522	metal-dependent phosphohydrolase HD domain-containing protein [Arabidopsis thaliana]	2e-22
WMU30570	8	0	0	129.4	0	NP_172776	ORP1D (OSBP(OXYSTEROL BINDING PROTEIN)-RELATED PROTEIN 1D); oxysterol binding [Arabidopsis thaliana]	5e-113
WMU30621	15.9	0	0	136.2	0	XP_002319158	predicted protein [Populus trichocarpa]	5e-13
WMU31062	0	0	0	81.7	0
WMU31323	0	6.8	0	95.3	0	O22518	RecName: Full=40S ribosomal protein SA; AltName: Full=p40	7e-24
WMU31441	0	0	0	108.9	0	AAC17053	Contains homology to DNAJ heatshock protein gb|U32803 from Haemophilus influenzae [Arabidopsis thaliana]	3e-20
WMU31632	0	0	12.8	408.6	0
WMU31656	0	6.8	6.4	251.9	0
WMU31699	0	0	0	354.1	0
WMU32011	15.9	0	12.8	136.2	0
WMU32396	23.9	0	0	211.1	0	NP_001149375	cysteine-type endopeptidase/ ubiquitin thiolesterase [Zea mays]	6e-66
WMU32480	0	0	6.4	102.1	0	BAB86929	glucosyltransferase-11 [Vigna angularis]	6e-27
WMU32500	31.8	0	6.4	279.2	0	NP_001151488	cyclic nucleotide-gated ion channel 2 [Zea mays]	5e-103
WMU32523	15.9	6.8	0	388.1	0
WMU32933	15.9	27	0	279.2	0	NP_001151279	transposon protein Mutator sub-class [Zea mays]	2e-10
WMU34544	0	0	19.2	108.9	0
WMU34586	0	0	0	115.8	0
WMU34589	0	0	0	224.7	0
WMU34618	0	6.8	6.4	156.6	0	ACG37110	ubiquitin-conjugating enzyme E2-17 kDa [Zea mays]	1e-36
WMU34655	0	0	0	115.8	0
WMU34659	0	0	0	122.6	0
WMU34804	0	13.5	6.4	170.2	0	1909359A	ribosomal protein S19	6e-52
WMU34962	0	0	0	108.9	0	P27990	RecName: Full=Phenylalanine ammonia-lyase	1e-100
WMU35685	0	0	0	653.7	0
WMU35988	0	0	0	190.7	0
WMU35989	0	0	0	286	0
WMU36021	0	0	0	88.5	0
WMU36082	0	0	12.8	1382.3	0	XP_002327100	predicted protein [Populus trichocarpa]	3e-12
WMU36088	47.7	40.5	0	258.8	0	XP_002867000	At4g36660 [Arabidopsis lyrata subsp. lyrata]	4e-27
WMU36200	8	0	0	129.4	0
WMU36207	0	0	0	108.9	0
WMU36223	0	0	6.4	224.7	0
WMU36466	0	54	25.6	245.1	0	AAC05981	aspartokinase-homoserine dehydrogenase [Glycine max]	1e-33
WMU36502	0	0	0	456.2	0
WMU36504	8	0	0	674.1	0
WMU36544	0	0	6.4	102.1	0	NP_563879	sodium symporter-related [Arabidopsis thaliana]	1e-44
WMU36612	0	0	0	102.1	0
WMU36890	143.2	20.3	0	578.8	0
WMU36900	0	0	0	108.9	0
WMU36965	31.8	0	0	217.9	0
WMU36997	0	0	0	122.6	0
WMU37034	39.8	6.8	0	217.9	0
WMU37195	0	0	0	81.7	0	ACY06328	S-adenosyl-L-methionine: caffeic acid 3-0-methyltransferase [Medicago sativa]	6e-51
WMU37205	0	0	0	265.6	0
WMU37292	0	0	0	88.5	0	AAZ29733	phenylalanine ammonia lyase [Trifolium pratense]	1e-140
WMU37539	8	6.8	0	279.2	0	CAI29542	eukaryotic translation initiation factor 2 alpha [Oryza sativa (indica cultivar-group)]	7e-21
WMU37835	8	0	0	170.2	0
WMU38054	8	0	0	156.6	0	ABW38332	cytosolic fructose-1,6-bisphosphatase [Fragaria x ananassa]	4e-10
WMU38347	0	13.5	25.6	143	0	NP_200925	40S ribosomal protein S19 (RPS19C) [Arabidopsis thaliana]	2e-07
WMU38459	0	0	0	108.9	0	XP_002276608	PREDICTED: hypothetical protein [Vitis vinifera]	1e-07
WMU38586	0	0	0	88.5	0
WMU38595	0	6.8	44.8	231.5	0	XP_002268252	PREDICTED: hypothetical protein [Vitis vinifera]	1e-24
WMU38625	31.8	0	12.8	190.7	0	XP_002890407	calcium-binding EF hand family protein [Arabidopsis lyrata subsp. lyrata]	1e-13
WMU38684	39.8	0	0	108.9	0	XP_002317872	amidase family protein [Populus trichocarpa]	4e-84
WMU38759	0	0	6.4	115.8	0	XP_002302988	predicted protein [Populus trichocarpa]	6e-15
WMU38805	47.7	0	0	292.8	0	AAO23007	apyrase-like protein [Medicago truncatula]	5e-40
WMU39198	0	0	6.4	320	0	Q04644	RecName: Full=1-aminocyclopropane-1-carboxylate oxidase 1; Short=ACC oxidase 1; AltName: Full=Ethylene-forming enzyme; Short=EFE; AltName: Full=PMEL1	3e-159
WMU39217	55.7	20.3	0	163.4	0	CBI33939	unnamed protein product [Vitis vinifera]	7e-10
WMU39296	0	0	0	81.7	0	NP_973454	PIP; aminopeptidase [Arabidopsis thaliana]	4e-08
WMU39299	0	0	0	81.7	0
WMU39461	15.9	20.3	0	217.9	0
WMU39574	31.8	6.8	0	217.9	0	ABN08537	Pyruvate carboxyltransferase [Medicago truncatula]	3e-22
WMU39687	0	74.3	57.6	306.4	0
WMU39704	0	0	0	197.5	0
WMU39711	0	0	6.4	183.9	0	BAD15085	CCAAT-box binding factor HAP5 homolog [Daucus carota]	2e-16
WMU39802	159.1	0	115.2	517.5	0	AAF73132	homogentisate 1,2-dioxygenase [Solanum lycopersicum]	6e-13
WMU39825	23.9	0	25.6	149.8	0	NP_001150204	protein kinase APK1B [Zea mays]	5e-18
WMU40163	0	0	0	81.7	0
WMU40173	0	0	0	156.6	0	AAU89244	von Willebrand factor type A domain containing protein [Oryza sativa Japonica Group]	6e-13
WMU40194	0	0	0	95.3	0
WMU40359	8	6.8	0	258.8	0	XP_002884416	FMN binding protein [Arabidopsis lyrata subsp. lyrata]	6e-22
WMU40497	0	6.8	0	136.2	0
WMU40657	8	0	0	224.7	0	XP_002871771	phosphoglucosamine mutase family protein [Arabidopsis lyrata subsp. lyrata]	4e-08
WMU40882	8	0	0	245.1	0	XP_002325139	AP2 domain-containing transcription factor [Populus trichocarpa]	2e-25
WMU41111	15.9	6.8	0	143	0
WMU41388	8	0	0	149.8	0
WMU41489	0	0	0	456.2	0
WMU41523	8	0	6.4	149.8	0
WMU43224	0	0	0	88.5	0
WMU44381	8	0	0	156.6	0
WMU46238	0	0	0	149.8	0
WMU47171	8	6.8	0	143	0
WMU47330	0	0	0	115.8	0
WMU47332	0	0	0	95.3	0
WMU47366	8	0	0	115.8	0	NP_200470	glycosyl hydrolase family 17 protein [Arabidopsis thaliana]	4e-29
WMU48058	8	0	0	265.6	0
WMU39530	262.5	243	230.3	565.2	1.67517e-05	CAB06698	plastid protein [Arabidopsis thaliana]	1e-66
WMU35763	63.6	94.5	83.2	286	1.67517e-05	NP_565029	identical protein binding / serine-type endopeptidase [Arabidopsis thaliana]	4e-19
WMU39234	55.7	54	89.6	258.8	1.67517e-05
WMU39890	87.5	60.8	108.8	292.8	1.67517e-05	BAE72870	flavonoid 3',5'-hdyroxylase [Clitoria ternatea]	2e-46
WMU38173	55.7	87.8	128	292.8	1.67517e-05	NP_001049714	Os03g0276700 [Oryza sativa Japonica Group]	4e-13
WMU32272	31.8	27	32	183.9	1.67517e-05	NP_001060239	Os07g0608100 [Oryza sativa Japonica Group]	1e-30
WMU39692	71.6	40.5	12.8	183.9	1.67517e-05	ACH72975	granule-bound starch synthase [Nelumbo nucifera]	1e-48
WMU36395	8	13.5	32	143	1.67517e-05
WMU36070	63.6	6.8	12.8	136.2	1.67517e-05	XP_002885351	pepsin A [Arabidopsis lyrata subsp. lyrata]	9e-140
WMU39665	39.8	6.8	25.6	149.8	1.67517e-05	CBI25688	unnamed protein product [Vitis vinifera]	1e-08
WMU35789	47.7	40.5	6.4	163.4	1.67517e-05
WMU05100	0	6.8	0	88.5	1.67517e-05	NP_027421	remorin family protein [Arabidopsis thaliana]	1e-21
WMU05469	0	0	0	74.9	1.67517e-05	AAF79761	T30E16.31 [Arabidopsis thaliana]	9e-10
WMU15489	0	0	0	74.9	1.67517e-05
WMU16079	0	0	12.8	95.3	1.67517e-05	XP_002277024	PREDICTED: hypothetical protein [Vitis vinifera]	1e-35
WMU16792	8	6.8	0	102.1	1.67517e-05
WMU17408	23.9	0	0	95.3	1.67517e-05
WMU17644	0	0	0	74.9	1.67517e-05
WMU18010	0	0	0	74.9	1.67517e-05
WMU19220	0	0	0	74.9	1.67517e-05
WMU20361	0	6.8	6.4	102.1	1.67517e-05
WMU22736	23.9	20.3	0	122.6	1.67517e-05
WMU22856	0	0	0	74.9	1.67517e-05
WMU23041	47.7	0	25.6	129.4	1.67517e-05	NP_001149747	clathrin binding protein [Zea mays]	3e-08
WMU29256	8	0	12.8	108.9	1.67517e-05
WMU29423	8	0	6.4	102.1	1.67517e-05	NP_001149467	reticulon-4-interacting protein 1 [Zea mays]	8e-21
WMU30534	0	13.5	0	95.3	1.67517e-05	XP_002282159	PREDICTED: hypothetical protein [Vitis vinifera]	1e-15
WMU35134	0	0	6.4	88.5	1.67517e-05
WMU36360	47.7	0	38.4	143	1.67517e-05
WMU36640	0	0	0	74.9	1.67517e-05	AAZ29733	phenylalanine ammonia lyase [Trifolium pratense]	2e-75
WMU37004	15.9	0	0	88.5	1.67517e-05	Q9SM60	RecName: Full=Phosphoglucomutase, cytoplasmic; Short=PGM; AltName: Full=Glucose phosphomutase	8e-25
WMU38473	0	0	0	74.9	1.67517e-05
WMU39703	0	0	0	74.9	1.67517e-05
WMU40538	0	0	0	74.9	1.67517e-05
WMU41192	8	0	0	88.5	1.67517e-05
WMU41368	0	0	0	74.9	1.67517e-05
WMU23125	95.4	141.8	108.8	340.5	3.19537e-05	ACG26497	ubiquinol-cytochrome c reductase complex 6.7 kDa protein [Zea mays]	6e-08
WMU38853	167	148.5	76.8	340.5	3.19537e-05	XP_002886599	aldo/keto reductase family protein [Arabidopsis lyrata subsp. lyrata]	2e-74
WMU34621	103.4	108	51.2	279.2	3.19537e-05	NP_851141	RNA recognition motif (RRM)-containing protein [Arabidopsis thaliana]	2e-83
WMU05152	31.8	33.8	51.2	197.5	3.19537e-05	ACH63218	ribosomal protein L36 [Rheum australe]	3e-25
WMU37340	15.9	20.3	32	156.6	3.19537e-05	XP_002268252	PREDICTED: hypothetical protein [Vitis vinifera]	3e-10
WMU16239	0	0	12.8	88.5	3.19537e-05	CAN83715	hypothetical protein [Vitis vinifera]	3e-06
WMU17297	31.8	0	0	88.5	3.19537e-05
WMU20227	0	6.8	6.4	95.3	3.19537e-05
WMU21043	8	0	0	81.7	3.19537e-05
WMU25739	8	33.8	0	108.9	3.19537e-05	ACF06581	translational initiation factor eIF1 [Elaeis guineensis]	1e-27
WMU27340	0	0	25.6	95.3	3.19537e-05
WMU32611	8	0	6.4	95.3	3.19537e-05
WMU35877	0	13.5	57.6	122.6	3.19537e-05
WMU39322	0	40.5	44.8	143	3.19537e-05	NP_564447	permease-related [Arabidopsis thaliana]	2e-08
WMU38250	31.8	40.5	64	204.3	4.65108e-05	CAK22419	B12D-like protein [Beta vulgaris]	8e-30
WMU35670	39.8	33.8	19.2	170.2	4.65108e-05
WMU26104	39.8	13.5	44.8	170.2	4.65108e-05
WMU09621	0	6.8	0	81.7	4.65108e-05	AAF40448	Contains similarity to the IFA-binding protein from Arabidopsis thaliana gb|AF004556	1e-11
WMU17853	0	0	6.4	81.7	4.65108e-05
WMU19878	0	6.8	0	81.7	4.65108e-05	CBI15079	unnamed protein product [Vitis vinifera]	2e-12
WMU25786	0	6.8	0	81.7	4.65108e-05	XP_002878341	SEC61 beta [Arabidopsis lyrata subsp. lyrata]	2e-13
WMU31389	0	20.3	0	88.5	4.65108e-05
WMU40628	0	0	6.4	81.7	4.65108e-05
WMU23248	222.7	195.8	153.6	449.4	6.08134e-05	NP_001149811	serine/threonine protein kinase [Zea mays]	1e-96
WMU23543	143.2	114.8	140.8	367.7	6.08134e-05
WMU35525	15.9	27	70.4	170.2	6.08134e-05	ACF06581	translational initiation factor eIF1 [Elaeis guineensis]	2e-40
WMU37261	47.7	13.5	6.4	129.4	6.08134e-05	NP_565736	PUR ALPHA-1; nucleic acid binding [Arabidopsis thaliana]	5e-32
WMU20015	0	27	0	88.5	6.08134e-05
WMU23833	79.5	148.5	172.7	347.3	7.33687e-05	NP_171806	glutamate binding [Arabidopsis thaliana]	1e-55
WMU27279	47.7	20.3	19.2	156.6	7.33687e-05
WMU05299	0	0	0	68.1	7.33687e-05	AAL18924	acetyl Co-A acetyltransferase [Hevea brasiliensis]	5e-26
WMU12608	0	0	0	68.1	7.33687e-05
WMU17349	0	0	0	68.1	7.33687e-05	NP_001031438	RAD51B; recombinase [Arabidopsis thaliana]	1e-11
WMU22278	0	0	0	68.1	7.33687e-05
WMU25689	0	0	0	68.1	7.33687e-05	ACF06581	translational initiation factor eIF1 [Elaeis guineensis]	3e-26
WMU27178	0	0	0	68.1	7.33687e-05
WMU34760	0	0	0	68.1	7.33687e-05
WMU36968	0	0	0	68.1	7.33687e-05
WMU37232	0	0	0	68.1	7.33687e-05	ABB02161	ferulate 5-hydroxylase [Medicago sativa]	5e-48
WMU39236	15.9	6.8	0	95.3	7.33687e-05	NP_564488	transcription factor [Arabidopsis thaliana]	2e-11
WMU40070	0	0	0	68.1	7.33687e-05	XP_002318266	potassium efflux antiporter [Populus trichocarpa]	8e-11
WMU40123	0	0	0	68.1	7.33687e-05
WMU40208	0	0	0	68.1	7.33687e-05	AAC77377	beta-galactosidase precursor [Carica papaya]	1e-15
WMU47338	0	0	0	68.1	7.33687e-05
WMU47869	0	0	0	68.1	7.33687e-05
WMU36722	39.8	20.3	51.2	177	8.62831e-05	ADK13088	hydroxyacylglutathione hydrolase [Polygonum sibiricum]	2e-33
WMU39159	55.7	40.5	12.8	163.4	8.62831e-05	P41381	RecName: Full=Eukaryotic initiation factor 4A-8; Short=eIF-4A-8; AltName: Full=ATP-dependent RNA helicase eIF4A-8	5e-37
WMU17246	8	6.8	0	88.5	8.62831e-05	NP_567914	lysine-ketoglutarate reductase/saccharopine dehydrogenase bifunctional enzyme [Arabidopsis thaliana]	3e-08
WMU26286	23.9	0	0	81.7	8.62831e-05
WMU36449	8	0	12.8	95.3	8.62831e-05	NP_175101	nodulin MtN21 family protein [Arabidopsis thaliana]	7e-47
WMU39178	0	13.5	0	81.7	8.62831e-05	NP_001148017	40S ribosomal protein S25-1 [Zea mays]	3e-26
WMU47267	0	13.5	0	81.7	8.62831e-05
WMU31851	39.8	27	12.8	149.8	9.96678e-05	AAM62994	snRNP core Sm protein Sm-X5-like protein [Arabidopsis thaliana]	4e-43
WMU39482	47.7	47.3	12.8	163.4	9.96678e-05	ABM53472	eIF5A [Rosa chinensis]	6e-50
WMU10032	8	6.8	6.4	102.1	9.96678e-05
WMU22603	8	0	32	102.1	9.96678e-05	O49169	RecName: Full=Elongation factor 1-alpha; Short=EF-1-alpha	2e-10
WMU28518	0	6.8	12.8	95.3	9.96678e-05	AAB07878	localized according to blastn similarity to EST sequences; therefore, the coding span corresponds only to an area of similarity since the initation codon and stop codon could not be precisely determined [Arabidopsis thaliana]	3e-16
WMU29460	0	20.3	25.6	115.8	9.96678e-05	NP_194294	MATE efflux family protein [Arabidopsis thaliana]	1e-34
WMU04742	0	6.8	6.4	88.5	0.000112606
WMU27582	95.4	74.3	57.6	251.9	0.000125051
WMU23451	71.6	40.5	51.2	211.1	0.000136854	Q42676	RecName: Full=Transketolase, chloroplastic; Short=TK	8e-84
WMU05613	0	20.3	0	81.7	0.000136854	ABC26010	9-cis-epoxycarotenoid dioxygenase 5 [Citrus clementina]	2e-40
WMU05655	0	0	6.4	74.9	0.000136854
WMU20374	0	20.3	0	81.7	0.000136854	ACG32843	40S ribosomal protein S23 [Zea mays]	3e-16
WMU22256	0	6.8	0	74.9	0.000136854
WMU29852	0	20.3	0	81.7	0.000136854	NP_566156	yrdC family protein [Arabidopsis thaliana]	1e-42
WMU31291	8	20.3	0	95.3	0.000136854	XP_002867035	oxidoreductase [Arabidopsis lyrata subsp. lyrata]	6e-80
WMU31545	31.8	13.5	0	102.1	0.000136854	XP_002515034	photosystem II core complex proteins psbY, chloroplast precursor [Ricinus communis]	1e-17
WMU31746	0	6.8	0	74.9	0.000136854
WMU33130	0	6.8	0	74.9	0.000136854
WMU36778	0	6.8	0	74.9	0.000136854
WMU38408	0	0	6.4	74.9	0.000136854
WMU18068	23.9	6.8	6.4	108.9	0.000149356	BAA92781	nonclathrin coat protein zeta1-COP [Solanum lycopersicum]	2e-13
WMU17296	0	0	19.2	81.7	0.000149356
WMU36554	55.7	6.8	25.6	136.2	0.000161789	AAP85377	RNA binding protein Rp120 [Oryza sativa Japonica Group]	2e-48
WMU39657	95.4	40.5	32	190.7	0.000174049	ACI31551	heat shock protein 90-2 [Glycine max]	1e-50
WMU29320	31.8	13.5	12.8	129.4	0.000174049	NP_189117	catalytic [Arabidopsis thaliana]	3e-38
WMU36104	0	20.3	12.8	102.1	0.000186426	NP_566554	protein phosphatase 2C-related / PP2C-related [Arabidopsis thaliana]	1e-06
WMU39324	8	20.3	6.4	108.9	0.000198062	ABW38332	cytosolic fructose-1,6-bisphosphatase [Fragaria x ananassa]	5e-64
WMU37164	0	33.8	38.4	122.6	0.000209822	NP_001150285	proline-rich cell wall protein-like [Zea mays]	1e-42
WMU36100	15.9	20.3	6.4	115.8	0.000220923	NP_001056361	Os05g0569200 [Oryza sativa Japonica Group]	7e-27
WMU38941	8	13.5	0	88.5	0.000220923	XP_002893724	proton-dependent oligopeptide transport family protein [Arabidopsis lyrata subsp. lyrata]	7e-92
WMU13634	0	0	0	61.3	0.000229261
WMU15483	0	0	0	61.3	0.000229261
WMU15632	0	0	0	61.3	0.000229261	NP_172308	esterase/lipase/thioesterase family protein [Arabidopsis thaliana]	4e-13
WMU16033	0	0	0	61.3	0.000229261
WMU16636	0	0	0	61.3	0.000229261
WMU16653	0	0	0	61.3	0.000229261
WMU17074	23.9	0	0	74.9	0.000229261	XP_002513024	conserved hypothetical protein [Ricinus communis]	4e-06
WMU22895	0	0	0	61.3	0.000229261
WMU25789	0	0	0	61.3	0.000229261	AAG14417	NTS2 protein [Nicotiana tabacum]	3e-20
WMU29394	0	0	0	61.3	0.000229261	XP_002867760	exostosin family protein [Arabidopsis lyrata subsp. lyrata]	1e-63
WMU29817	0	0	0	61.3	0.000229261
WMU30116	0	0	0	61.3	0.000229261
WMU31375	0	0	0	61.3	0.000229261
WMU34811	0	0	0	61.3	0.000229261	P51074	RecName: Full=Annexin-like protein RJ4	1e-14
WMU35409	0	0	0	61.3	0.000229261
WMU36147	0	0	0	61.3	0.000229261
WMU39300	0	0	0	61.3	0.000229261
WMU40197	0	0	0	61.3	0.000229261	G96662	probable aminopeptidase F24D7.4 [imported] - Arabidopsis thaliana	7e-14
WMU41363	0	0	0	61.3	0.000229261	NP_194178	TIFY1; transcription factor [Arabidopsis thaliana]	3e-41
WMU47221	0	0	0	61.3	0.000229261
WMU47318	0	0	0	61.3	0.000229261	BAD24713	protein disufide isomerase-like protein [Glycine max]	2e-25
WMU11306	8	6.8	0	81.7	0.000262439	NP_175945	CPN60B (CHAPERONIN 60 BETA); ATP binding / protein binding [Arabidopsis thaliana]	1e-26
WMU27285	8	6.8	6.4	95.3	0.000272961
WMU27460	8	6.8	6.4	95.3	0.000272961	AAR23707	At4g32960 [Arabidopsis thaliana]	7e-08
WMU17493	8	0	6.4	81.7	0.000272961
WMU40858	8	0	6.4	81.7	0.000272961	NP_849972	AAA-type ATPase family protein [Arabidopsis thaliana]	4e-38
WMU37928	167	114.8	140.8	354.1	0.000283941	AAF40416	papain-like cysteine proteinase isoform III [Ipomoea batatas]	2e-144
WMU36694	15.9	33.8	44.8	156.6	0.000294811
WMU37024	39.8	13.5	6.4	115.8	0.000294811
WMU16710	15.9	20.3	12.8	122.6	0.000306006
WMU36815	0	6.8	6.4	81.7	0.000317123
WMU21459	47.7	6.8	25.6	129.4	0.000328624	CAD33929	microtubule associated protein [Cicer arietinum]	3e-47
WMU33186	15.9	6.8	51.2	122.6	0.000339598	NP_200007	NRPB6A; DNA binding / DNA-directed RNA polymerase [Arabidopsis thaliana]	8e-45
WMU28443	47.7	47.3	83.2	211.1	0.000370776	CAA74965	Importin alpha-like protein [Arabidopsis thaliana]	2e-42
WMU05105	0	6.8	0	68.1	0.000386927
WMU16227	0	6.8	0	68.1	0.000386927
WMU17450	0	6.8	0	68.1	0.000386927
WMU18015	0	6.8	0	68.1	0.000386927	AAC78102	60S ribosomal protein L21 [Oryza sativa Japonica Group]	3e-37
WMU21949	0	6.8	0	68.1	0.000386927
WMU29571	0	6.8	0	68.1	0.000386927	CAC79651	threonyl-tRNA synthetase [Oryza sativa (japonica cultivar-group)]	3e-38
WMU35407	0	6.8	0	68.1	0.000386927
WMU38742	0	0	19.2	74.9	0.000386927	XP_002520759	conserved hypothetical protein [Ricinus communis]	3e-07
WMU39252	0	6.8	0	68.1	0.000386927
WMU39301	0	6.8	0	68.1	0.000386927	NP_564447	permease-related [Arabidopsis thaliana]	1e-13
WMU41374	0	6.8	0	68.1	0.000386927
WMU39063	31.8	20.3	12.8	129.4	0.000407335	AAB05871	PAPS-reductase-like protein [Catharanthus roseus]	1e-46
WMU07470	0	0	6.4	68.1	0.000407335
WMU40522	0	0	6.4	68.1	0.000407335	AAV92890	Avr9/Cf-9 rapidly elicited protein 20 [Nicotiana tabacum]	2e-18
WMU31136	8	6.8	32	108.9	0.000427443	ABK58469	LIM domain protein WLIM2a [Populus tremula x Populus alba]	4e-41
WMU41336	15.9	13.5	0	88.5	0.000459335	BAB02683	long-chain-fatty-acid-CoA ligase-like protein [Arabidopsis thaliana]	5e-20
WMU22413	63.6	60.8	70.4	224.7	0.00052062	ABD63906	actin depolymerizing factor 2 [Gossypium hirsutum]	3e-45
WMU35510	15.9	0	6.4	81.7	0.00052062
WMU36151	15.9	0	0	68.1	0.000540422
WMU40523	15.9	0	0	68.1	0.000540422	BAF79960	receptor-like kinase [Marchantia polymorpha]	7e-50
WMU39292	23.9	0	0	68.1	0.000578668
WMU31249	15.9	0	32	95.3	0.000608134	NP_194507	ACBP2 (ACYL-COA BINDING PROTEIN ACBP 2); acyl-CoA binding / lead ion binding [Arabidopsis thaliana]	1e-07
WMU30449	23.9	6.8	0	81.7	0.000647388	ABN05859	Glutamine amidotransferase class-I [Medicago truncatula]	5e-28
WMU21489	23.9	0	6.4	81.7	0.000675159	CAA50609	ras-related GTP-binding protein [Nicotiana tabacum]	9e-24
WMU04750	8	6.8	0	74.9	0.000726401
WMU17250	8	6.8	0	74.9	0.000726401	CAH58641	malate dehydrogenase [Plantago major]	3e-24
WMU31443	8	6.8	0	74.9	0.000726401
WMU39410	71.6	40.5	19.2	156.6	0.00073471	XP_002273809	PREDICTED: hypothetical protein [Vitis vinifera]	1e-14
WMU05367	0	0	0	54.5	0.00073471	NP_568187	SYP132 (SYNTAXIN OF PLANTS 132); SNAP receptor [Arabidopsis thaliana]	1e-42
WMU05815	0	0	0	54.5	0.00073471
WMU07961	0	0	0	54.5	0.00073471	ABM55249	casein kinase [Beta vulgaris]	1e-17
WMU13858	0	0	0	54.5	0.00073471	CAN66445	hypothetical protein [Vitis vinifera]	6e-06
WMU15026	0	0	0	54.5	0.00073471
WMU15385	0	0	0	54.5	0.00073471
WMU15920	0	0	0	54.5	0.00073471
WMU16021	0	0	0	54.5	0.00073471
WMU16268	0	0	0	54.5	0.00073471
WMU17866	0	0	0	54.5	0.00073471
WMU25822	0	0	0	54.5	0.00073471	NP_564447	permease-related [Arabidopsis thaliana]	2e-17
WMU25823	0	0	0	54.5	0.00073471
WMU28935	0	0	0	54.5	0.00073471
WMU29720	0	0	0	54.5	0.00073471
WMU30771	0	0	0	54.5	0.00073471
WMU32123	0	0	0	54.5	0.00073471
WMU35696	0	0	0	54.5	0.00073471
WMU36156	0	0	0	54.5	0.00073471	AAC64888	T22H22.18 [Arabidopsis thaliana]	5e-06
WMU37301	0	0	0	54.5	0.00073471
WMU38175	0	0	0	54.5	0.00073471	NP_190841	ubiquinol-cytochrome C reductase UQCRX/QCR9-like family protein [Arabidopsis thaliana]	9e-11
WMU38182	0	0	0	54.5	0.00073471
WMU40119	0	0	0	54.5	0.00073471
WMU40172	0	0	0	54.5	0.00073471
WMU40206	0	0	0	54.5	0.00073471	NP_172325	CPNIFS (CHLOROPLASTIC NIFS-LIKE CYSTEINE DESULFURASE); cysteine desulfurase/ selenocysteine lyase/ transaminase [Arabidopsis thaliana]	3e-25
WMU42950	0	0	0	54.5	0.00073471
WMU42960	0	0	0	54.5	0.00073471
WMU09518	8	0	6.4	74.9	0.000750913
WMU26732	8	0	6.4	74.9	0.000750913
WMU36155	8	0	6.4	74.9	0.000750913	NP_192153	EID1 (EMPFINDLICHER IM DUNKELROTEN LICHT 1); ubiquitin-protein ligase [Arabidopsis thaliana]	6e-20
WMU30265	55.7	81	51.2	211.1	0.00076877	NP_563969	unknown protein [Arabidopsis thaliana]	9e-16
WMU28924	8	6.8	25.6	102.1	0.000777878	NP_001052872	Os04g0440000 [Oryza sativa Japonica Group]	1e-08
WMU35588	63.6	6.8	38.4	129.4	0.000806469
WMU39390	0	20.3	19.2	95.3	0.000833844
WMU22016	8	20.3	0	81.7	0.00084325	NP_177120	RPL34 (RIBOSOMAL PROTEIN L34); structural constituent of ribosome [Arabidopsis thaliana]	6e-26
WMU36806	8	20.3	0	81.7	0.00084325	NP_001055418	Os05g0386000 [Oryza sativa Japonica Group]	3e-87
WMU26599	0	20.3	0	68.1	0.000862511	NP_171806	glutamate binding [Arabidopsis thaliana]	8e-13
WMU15567	8	0	19.2	81.7	0.000953863	BAA22559	squalene synthase [Glycine max]	5e-57
WMU09223	8	0	0	61.3	0.000980847	XP_002265459	PREDICTED: hypothetical protein [Vitis vinifera]	1e-87
WMU17347	8	0	0	61.3	0.000980847
WMU22241	8	0	0	61.3	0.000980847
WMU36610	8	0	0	61.3	0.000980847
WMU31536	23.9	0	32	95.3	0.00100941	NP_187144	transcription regulator [Arabidopsis thaliana]	1e-08
WMU05149	0	6.8	0	61.3	0.00111585
WMU17280	0	6.8	0	61.3	0.00111585
WMU25827	0	6.8	0	61.3	0.00111585	NP_001045007	Os01g0882300 [Oryza sativa Japonica Group]	3e-06
WMU26781	0	6.8	0	61.3	0.00111585
WMU30584	0	6.8	0	61.3	0.00111585
WMU21446	0	0	6.4	61.3	0.00116181	ADK25058	AN1-like transcription factor [Glycine max]	7e-31
WMU22764	39.8	27	32	149.8	0.00119077	ABK55610	pathogenesis-related protein PR1c [Oryza sativa Indica Group]	2e-21
WMU32752	15.9	27	19.2	122.6	0.00122401	ACB87920	ubiquitin conjugating enzyme 2 [Malus x domestica]	3e-74
WMU36653	15.9	6.8	0	74.9	0.00124943	XP_002876517	mitochondrial ribosomal protein L51/S25/CI-B8 family protein [Arabidopsis lyrata subsp. lyrata]	5e-18
WMU22913	15.9	20.3	25.6	122.6	0.00127614	NP_974559	metal ion binding [Arabidopsis thaliana]	2e-24
WMU32485	15.9	0	0	61.3	0.00140035	NP_001055299	Os05g0357800 [Oryza sativa Japonica Group]	3e-06
WMU08377	23.9	0	0	61.3	0.00140677	NP_001063611	Os09g0506900 [Oryza sativa Japonica Group]	4e-14
WMU27423	23.9	0	0	61.3	0.00140677
WMU36716	23.9	0	0	61.3	0.00140677	XP_002323813	predicted protein [Populus trichocarpa]	1e-11
WMU17399	8	13.5	0	74.9	0.00143689	NP_564959	zinc finger (C3HC4-type RING finger) family protein [Arabidopsis thaliana]	5e-17
WMU33246	8	13.5	0	74.9	0.00143689	NP_180450	ankyrin repeat family protein [Arabidopsis thaliana]	1e-17
WMU20500	23.9	33.8	70.4	156.6	0.00149325
WMU30088	23.9	6.8	0	74.9	0.0015352
WMU17220	8	0	12.8	74.9	0.00156417	ABN09177	Single-stranded nucleic acid binding R3H [Medicago truncatula]	1e-06
WMU23704	55.7	67.5	19.2	156.6	0.0015971	XP_002532150	conserved hypothetical protein [Ricinus communis]	3e-24
WMU34404	47.7	47.3	44.8	177	0.00161481	ACH58426	later embryo abundant protein [Prunus dulcis]	9e-62
WMU23715	39.8	13.5	44.8	136.2	0.00168002	Q8H852	RecName: Full=Coatomer subunit gamma-1; AltName: Full=Gamma-1-coat protein; Short=Gamma-1-COP	3e-18
WMU37564	8	13.5	6.4	88.5	0.00170407	NP_179571	zinc finger (CCCH-type) family protein [Arabidopsis thaliana]	3e-13
WMU31069	0	13.5	6.4	74.9	0.00171791	ABD32851	Helicase, C-terminal; Zinc finger, CCHC-type; GUCT [Medicago truncatula]	2e-25
WMU18130	55.7	40.5	76.8	190.7	0.0017326	CAK22419	B12D-like protein [Beta vulgaris]	1e-06
WMU38872	8	40.5	6.4	95.3	0.00179262
WMU41340	8	6.8	6.4	81.7	0.00183657
WMU30113	8	6.8	0	68.1	0.00188902	CAB10237	protein kinase [Arabidopsis thaliana]	7e-08
WMU08896	8	0	6.4	68.1	0.00197562	CAF18251	SEU3B protein [Antirrhinum majus]	6e-17
WMU35416	8	0	6.4	68.1	0.00197562
WMU20521	0	0	12.8	61.3	0.00199143	AAL27560	abscisic acid response protein [Cucumis melo]	7e-13
WMU38428	71.6	27	38.4	156.6	0.0020654	P16149	RecName: Full=40S ribosomal protein S16	2e-20
WMU39042	23.9	0	32	88.5	0.00211228	NP_001054019	Os04g0636600 [Oryza sativa Japonica Group]	2e-08
WMU36934	15.9	27	0	81.7	0.00213452	CAC27142	60S ribosomal protein L13E [Picea abies]	8e-36
WMU15455	0	0	0	47.7	0.00220685
WMU15495	0	0	0	47.7	0.00220685
WMU15832	0	0	0	47.7	0.00220685	AAT74602	cyclopropane fatty acid synthase [Gossypium hirsutum]	4e-20
WMU16075	0	0	0	47.7	0.00220685
WMU17563	0	0	0	47.7	0.00220685
WMU17599	0	0	0	47.7	0.00220685	NP_173156	cell cycle control protein-related [Arabidopsis thaliana]	1e-11
WMU23483	0	0	0	47.7	0.00220685
WMU29422	0	0	0	47.7	0.00220685
WMU29480	0	0	0	47.7	0.00220685	Q9SWB6	RecName: Full=Seed maturation protein PM36	1e-19
WMU29782	0	0	0	47.7	0.00220685
WMU34752	0	0	0	47.7	0.00220685	NP_182147	BAG6 (BCL-2-ASSOCIATED ATHANOGENE 6); calmodulin binding / protein binding [Arabidopsis thaliana]	7e-07
WMU35114	0	0	0	47.7	0.00220685
WMU36624	0	0	0	47.7	0.00220685	CAA06667	cytochrome b6f complex subunit [Arabidopsis thaliana]	8e-06
WMU38165	0	0	0	47.7	0.00220685
WMU38349	0	0	0	47.7	0.00220685
WMU40187	0	0	0	47.7	0.00220685	ACJ37413	serine/threonine protein kinase-like protein [Glycine max]	7e-41
WMU40513	0	0	0	47.7	0.00220685
WMU40638	0	0	0	47.7	0.00220685
WMU41149	0	0	0	47.7	0.00220685
WMU43059	0	0	0	47.7	0.00220685
WMU47195	0	0	0	47.7	0.00220685	AAC64606	Tic22 [Pisum sativum]	3e-08
WMU48240	0	0	0	47.7	0.00220685
WMU35165	23.9	27	12.8	115.8	0.00222852	ADB85102	nucleoside diphosphate kinase B [Jatropha curcas]	6e-29
WMU05824	0	6.8	6.4	68.1	0.00224254	NP_001059691	Os07g0494900 [Oryza sativa Japonica Group]	1e-34
WMU15443	0	6.8	6.4	68.1	0.00224254	NP_181738	DNAJ heat shock N-terminal domain-containing protein [Arabidopsis thaliana]	3e-11
WMU35765	39.8	6.8	6.4	88.5	0.0022501
WMU39361	8	0	19.2	74.9	0.00226405	BAD26571	type-2 metallothionein [Citrullus lanatus]	4e-12
WMU18790	0	20.3	6.4	74.9	0.00236648	CAK22419	B12D-like protein [Beta vulgaris]	2e-35
WMU35482	0	0	19.2	61.3	0.00238013
WMU28635	55.7	40.5	19.2	143	0.00238635	XP_002883037	ubiquitin-conjugating enzyme 31 [Arabidopsis lyrata subsp. lyrata]	7e-72
WMU36171	0	13.5	19.2	81.7	0.00256593	BAF02916	polyamine oxidase [Malus x domestica]	4e-43
WMU31194	15.9	13.5	0	74.9	0.00267077	ABB16988	RWD domain-containing protein [Solanum tuberosum]	3e-14
WMU29916	8	0	0	54.5	0.00270255
WMU32820	8	0	0	54.5	0.00270255	ACG29146	ATP-dependent RNA helicase dhh1 [Zea mays]	8e-60
WMU35318	8	0	0	54.5	0.00270255	ACV50430	copper chaperone [Jatropha curcas]	4e-07
WMU40245	8	0	0	54.5	0.00270255
WMU47921	8	0	0	54.5	0.00270255	P82277	RecName: Full=30S ribosomal protein 2, chloroplastic; AltName: Full=Plastid-specific 30S ribosomal protein 2; Short=PSRP-2; Flags: Precursor	4e-16
WMU26455	0	6.8	32	74.9	0.00301451
WMU35770	23.9	27	6.4	102.1	0.00304489
WMU05411	0	6.8	0	54.5	0.00307467
WMU15529	0	6.8	0	54.5	0.00307467	BAE97716	JA-domain [Ipomoea batatas]	9e-10
WMU17052	0	6.8	0	54.5	0.00307467
WMU29418	0	6.8	0	54.5	0.00307467	XP_002328269	glycosyltransferase, family GT8 [Populus trichocarpa]	3e-68
WMU32127	0	6.8	0	54.5	0.00307467
WMU38136	0	6.8	0	54.5	0.00307467	NP_001152443	40S ribosomal protein S14 [Zea mays]	4e-12
WMU11634	0	0	6.4	54.5	0.00314163
WMU22145	0	0	6.4	54.5	0.00314163
WMU29203	0	0	6.4	54.5	0.00314163
WMU36519	0	0	6.4	54.5	0.00314163
WMU42791	0	0	6.4	54.5	0.00314163
WMU31326	15.9	0	6.4	68.1	0.0031539	NP_568813	pollen Ole e 1 allergen and extensin family protein [Arabidopsis thaliana]	8e-48
WMU41232	15.9	0	6.4	68.1	0.0031539
WMU39651	15.9	60.8	57.6	149.8	0.00316039	NP_177372	AERO1 (Arabidopsis endoplasmic reticulum oxidoreductins 1); FAD binding / electron carrier/ oxidoreductase, acting on sulfur group of donors, disulfide as acceptor / protein binding [Arabidopsis thaliana]	1e-44
WMU32178	8	20.3	12.8	95.3	0.00319569
WMU37234	23.9	0	0	54.5	0.00323436
WMU37296	23.9	0	0	54.5	0.00323436	BAB11523	coatomer delta subunit (delta-coat protein) (delta-COP) [Arabidopsis thaliana]	5e-41
WMU37382	23.9	0	0	54.5	0.00323436	NP_190414	zinc finger (CCCH-type) family protein [Arabidopsis thaliana]	7e-16
WMU34948	23.9	13.5	0	74.9	0.00331893	NP_171656	heavy-metal-associated domain-containing protein [Arabidopsis thaliana]	2e-12
WMU39241	23.9	6.8	25.6	102.1	0.00334454	XP_002282270	PREDICTED: hypothetical protein [Vitis vinifera]	4e-06
WMU20843	15.9	0	0	54.5	0.00341565
WMU29920	15.9	0	0	54.5	0.00341565	ACJ07148	enoyl-ACP reductase 1-1 [Arachis hypogaea]	8e-16
WMU30220	15.9	0	0	54.5	0.00341565
WMU39297	15.9	0	0	54.5	0.00341565
WMU41381	15.9	0	0	54.5	0.00341565
WMU37978	15.9	6.8	6.4	81.7	0.00343881	P42066	RecName: Full=Phosphoenolpyruvate carboxykinase [ATP]; Short=PEP carboxykinase; Short=PEPCK; AltName: Full=Phosphoenolpyruvate carboxylase	3e-27
WMU27663	63.6	27	38.4	149.8	0.0035108
WMU38890	8	40.5	44.8	122.6	0.0035108	NP_001063883	Os09g0553800 [Oryza sativa Japonica Group]	8e-19
WMU36814	31.8	27	0	81.7	0.00351689	CAA71142	SNF1-related protein kinase [Cucumis sativus]	5e-55
WMU17303	23.9	0	6.4	68.1	0.00355647	XP_002322799	predicted protein [Populus trichocarpa]	1e-06
WMU30949	15.9	6.8	12.8	88.5	0.00365757	ACG27680	protein CCC1 [Zea mays]	8e-08
WMU14501	8	0	12.8	68.1	0.00369985
WMU38752	71.6	94.5	115.2	245.1	0.00395387	ACB87913	SKP1-like protein 1 [Malus x domestica]	1e-63
WMU27547	55.7	6.8	51.2	115.8	0.00405408
WMU04791	0	6.8	12.8	68.1	0.0042488	AAY97863	ACI13 [Solanum lycopersicum]	1e-27
WMU22267	15.9	33.8	0	74.9	0.00439922	NP_568436	heavy-metal-associated domain-containing protein [Arabidopsis thaliana]	8e-28
WMU16392	0	13.5	0	54.5	0.00445965	XP_002297645	f-box family protein [Populus trichocarpa]	2e-23
WMU20538	0	13.5	0	54.5	0.00445965	ADB02897	membrane protein [Jatropha curcas]	2e-18
WMU21612	39.8	54	70.4	177	0.0046246	AAA91049	protease inhibitor II [Brassica rapa]	7e-10
WMU36952	31.8	27	38.4	136.2	0.00467711	Q6QNU4	RecName: Full=DNA damage-binding protein 1; AltName: Full=UV-damaged DNA-binding protein 1; AltName: Full=High pigmentation protein 1	5e-101
WMU11636	8	6.8	0	61.3	0.00468774	NP_001060853	Os08g0116400 [Oryza sativa Japonica Group]	8e-35
WMU16337	0	20.3	0	54.5	0.00475062	NP_568206	zinc finger (C3HC4-type RING finger) family protein [Arabidopsis thaliana]	4e-25
WMU39059	103.4	141.8	140.8	299.6	0.00475589	XP_002867404	mitochondrial ATP synthase g subunit family protein [Arabidopsis lyrata subsp. lyrata]	8e-54
WMU17304	8	0	6.4	61.3	0.00490554	AAP34368	fiber protein Fb21 [Gossypium barbadense]	2e-29
WMU22699	8	0	6.4	61.3	0.00490554
WMU31479	8	0	19.2	68.1	0.00507674
WMU27421	55.7	13.5	51.2	129.4	0.00543862
WMU38565	71.6	33.8	64	170.2	0.00548399
WMU32170	0	6.8	6.4	61.3	0.00560102	NP_200362	P-P-bond-hydrolysis-driven protein transmembrane transporter/ protein transporter [Arabidopsis thaliana]	4e-19
WMU37307	0	6.8	6.4	61.3	0.00560102
WMU23179	0	6.8	19.2	68.1	0.00578751	O04933	RecName: Full=Sucrose-phosphate synthase 2; AltName: Full=UDP-glucose-fructose-phosphate glucosyltransferase 2	2e-32
WMU26660	0	6.8	19.2	68.1	0.00578751	ABN08656	Ribosomal protein S10, eukaryotic and archaeal form [Medicago truncatula]	8e-08
WMU36419	31.8	54	38.4	149.8	0.0060073
WMU04797	0	0	0	40.9	0.00630442	ADB02897	membrane protein [Jatropha curcas]	4e-09
WMU04865	0	0	0	40.9	0.00630442	NP_470698	translation initiation factor IF-2 [Listeria innocua Clip11262]	4e-29
WMU05016	0	0	0	40.9	0.00630442	NP_567868	endonuclease V family protein [Arabidopsis thaliana]	2e-09
WMU06049	0	0	0	40.9	0.00630442	XP_002276712	PREDICTED: hypothetical protein [Vitis vinifera]	4e-13
WMU06566	0	0	0	40.9	0.00630442
WMU07574	0	0	0	40.9	0.00630442	XP_002303430	predicted protein [Populus trichocarpa]	3e-12
WMU07972	0	0	0	40.9	0.00630442	BAB01176	muconate cycloisomerase-like protein [Arabidopsis thaliana]	2e-38
WMU08703	0	0	0	40.9	0.00630442
WMU11684	0	0	0	40.9	0.00630442	NP_181288	PHD finger family protein [Arabidopsis thaliana]	2e-25
WMU15559	0	0	0	40.9	0.00630442
WMU15570	0	0	0	40.9	0.00630442
WMU15627	0	0	0	40.9	0.00630442	XP_002320506	f-box family protein [Populus trichocarpa]	6e-11
WMU15634	0	0	0	40.9	0.00630442
WMU15686	0	0	0	40.9	0.00630442
WMU15752	0	0	0	40.9	0.00630442	CAB61746	RAS-like protein [Cicer arietinum]	2e-20
WMU16135	0	0	0	40.9	0.00630442
WMU16159	0	0	0	40.9	0.00630442
WMU16576	0	0	0	40.9	0.00630442	AAS60198	hexokinase 6 [Nicotiana tabacum]	2e-21
WMU16777	0	0	0	40.9	0.00630442
WMU17604	0	0	0	40.9	0.00630442	NP_565569	DNA repair ATPase-related [Arabidopsis thaliana]	6e-07
WMU21836	0	0	0	40.9	0.00630442
WMU22347	0	6.8	25.6	68.1	0.00630442	P40590	RecName: Full=60S ribosomal protein L34	1e-25
WMU25788	0	0	0	40.9	0.00630442
WMU26609	0	0	0	40.9	0.00630442
WMU29396	0	0	0	40.9	0.00630442
WMU29406	0	0	0	40.9	0.00630442
WMU29412	0	0	0	40.9	0.00630442
WMU29444	0	0	0	40.9	0.00630442	XP_002522277	ATP binding protein, putative [Ricinus communis]	5e-11
WMU29466	0	0	0	40.9	0.00630442
WMU29473	0	0	0	40.9	0.00630442	CAN60462	hypothetical protein [Vitis vinifera]	8e-06
WMU29538	0	0	0	40.9	0.00630442
[truncated: 1,033 more rows]
