# Supplementary material for: Characterization of transcriptome dynamics during watermelon fruit development: sequencing, assembly, annotation and gene expression profiles
Source: BMC Genomics. 2011 Sep 21;12:454. doi: 10.1186/1471-2164-12-454 (PMC3197533; doi:10.1186/1471-2164-12-454)
Supplement: Additional file 4 — Enriched Gene Ontology (GO) terms. The table provides the list of enriched GO terms within the biological process category identified from differentially expressed genes during watermelon fruit development [file 1471-2164-12-454-S4.XLS]

## Sheet: Sheet1
GO ID	GO term	FDR
GO:0050896	response to stimulus	7.0245e-26
GO:0008151	cellular process	2.04491e-22
GO:0008152	metabolic process	4.44885e-21
GO:0044238	primary metabolic process	7.52402e-18
GO:0006950	response to stress	7.52402e-18
GO:0044237	cellular metabolic process	1.94084e-16
GO:0042221	response to chemical stimulus	9.7005e-14
GO:0009628	response to abiotic stimulus	3.49274e-11
GO:0044281	small molecule metabolic process	1.3997e-08
GO:0009058	biosynthetic process	1.47827e-08
GO:0010033	response to organic substance	3.34905e-08
GO:0051179	localization	4.9952e-08
GO:0044249	cellular biosynthetic process	7.03651e-08
GO:0006810	transport	1.5833e-07
GO:0051234	establishment of localization	1.73791e-07
GO:0043170	macromolecule metabolic process	2.6537e-07
GO:0065007	biological regulation	3.53521e-07
GO:0010876	lipid localization	6.10524e-07
GO:0070887	cellular response to chemical stimulus	9.0538e-07
GO:0006869	lipid transport	9.0538e-07
GO:0071310	cellular response to organic substance	2.1185e-06
GO:0006970	response to osmotic stress	2.41955e-06
GO:0009719	response to endogenous stimulus	2.56547e-06
GO:0006952	defense response	2.6472e-06
GO:0048856	anatomical structure development	3.18444e-06
GO:0009725	response to hormone stimulus	4.8451e-06
GO:0051716	cellular response to stimulus	5.20911e-06
GO:0023033	signaling pathway	5.27395e-06
GO:0044260	cellular macromolecule metabolic process	7.05141e-06
GO:0019538	protein metabolic process	9.15787e-06
GO:0009651	response to salt stress	9.51706e-06
GO:0023052	signaling	1.0488e-05
GO:0050874	multicellular organismal process	1.05486e-05
GO:0032502	developmental process	2.68125e-05
GO:0050789	regulation of biological process	3.00604e-05
GO:0006519	cellular amino acid and derivative metabolic process	3.17837e-05
GO:0019748	secondary metabolic process	3.40467e-05
GO:0010035	response to inorganic substance	5.05271e-05
GO:0007275	multicellular organismal development	5.80372e-05
GO:0046686	response to cadmium ion	6.98547e-05
GO:0071495	cellular response to endogenous stimulus	8.28817e-05
GO:0010038	response to metal ion	8.28817e-05
GO:0009266	response to temperature stimulus	9.3297e-05
GO:0044267	cellular protein metabolic process	0.000102884
GO:0065008	regulation of biological quality	0.000107189
GO:0009056	catabolic process	0.000112324
GO:0032870	cellular response to hormone stimulus	0.000149125
GO:0009755	hormone-mediated signaling pathway	0.000212686
GO:0051704	multi-organism process	0.000220413
GO:0044283	small molecule biosynthetic process	0.000220413
GO:0033036	macromolecule localization	0.000230477
GO:0010467	gene expression	0.000366235
GO:0048518	positive regulation of biological process	0.000385832
GO:0019752	carboxylic acid metabolic process	0.000426487
GO:0042180	cellular ketone metabolic process	0.000426487
GO:0043436	oxoacid metabolic process	0.000426487
GO:0006082	organic acid metabolic process	0.000471039
GO:0051258	protein polymerization	0.000473683
GO:0006807	nitrogen compound metabolic process	0.000592651
GO:0010646	regulation of cell communication	0.000627002
GO:0005975	carbohydrate metabolic process	0.000639754
GO:0009308	amine metabolic process	0.000697415
GO:0003006	developmental process involved in reproduction	0.000728467
GO:0009607	response to biotic stimulus	0.000924405
GO:0051244	regulation of cellular process	0.00113764
GO:0009733	response to auxin stimulus	0.00113764
GO:0009791	post-embryonic development	0.00127676
GO:0051049	regulation of transport	0.00127864
GO:0034961	cellular macromolecule biosynthetic process	0.00171031
GO:0044255	cellular lipid metabolic process	0.00178882
GO:0009059	macromolecule biosynthetic process	0.00178882
GO:0019952	reproduction	0.00178882
GO:0022414	reproductive process	0.00178882
GO:0048608	reproductive structure development	0.00178882
GO:0006629	lipid metabolic process	0.00194605
GO:0019222	regulation of metabolic process	0.00198822
GO:0009653	anatomical structure morphogenesis	0.00199078
GO:0009409	response to cold	0.00220141
GO:0006508	proteolysis	0.00237114
GO:0043623	cellular protein complex assembly	0.00250531
GO:0009617	response to bacterium	0.00250531
GO:0009737	response to abscisic acid stimulus	0.00342659
GO:0044248	cellular catabolic process	0.00357337
GO:0051239	regulation of multicellular organismal process	0.00371667
GO:0034641	cellular nitrogen compound metabolic process	0.00385659
GO:0009734	auxin mediated signaling pathway	0.00385865
GO:0044106	cellular amine metabolic process	0.00385865
GO:0071365	cellular response to auxin stimulus	0.00385865
GO:0032879	regulation of localization	0.00385865
GO:0006575	cellular amino acid derivative metabolic process	0.00450956
GO:0009416	response to light stimulus	0.00463154
GO:0071840	cellular component organization or biogenesis	0.00475087
GO:0035466	regulation of signaling pathway	0.00503548
GO:0030001	metal ion transport	0.00509379
GO:0009314	response to radiation	0.00509379
GO:0009813	flavonoid biosynthetic process	0.00536594
GO:0051242	positive regulation of cellular process	0.00547155
GO:0007018	microtubule-based movement	0.005575
GO:0006416	translation	0.00583404
GO:0009613	response to other organism	0.0059318
GO:0019544	arginine catabolic process to glutamate	0.00688676
GO:0016043	cellular component organization	0.00688676
GO:0010608	posttranscriptional regulation of gene expression	0.00705452
GO:0009743	response to carbohydrate stimulus	0.00705452
GO:0009812	flavonoid metabolic process	0.00728467
GO:0043118	negative regulation of biological process	0.00751047
GO:0048731	system development	0.00773206
GO:0051046	regulation of secretion	0.00787661
GO:0006951	response to heat	0.00787661
GO:0009698	phenylpropanoid metabolic process	0.00922409
GO:0009699	phenylpropanoid biosynthetic process	0.00942225
GO:0006644	phospholipid metabolic process	0.0094775
