# Supplementary material for: Characterization of transcriptome dynamics during watermelon fruit development: sequencing, assembly, annotation and gene expression profiles
Source: BMC Genomics. 2011 Sep 21;12:454. doi: 10.1186/1471-2164-12-454 (PMC3197533; doi:10.1186/1471-2164-12-454)
Supplement: Additional file 5 — Significantly altered pathways. The table provides the list of significantly altered biochemical pathways during watermelon fruit development [file 1471-2164-12-454-S5.XLS]

## Sheet: Sheet1
Pathway name	FDR
S-adenosyl-L-methionine cycle	2.92e-12
spermidine biosynthesis	8.36e-12
glycolysis I	8.36e-12
aerobic respiration -- electron donor II	8.36e-12
guanosine nucleotides de novo biosynthesis	8.36e-12
salvage pathways of pyrimidine ribonucleotides	7.43e-11
spermine biosynthesis	7.43e-11
suberin biosynthesis	7.43e-11
glycolysis IV (plant cytosol)	7.01e-10
glutathione-mediated detoxification	7.01e-10
methylglyoxal degradation I	7.01e-10
pyrimidine ribonucleotides interconversion	7.01e-10
phenylpropanoid biosynthesis	6.97e-09
DIMBOA-glucoside degradation	6.97e-09
gluconeogenesis	6.97e-09
Rubisco shunt	6.97e-09
methionine biosynthesis II	6.97e-09
S-adenosylmethionine biosynthesis	8.32e-08
ethylene biosynthesis from methionine	8.32e-08
methionine degradation I (to homocysteine)	8.32e-08
oxygenic photosynthesis	8.3e-07
gibberellin biosynthesis I (non C-3, non C-13 hydroxylation)	8.3e-07
starch biosynthesis	8.3e-07
Calvin-Benson-Bassham cycle	8.3e-07
gibberellin biosynthesis III (early C-13 hydroxylation)	8.3e-07
gibberellin biosynthesis II (early C-3 hydroxylation)	8.3e-07
superpathway of gibberellin biosynthesis	8.3e-07
sucrose degradation III	8.3e-07
UDP-D-xylose biosynthesis	1.01e-05
removal of superoxide radicals	1.01e-05
chlorogenic acid biosynthesis I	1.01e-05
simple coumarins biosynthesis	1.01e-05
pentose phosphate pathway	0.00011
homogalacturonan degradation	0.00011
galactose degradation II	0.00011
NAD/NADH phosphorylation and dephosphorylation	0.00011
NADH to cytochrome bd oxidase electron transfer	0.00011
glycogen biosynthesis I (from ADP-D-Glucose)	0.00011
free phenylpropanoid acid biosynthesis	0.00011
NADH to cytochrome bo oxidase electron transfer	0.00011
phenylalanine degradation II (anaerobic)	0.00107
salvage pathways of purine nucleosides II (plant)	0.00107
methylquercetin biosynthesis	0.00107
phospholipid desaturation	0.00107
cholesterol biosynthesis I	0.00107
leucine degradation I	0.00107
epoxysqualene biosynthesis	0.00107
crepenynic acid biosynthesis	0.00107
glycolipid desaturation	0.00107
salicylate biosynthesis	0.00107
cholesterol biosynthesis III (via desmosterol)	0.00107
plant sterol biosynthesis	0.00107
pantothenate and coenzymeA biosynthesis II	0.00107
phenylpropanoid biosynthesis, initial reactions	0.00107
acetyl-CoA biosynthesis (from pyruvate)	0.00107
cellulose biosynthesis	0.00107
starch degradation	0.00107
cholesterol biosynthesis II (via 24,25-dihydrolanosterol)	0.00107
cyanate degradation	0.00903
glutamine biosynthesis	0.00903
pentose phosphate pathway (partial)	0.00903
mannitol degradation II	0.00903
pyruvate fermentation to ethanol II	0.00903
linoleate biosynthesis I (plants)	0.00903
melibiose degradation	0.00903
sucrose biosynthesis	0.00903
cysteine biosynthesis I	0.00903
pentose phosphate pathway (non-oxidative branch)	0.00903
mevalonate degradation	0.00903
fatty acid β-oxidation II (core pathway)	0.00903
ergosterol biosynthesis	0.00903
abscisic acid biosynthesis	0.00903
acetoin biosynthesis III	0.00903
GDP-mannose metabolism	0.00903
pentose phosphate pathway (oxidative branch)	0.00903
β-alanine biosynthesis II	0.00903
methylthiopropionate biosynthesis	0.00903
IAA biosynthesis I	0.00903
homocysteine and cysteine interconversion	0.00903
nitrate reduction VI (assimilatory)	0.00903
superpathway of serine and glycine biosynthesis I	0.00903
thioredoxin pathway	0.00903
lactose degradation III	0.00903
colanic acid building blocks biosynthesis	0.00903
histidine biosynthesis	0.00903
superpathway of purines degradation in plants	0.00903
β-alanine biosynthesis I	0.00903
methionine salvage pathway	0.00903
valine degradation II	0.00903
lysine biosynthesis VI	0.00903
sulfite oxidation III	0.00903
TCA cycle variation III (eukaryotic)	0.00903
stearate biosynthesis I (animals)	0.00903
tRNA charging pathway	0.00903
